# Supplementary material for: The role of the two-component systems Cpx and Arc in protein alterations upon gentamicin treatment in Escherichia coli
Source: BMC Microbiol. 2017 Sep 18;17:197. doi: 10.1186/s12866-017-1100-9 (PMC5604497; doi:10.1186/s12866-017-1100-9)
Supplement: Supplementary file 2 — Proteome profile of E. coli MG1655 and its isogenic cpxAR mutant with and without incubation with 5 μg ml−1 gentamicin. (XLSX 882 kb) [file 12866_2017_1100_MOESM2_ESM.xlsx]

## Sheet: Proteome Profile Gentamicin
Table S1: Proteome profile of E. coli MG1655 and its isogenic cpxAR mutant with and without incubation with 5 µg ml-1 gentamicin.
Data from each four independent biological replicates per condition are presented. The file contains protein accession and general properties including functional categorization by gene ontology information on regulation by the Cpx system [1] or the Arc system [2]. Furthermore, median normalized intensities are given per replicate and as average values per condition with correlation of variation …
Protein ID Uniprot	Protein Description	Gene	cellular component, gene ontology	biological process, gene ontology	Cpx-function (Surmann et al., 2016	genes regulated upon gentamicin/kanamycin treatment (Kohanski et al., 2008)	Protein Pi	Protein MW [Da]	Peptide Name	Number of Peptides	Protein Coverage [%]	PeptideTeller Probability	ProteinTeller Probability	delCpxAR_BR1	delCpxAR_BR2	delCpxAR_BR3	delCpxAR_BR4	delCpxAR_Genta_BR1	delCpxAR_Genta_BR2	delCpxAR_Genta_BR3	delCpxAR_Genta_BR4	WT_BR1	WT_BR2	WT_BR3	WT_BR4	WT_Genta_BR1	WT_Genta_BR2	WT_Genta_BR3	WT_Genta_BR4	WT gentamicin/WT control	WT gentamicin/WT control p value	WT gentamicin/WT control q value	cpxAR gentamicin/cpxAR control	cpxAR gentamicin/cpxAR control p value	cpxAR gentamicin/cpxAR control q value	cpxAR control/WT control	WT control/cpxAR control p value	WT control/cpxAR control q value	WT gentamicin/cpxAR gentamicin	WT gentamicin/cpxAR gentamicin p value	WT gentamicin/cpxAR gentamicin q value	cpxAR gentamicin/WT control	cpxAR gentamicin/WT control p value	cpxAR gentamicin/WT control q value
K6PF_ECODH	6-phosphofructokinase	pfkA	6-phosphofructokinase complex; cytoplasm; cytosol	cellular carbohydrate catabolic process; fructose 6-phosphate metabolic process; glucose catabolic process; glycolytic process; glycolytic process through fructose-6-phosphate; protein homotetramerization	na	na	5.47	34842	ATVLGHIQR, AVAIENLK, EDLVNEIK, FPEFR, GDWLDCAK, GGSPVPYDR, GGTFLGSAR, GIDALVVIGGDGSYMGAMR, GTDYTIGFFTALSTVVEAIDR, IGVLTSGGDAPGMNAAIR, ISVVEVMGR, LTEMGFPCIGLPGTIDNDIK, MGAYAIDLLLAGYGGR, MVQLDR, SALTEGLEVMGIYDGYLGLYEDR, YSVSDMINR	16	61.563	0.98, 0.99, 1.0	1	10850000	10990000	11530000	12310000	10280000	10680000	8.3118e+06	9843293	9106776	8999960	9161172	10190000	6103846	6881636	7.13647e+06	5940166	0.77111	0.0131563	0.0321426	0.952984	0.596419	0.722917	1.03446	0.697205	0.765877	0.782194	0.00240775	0.00648273	0.985829	0.863297	0.89577
ACCA_ECODH	Acetyl-coenzyme A carboxylase carboxyl transferase subunit alpha	accA	acetate CoA-transferase complex; cytoplasm; cytosol	fatty acid biosynthetic process; long-chain fatty acid biosynthetic process; malonyl-CoA biosynthetic process	na	na	5.762	35241.5	AIVGGIAR, APLAAEAMGIIAPR, AQLLADLADLDVLSTEDLK, IDSLTAVSR, LAFDEFDELAGDR, LDINIDEEVHR, LGVPVVCTVIGEGGSGGALAIGVGDK, LIDSIIPEPLGGAHR, LMQMAER, LMSYGYA, MPIITFIDTPGAYPGVGAEER, NFGMPAPEGYR, NPEAMAASLK, VNMLQYSTYSVISPEGCASILWK	14	60.815	0.99, 1.0	1	8470804	7.99579e+06	8530333	8.24532e+06	8.20986e+06	9173307	7512224	8549453	7859324	8935069	7691640	9411662	8062106	8585799	8536603	7984740	1.0934	0.0792378	0.134926	1.11756	0.582693	0.711586	0.837084	0.00540054	0.0169681	1.1688	0.000462102	0.00181508	0.935495	0.153985	0.231373
ACCD_ECODH	Acetyl-coenzyme A carboxylase carboxyl transferase subunit beta	accD	acetate CoA-transferase complex; cytosol	fatty acid biosynthetic process; long-chain fatty acid biosynthetic process; malonyl-CoA biosynthetic process; negative regulation of translation	na	na	7.578	33321.9	ALIGFAGPR, ASIPEGVWTK, AVEQALEDNCPLICFSASGGAR, CDSCGQVLYR, EGVVVPPVPDQEPEA, GAIDMIVR, LASILAK, LMNLPAPNPEAPR, MQEALMSLMQMAK, SEFLIEK	10	37.5	0.99, 1.0	1	5428398	5861598	6041882	5643655	5184025	4.86427e+06	4.36119e+06	4.7748e+06	5.83494e+06	5753120	6352435	6.38424e+06	4534870	5185404	5.58644e+06	5011926	0.925475	0.36601	0.456263	0.92652	0.603762	0.728798	0.80653	0.0410036	0.0817275	1.23848	0.00585268	0.0129979	0.747266	0.0178441	0.0407626
B1X9A4_ECODH	Acetolactate synthase	ilvB	acetolactate synthase complex	isoleucine biosynthetic process; valine biosynthetic process	metabolism	na	5.302	60440.6	AEWHQLVADLQR, TEQFCPNAK	2	3.737	1	1	30577.2	39789	33598.3	64120.6	17886.6	20056.7	18339.5	5529.85	22708.6	44284.1	75488.8	72910.1	82122.4	106600	123351	93625.4	2.24266	0.0232582	0.0496787	0.369042	0.127449	0.276356	0.746631	0.387413	0.47967	8.13919	0.000573293	0.00212799	0.275538	0.0185396	0.0420347
B1XHM4_ECODH	Acetyl CoA carboxylase, BCCP subunit	accB	acetyl-CoA carboxylase complex; cytoplasm; cytosol	fatty acid biosynthetic process	na	na	4.658	16687.2	AILVESGQPVEFDEPLVVIE, SPMVGTFYR	2	18.59	0.99, 1.0	1	6906722	7517421	6.54471e+06	6.76948e+06	8723600	6837753	7.60246e+06	7.94529e+06	9174330	7370945	8661359	7.32258e+06	8190103	8367841	9391432	8444795	1.18089	0.262858	0.349123	1.2449	0.613945	0.738045	0.728322	0.067729	0.120945	1.30242	0.0229405	0.0407522	0.906685	0.561118	0.641905
B1X603_ECODH	Alkyl hydroperoxide reductase, C22 subunit	ahpC	alkyl hydroperoxide reductase complex; cytoplasm; cytosol; membrane	cellular oxidant detoxification; cellular response to sulfate starvation; iron assimilation by chelation and transport; response to alkyl hydroperoxide; response to hydroperoxide	na	oxyR-regulated	5.027	20761.4	AAQYVASHPGEVCPAK, ATFVVDPQGIIQAIEVTAEGIGR, AWHSSSETIAK, DASDLLR, EDEGLADR, EGEATLAPSLDLVGK, LGVDVYAVSTDTHFTHK, NGEFIEITEK, YAMIGDPTGALTR	9	64.171	0.98, 0.99, 1.0	1	73470000	79090000	82850000	103000000	86380000	82770000	80790000	83880000	66400000	78630000	69090000	77310000	69480000	71380000	66690000	60630000	1.04046	0.575671	0.650972	1.12482	0.0826061	0.20565	0.960362	0.712614	0.775795	0.963183	0.615446	0.667494	1.08023	0.309012	0.403371
B1X604_ECODH	Alkyl hydroperoxide reductase, F52a subunit, FAD/NAD(P)-binding	ahpF	alkyl hydroperoxide reductase complex; cytosol	cell redox homeostasis; response to reactive oxygen species	na	na	5.469	56177.1	ASLSAFDYLIR, EAQSLLEQIR, FGGQILDTVDIENYISVPK, GVFAAGDCTTVPYK, GVTYCPHCDGPLFK, HTAIDGGTFQNEITDR, KPSFLITNPGSNQGPR, LIPAAVEGGLHQIETASGAVLK, MGEIIIDAK, MLDTNMK, MTLTEIVAK, NMNVPGEDQYR, QIIIATGEGAK, VHVDEYDVDVIDSQSASK, VVGLEYR	15	37.236	0.99, 1.0	1	7020217	7600803	7.45609e+06	8525398	9037456	8949133	7055266	8.24557e+06	8489076	9997382	9116806	10850000	7801496	8837182	9890788	9108949	1.03216	0.46949	0.556306	1.20792	0.516083	0.657189	0.677893	0.0014774	0.00650734	1.26052	0.00576088	0.0128586	0.818839	0.0134444	0.0328692
B1XEL9_ECODH	Anaerobic ribonucleoside-triphosphate reductase	nrdD	anaerobic ribonucleoside-triphosphate reductase complex	DNA replication; nucleobase-containing small molecule interconversion	na	na	6.376	80022.6	DLLAGIVAK, GMLTQGFK, IDEVLAPFVTASYNK, LDTAEFGVVPGVTDK, NNLGVISLNLPR, NQVDINEIQTAVENQLMSGPYK, QLALECASK, TAEEWNIPDAEGYANSR, VAPILYMEGACGVR	9	16.994	1	1	155082	160071	229014	210384	156517	198683	107511	152166	960267	1.05055e+06	1.55181e+06	1.53798e+06	181272	274649	223729	272962	0.20425	5.0268e-05	0.000720015	0.878674	0.114959	0.257558	0.13132	1.27596e-05	0.000310697	1.77012	0.00582566	0.0129636	0.115387	9.60558e-06	0.000157791
B1XAZ5_ECODH	Conserved protein	yfhM	anchored component of external side of plasma membrane	negative regulation of endopeptidase activity	na	na	5.255	181585	FWAGYSWQDNSDGSGAVRPDR, IWLGDYGSSLR, MDASGYPQSAPLPANNVLQIER, MWDFHVEDFMPER	4	4.053	0.98, 0.99, 1.0	1	406594	248182	321480	362331	484392	604886	563531	328915	223219	299226	192200	223139	964848	654091	422146	616355	3.02518	0.00173006	0.00739192	1.59857	0.00419118	0.0314919	1.2527	0.125601	0.192453	1.51068	0.131836	0.176506	2.00252	0.00461606	0.0141779
ATPF_ECODH	ATP synthase subunit b	atpF	anchored component of membrane; integral component of membrane; plasma membrane; proton-transporting ATP synthase complex, coupling factor F(o)	plasma membrane ATP synthesis coupled proton transport	na	na	5.991	17264	AEAQVIIEQANK, EIADGLASAER, IVAQAQAEIEAER, QVAILAVAGAEK, SQILDEAK, SVDEAANSDIVDK, YVWPPLMAAIEK	7	51.923	0.99, 1.0	1	5.31072e+06	5.94398e+06	6.16724e+06	6.12096e+06	4.67159e+06	4.45176e+06	4.12026e+06	4563288	4682320	7.45837e+06	6036976	8059131	4.97832e+06	5668861	6380175	4.95833e+06	0.94647	0.424654	0.51232	0.841116	0.54643	0.679208	0.781825	0.012854	0.0328891	1.43927	0.000753769	0.00260522	0.657605	0.000731172	0.00341525
B1XD66_ECODH	Predicted outer membrane protein, signal	rcsF	anchored component of periplasmic side of cell outer membrane; cell outer membrane; external side of cell outer membrane; intracellular; periplasmic side of cell outer membrane	colanic acid biosynthetic process; intracellular signal transduction	na	na	9.352	14163.5	DLGEVSGDSCQASNQDSPPSIPTAR, IYTNAEELVGKPFR, SPVEPVQSTAPQPK	3	39.552	1	1	1.40981e+06	1.37068e+06	1.68302e+06	1.41914e+06	1.09729e+06	994349	976432	1.10225e+06	764926	1362085	995427	1.51675e+06	990779	1.34208e+06	1.44425e+06	1.14836e+06	1.19752	0.152959	0.230861	0.782605	0.00429135	0.0318692	1.13509	0.237177	0.321144	1.34806	0.0105282	0.0208567	0.88833	0.299844	0.394219
PYRI_ECODH	Aspartate carbamoyltransferase regulatory chain	pyrI	aspartate carbamoyltransferase complex; cytoplasm	de novo' pyrimidine nucleobase biosynthetic process; pyrimidine nucleotide biosynthetic process	metabolism	na	6.895	17120.6	GTVIDHIPAQIGFK, IDNVLVCPNSNCISHAEPVSSSFAVR, IENTFLSEDQVDQLALYAPQATVNR, LLSLFK, SRPSLPER	5	51.634	1	1	1.64191e+06	1.64638e+06	1.82244e+06	1.11817e+06	702044	1.55359e+06	625188	1.1037e+06	500350	998998	646073	890380	287627	365379	427683	500178	0.577219	0.00863998	0.0237275	0.66782	0.330656	0.498197	1.8173	0.00367344	0.0125936	0.475615	0.0105568	0.0208568	1.21363	0.360503	0.454733
B1XHH0_ECODH	Predicted toluene transporter subunit: ATP-binding component of ABC superfamily	yrbF	ATP-binding cassette (ABC) transporter complex	phospholipid transport	na	na	6.157	29096.8	AIALEPDLIMFDEPFVGQDPITMGVLVK, CIFDNISLTVPR, ITAIMGPSGIGK, QFLDGIADGPVPFR	4	24.535	1	1	558170	478739	523152	747084	547525	718421	578096	599140	570495	544265	529852	599227	555102	667326	650856	556697	1.18227	0.0618836	0.10999	1.16831	0.356697	0.521326	0.887014	0.374745	0.466082	1.14085	0.0295839	0.0511249	1.0363	0.626726	0.704825
B1X9X6_ECODH	Fused D-ribose transporter subunits of ABC superfamily: ATP-binding components	rbsA	ATP-binding cassette (ABC) transporter complex	na	na	na	5.837	55041.6	ADGLSIILVSSEMPEVLGMSDR, ALSGAALNVYPGR, DAGTLLWLGK, EIYQLINQFK, HADEQQAVSDFIR, TPSMEQAIGLLSGGNQQK, VDNLCGPGVNDVSFTLR, VIIMDEPTDALTDTETESLFR	8	24.75	1	1	2.91735e+06	2161034	2865962	2.36538e+06	1.40991e+06	2.5407e+06	1.62804e+06	1.98705e+06	557684	782722	618075	770911	843859	890376	999320	846551	1.45235	1.27333e-05	0.000332204	0.796984	0.0185847	0.0809208	3.2735	7.24227e-07	4.23238e-05	0.556685	0.000790144	0.00271171	2.60893	5.04448e-05	0.000469747
B1XA36_ECODH	Polyamine transporter subunit ATP-binding component of ABC superfamily	potA	ATP-binding cassette (ABC) transporter complex	polyamine transmembrane transport	na	na	5.19	43028.2	ECNIYVNFAVEPGQK, GMTLESVVELENGK, IMLDNEDITHVPAENR, LLLLDESLSALDYK, MVMVSEFFNEDDPDFDHSLDQK, TPAAEITPR, VEEINDDNHAEGLIGYVR	7	28.571	1	1	2161907	1.77549e+06	2.20453e+06	2468159	2.52924e+06	2.67337e+06	3.0927e+06	2.84617e+06	1.57659e+06	2.55224e+06	2.0458e+06	2.79048e+06	2.88008e+06	3.22737e+06	3.26537e+06	3.22246e+06	1.5924	0.000300074	0.0023491	1.4337	0.213941	0.384312	0.842605	0.116572	0.181763	1.31816	0.00767106	0.0161756	1.20805	0.0835175	0.141815
B1XC32_ECODH	Maltose transporter subunit membrane component of ABC superfamily	malF	ATP-binding cassette (ABC) transporter complex; ATP-binding cassette (ABC) transporter complex, substrate-binding subunit-containing; integral component of plasma membrane; maltose transport complex; membrane; plasma membrane	cellular response to DNA damage stimulus; maltodextrin transport; maltose transport	na	na	8.477	57013.4	LGTTTPAGYTDLLVNYTYR, LSPGYTVTTGWK, QFSGTQPLYTLDGDGTLTNNQSGVK	3	10.895	1	1	175890	141644	162230	106702	127614	209511	128121	154170	335945	476644	362413	503482	344248	386989	433582	347882	0.994441	0.920942	0.941564	1.13922	0.143981	0.297942	0.308772	2.30317e-05	0.000448657	2.82704	2.86282e-05	0.000263235	0.351761	3.05767e-05	0.000336114
B1XC33_ECODH	Maltose transporter subunit periplasmic-binding component of ABC superfamily	malE	ATP-binding cassette (ABC) transporter complex; ATP-binding cassette (ABC) transporter complex, substrate-binding subunit-containing; maltose transport complex; outer membrane-bounded periplasmic space; periplasmic space	carbohydrate transport; cell chemotaxis; cellular response to DNA damage stimulus; detection of maltose stimulus; maltodextrin transport; maltose transport; transport	na	na	5.534	43387.6	AGLTFLVDLIK, DKPLGAVALK, DLLPNPPK, EFLENYLLTDEGLEAVNK, FGGYAQSGLLAEITPDK, FPQVAATGDGPDIIFWAHDR, GEIMPNIPQMSAFWYAVR, GETAMTINGPWAWSNIDTSK, GQPSKPFVGVLSAGINAASPNK, HMNADTDYSIAEAAFNK, IAATMENAQK, LIAYPIAVEALSLIYNK, LVIWINGDK, LYPFTWDAVR, SALMFNLQEPYFTWPLIAADGGYAFK, TAVINAASGR, TWEEIPALDK, VNYGVTVLPTFK	18	66.919	0.99, 1.0	1	5.8052e+06	4780049	5429063	2.21376e+06	4.0095e+06	6.453e+06	3.04722e+06	5.64426e+06	9999373	10030000	9062757	10870000	10480000	10810000	9268987	10360000	1.14428	0.171275	0.251997	1.19151	0.0595494	0.167218	0.3659	0.00328918	0.0116075	2.62467	0.000492402	0.00187633	0.435972	0.00128295	0.00521022
B1XHH6_ECODH	Predicted transporter subunit: ATP-binding component of ABC superfamily	yhbG	ATP-binding cassette (ABC) transporter complex; cytoplasm; plasma membrane	lipopolysaccharide transport	na	na	5.64	26800.6	DAGNIIIDDDDISLLPLHAR, ETLAVCER, FILLDEPFAGVDPISVIDIK, GIGYLPQEASIFR	4	25.311	0.99, 1.0	1	1.89633e+06	1.25426e+06	1.46817e+06	1.9721e+06	1.28824e+06	1.87803e+06	1.53675e+06	1.4773e+06	1.00555e+06	1.69706e+06	1.03393e+06	1.74976e+06	1420236	1.38496e+06	1.30541e+06	1.40991e+06	1.14662	0.208202	0.291922	1.0427	0.0323676	0.114658	1.05825	0.703932	0.77037	1.03914	0.590175	0.647288	1.10343	0.377766	0.470437
B1XC34_ECODH	Fused maltose transport subunit, ATP-binding component of ABC superfamily regulatory protein	malK	ATP-binding cassette (ABC) transporter complex; extrinsic component of cytoplasmic side of plasma membrane; maltose transport complex; membrane	maltodextrin transport; maltose transport	na	na	6.228	40990.5	FVAGFIGSPK, MNDTPPAER, MNFLPVK, QQVWLPVESR, TLVAEPSVFLLDEPLSNLDAALR, VNQVAEVLQLAHLLDR, VTATAIDQVQVELPMPNR	7	25.067	0.99, 1.0	1	1.37276e+06	1115002	1.34921e+06	398615	1.00511e+06	2.20336e+06	822769	1.68905e+06	2.09279e+06	2.66649e+06	2.85401e+06	3.20364e+06	2.52769e+06	2.87152e+06	2.70695e+06	2793055	1.12735	0.113702	0.183963	1.52509	0.327447	0.495916	0.309439	0.00585324	0.0179655	2.38884	0.00380764	0.00908119	0.471922	0.0090358	0.0245545
B1XD69_ECODH	ATP-binding component of DL-methionine uptake transporter (MUT)	metN	ATP-binding cassette (ABC) transporter complex; Gram-negative-bacterium-type cell wall	D-methionine transport	na	na	5.947	37788.4	FNVNNNIISAQMDYAGGVK, LEFTGQSVDAPLLSETAR, LQAEPFTDCVPMLR, QIGMIFQHFNLLSSR, TIQALNNVSLHVPAGQIYGVIGASGAGK, VLLCDEATSALDPATTR	6	32.362	0.99, 1.0	1	649829	643514	721346	1.1159e+06	561504	656752	693967	678128	487233	531490	480241	608371	678274	757411	785109	767746	1.56099	3.72686e-05	0.000601743	0.927865	0.263364	0.433411	1.26971	0.159485	0.230017	1.32499	0.00264243	0.00690568	1.17812	0.0475579	0.0900643
B1X826_ECODH	Fused cysteine transporter subunits of ABC superfamily membrane component and ATP-binding component	cydC	ATP-binding cassette (ABC) transporter complex; integral component of membrane; integral component of plasma membrane	cysteine export; glutathione transmembrane transport; regulation of heme biosynthetic process	na	upregulated	8.754	62920.2	DVQFTYPEQSQQALK, ISDLTDQKPEVTFPDTQTR, LLEDAGLNSWLGEGGR	3	8.726	1	1	598422	565577	781484	847466	515774	626194	479128	464689	347443	790805	398483	705588	432020	506271	705199	548534	1.12151	0.514981	0.598183	0.824596	0.00260227	0.0252649	1.14237	0.478289	0.566272	1.19057	0.117831	0.160849	0.941996	0.705979	0.77071
B1XEP0_ECODH	Conserved inner membrane protein	yjgP	ATP-binding cassette (ABC) transporter complex; integral component of membrane; plasma membrane	lipopolysaccharide transport	na	na	9.094	40357.6	HQDEVLAEAK, ITDFQDYQAIIGHQAVALDPNDTDQMDMR	2	10.656	1	1	231627	175815	208527	214347	131691	156741	191828	244276	155970	273683	191174	285341	199522	261723	209419	257846	1.14344	0.278235	0.365558	0.927968	0.758097	0.843419	0.832426	0.119661	0.185588	1.48025	0.0424641	0.0687094	0.772465	0.158482	0.235707
B1XEP1_ECODH	Conserved inner membrane protein	yjgQ	ATP-binding cassette (ABC) transporter complex; integral component of membrane; plasma membrane	lipopolysaccharide transport; transmembrane transport	na	na	9.48	39618.6	AQAMYGGSLLSTQQGLWAK, LGVVALDPDALSISGLHNYVK, LSQVDESDLTNPK, MQVALSVMK, QITGSQTVSGTWK	5	20.833	0.99, 1.0	1	362773	368185	418133	470321	429566	350784	353554	419835	330072	474943	316110	453854	440518	465182	511605	438677	1.30882	0.00315231	0.011018	1.04958	0.252335	0.422148	0.912797	0.342275	0.435975	1.36612	0.00574089	0.0128533	0.95805	0.649126	0.724445
B1X827_ECODH	Fused cysteine transporter subunits of ABC superfamily membrane component and ATP-binding component	cydD	ATP-binding cassette (ABC) transporter complex; integral component of plasma membrane; membrane; plasma membrane	cell redox homeostasis; cysteine export; glutathione transmembrane transport; lipid transport	na	na	5.997	65056.2	ALLNPCSLLLLDEPAASLDAHSEQR, AQAVGAADSLK, SSLLNALSGFLSYQGSLR, TLAGPLNFTLPAGQR, YAELSVAGGPFATLLAHR	5	14.796	1	1	680884	473231	493031	584865	432065	684968	485934	517803	355704	659952	495535	603252	465585	560962	385785	431762	0.97075	0.811627	0.853698	1.03438	0.221774	0.394271	0.939056	0.602925	0.68199	0.999395	0.995851	0.995852	0.971338	0.78657	0.838153
B1X854_ECODH	Fused lipid transporter subunits of ABC superfamily: membrane component ATP-binding component	msbA	ATP-binding cassette (ABC) transporter complex; membrane; plasma membrane	carbohydrate derivative transport; lipid transport	na	na	8.62	64460.7	AIQAALDELQK, DSPILILDEATSALDTESER, EQIEEAAR, EVLIFGGQEVETK, FYDIDEGEILMDGHDLR, LFGHMMGMPVSFFDK, NMQNTMGQVTTSAEQMLK, QSTGTLLSR, SLTNVNAQFQR, STIASLITR	10	22.509	0.99, 1.0	1	1792699	1.52026e+06	1.79388e+06	2.07363e+06	1.69595e+06	2233534	2.14608e+06	1957367	1.42376e+06	2.36491e+06	1.46633e+06	2.10612e+06	1.96915e+06	2.26596e+06	2.36785e+06	2.25659e+06	1.36254	0.00384957	0.0127245	1.23648	0.0338236	0.117819	0.858572	0.159361	0.230017	1.28347	0.00542447	0.0122197	1.06161	0.506609	0.591111
B1XBP5_ECODH	Predicted antimicrobial peptide transporter subunit periplasmic-binding component of ABC superfamily	sapA	ATP-binding cassette (ABC) transporter complex; outer membrane-bounded periplasmic space	protein transport; transmembrane transport	na	na	6.847	61564.9	GLVLSPFGNASFAGVYR, QPVGTGPYQLSEYR, VVIVPVEGR	3	7.313	1	1	114853	96917.1	174925	170512	158061	182795	137122	102080	144650	228402	130062	199576	167230	160509	164223	163781	1.04018	0.674289	0.735725	1.13639	0.0035806	0.0291023	0.700411	0.0777379	0.133618	1.30685	0.0701459	0.104433	0.795942	0.171374	0.250503
B1X8G0_ECODH	Dipeptide transporter periplasmic-binding component of ABC superfamily	dppA	ATP-binding cassette (ABC) transporter complex; outer membrane-bounded periplasmic space	chemotaxis; peptide transport; protein transport; transmembrane transport	na	na	6.211	60293.7	AVYQGAGVSAK, ELNADDVVFSFDR, EYADAMMK, GFSIDLWAMPVQRPYNPNAR, MAEMIQADWAK, NECQVMPYPNPADIAR, SINLMEMPGLNVGYLSYNVQK, TYTFHLR, VSGGSYEYFEGMGLPELISEVK	9	24.112	0.98, 0.99, 1.0	1	1.44828e+06	1.60807e+06	1.61241e+06	1.09531e+06	1.71486e+06	1.7494e+06	1.47966e+06	1.75822e+06	2.27517e+06	3.33202e+06	2.67912e+06	3.30394e+06	3.0517e+06	2.79533e+06	3.05803e+06	2.99544e+06	1.15106	0.0107039	0.0277275	1.28977	0.0402749	0.132112	0.430892	4.40773e-05	0.000619201	2.07119	3.47418e-06	7.36123e-05	0.555751	4.24575e-06	9.25662e-05
B1XAT3_ECODH	Oligopeptide transporter periplasmic subunit	oppA	ATP-binding cassette (ABC) transporter complex; outer membrane-bounded periplasmic space	oligopeptide transport; protein transport; response to heat; transmembrane transport	na	na	6.053	60948	AGWCADYNEPTSFLNTMLSNSSMNTAHYK, AIDDHTLEVTLSEPVPYFYK, AQGNMPAYGYTPPYTDGAK, DLFEGLLVSDLDGHPAPGVAESWDNK, DWVVNER, EIPDEVHVDPYLCTYYYEINNQKPPFNDVR, HQGTFDVAR, KPITDLGVK, LAIAASSLWK, LLVHPSTSPVPK, LTQPEWFGWSQEK, LVKPWVGGYTGK, LVNQEWK, NNGSEVQSLDPHK, SGEIDMTYNSMPIELFQK, SPAFDSIMAETLK, SPTYWNNAK, SVDPNTASPYASYLQYGHIAGIDEILEGK, TFLDTR, TVINQVTYLPIASEVTDVNR, VWTFHLR, WSDGTPVTAQDFVYSWQR, WTQPGNIVTNGAYTLK	23	64.825	0.98, 0.99, 1.0	1	61130000	51560000	58570000	42380000	45710000	58160000	51950000	53860000	17080000	28410000	19480000	28710000	24020000	25470000	24660000	26690000	1.24103	0.0120131	0.0300533	1.11429	0.575387	0.705287	1.93999	0.000127341	0.00120809	0.574097	2.17147e-05	0.000225155	2.16171	1.49782e-05	0.000210559
B1X7T4_ECODH	Nickel transporter subunit periplasmic-binding component of ABC superfamily	nikA	ATP-binding cassette (ABC) transporter complex; outer membrane-bounded periplasmic space; periplasmic space	negative chemotaxis; nickel cation transport; peptide transport; transmembrane transport	na	na	5.745	58719	AGWTLPAGK, FGMIFHR, FIAPSQFK, FSNGEPFDAEAAAENFR, FSQNPAYHTQLSQPIETVMLALNTAK, IELSFIGTDALSK, TWGAPYDPHAFLSSMR	7	18.321	0.98, 0.99, 1.0	1	57802.9	49462.8	92458.4	79920.3	36753.9	51577.8	27549.2	43972	224323	441629	821892	671318	86769.1	50247.3	29996.3	73494.1	0.12372	0.00127188	0.00586187	0.618938	0.0182648	0.0806283	0.124879	0.000432844	0.0027258	1.60067	0.140192	0.185989	0.0772925	0.000108273	0.000855646
B1XCF8_ECODH	Murein tripeptide (L-ala-gamma-D-glutamyl-meso-DAP) transporter subunit periplasmic-binding component of ABC superfamily	mppA	ATP-binding cassette (ABC) transporter complex; outer membrane-bounded periplasmic space; periplasmic space	protein transport; transmembrane transport; tripeptide transport	na	na	8.445	59900.2	ASWVGDYNEPSTFLTLLTSTHSGNISR, DIPGQVYTPPQLGTYYYAFNTQK, GYPINNPEDVAYSR, VLAQASTENTVK, WADGTPVTAQDFVYSWQR	5	17.505	0.99, 1.0	1	596403	470573	581145	535007	425090	555200	416161	526198	499335	1050915	682912	1.01802e+06	618154	609448	662601	662139	0.899395	0.39276	0.482934	0.958866	0.0118657	0.0602863	0.61213	0.00636098	0.0189661	1.53232	8.66573e-05	0.000543747	0.58695	0.00441196	0.0138645
B1X9V7_ECODH	Phosphate-binding protein PstS	pstS	ATP-binding cassette (ABC) transporter complex; periplasmic space; plasma membrane	cellular response to DNA damage stimulus; cellular response to phosphate starvation	na	na	8.386	37023.9	FFDWAYK, LPGAIGYVEYAYAK, LPSQNIAVVR, QIIANTVDFGASDAPLSDEK, VNYQGIGSSGGVK, WPIGLGGK	6	20.809	0.98, 0.99, 1.0	1	795049	932773	902141	616372	718887	676132	558333	683836	686578	703577	560911	584709	529526	572932	626648	500741	0.962153	0.697739	0.755109	0.898369	0.15536	0.313073	1.10556	0.441697	0.52965	0.968738	0.629361	0.679059	0.993203	0.948989	0.962186
B1XHG9_ECODH	Predicted toluene transporter subunit: membrane component of ABC superfamily	yrbE	ATP-binding cassette (ABC) transporter complex; plasma membrane	phospholipid transport	na	na	9.994	27863.2	ATEQLSSMEMMAVDPLR, GIDSGFFWSAMQNAVDWR, MDLVNCLIK, MLLNALASLGHK	4	21.538	1	1	253523	245763	236180	292318	229078	243158	248498	236951	241300	260269	302900	209239	248252	262850	263204	234449	1.09013	0.485638	0.569893	1.01568	0.134695	0.285178	0.898858	0.442569	0.529994	1.19408	0.00646307	0.0139778	0.912948	0.474307	0.562398
B1X9V4_ECODH	Phosphate transporter subunit ATP-binding component of ABC superfamily	pstB	ATP-binding cassette (ABC) transporter complex; plasma membrane	phosphate ion transport	na	na	6.125	29027.3	AEGEILLDGDNILTNSQDIALLR, GIAIRPEVLLLDEPCSALDPISTGR, NLNFYYGK, NQVTAFIGPSGCGK	4	27.237	0.99, 1.0	1	1.03099e+06	667546	988130	1.08381e+06	721164	1.01726e+06	831776	817405	549389	681040	715917	949158	1.09448e+06	1.08547e+06	1.07245e+06	1.1695e+06	1.71259	0.000707175	0.00408466	0.99682	0.0195181	0.0834941	1.13549	0.368443	0.459688	1.51306	0.00038888	0.00157928	1.13188	0.219731	0.303349
SLMA_ECODH	Nucleoid occlusion factor SlmA	slmA	bacterial nucleoid; cytoplasm	barrier septum site selection; negative regulation of barrier septum assembly; negative regulation of protein polymerization; positive regulation of GTPase activity	na	na	8.783	22836.3	EEILQSLALMLESSDGSQR, ILTGHALMFEQDR, MFDSLIEFIEDSLITR	3	24.242	1	1	602592	466384	542544	479760	274063	420260	492510	503438	417577	526059	469510	489923	362081	339631	341562	298417	0.768574	0.00328596	0.0114033	0.864021	0.0136107	0.0648592	0.959642	0.444031	0.530473	0.926941	0.625343	0.675871	0.829151	0.233737	0.320867
NDPA_ECODH	Nucleoid-associated protein YejK	yejK	bacterial nucleoid; cytoplasm	na	na	na	4.876	37822.5	AYGLFSEESELAQTLR, DSLLEPTETVVEMVAELHR, GYELEESFPADR, IDLTEWETNPESTR, IFWDPATDTLTIK, QGEEDFLAFSR, VADFFMDFLGASEGLNAK, YLTFLK	8	32.537	1	1	1.77834e+06	1.75038e+06	1.8346e+06	1976605	1.83497e+06	1.93891e+06	1.87457e+06	1992143	1.97727e+06	2461201	2.02486e+06	2.32518e+06	2.24043e+06	2.3147e+06	2.41631e+06	2.19359e+06	1.15527	0.00225323	0.00875525	1.14672	0.0185591	0.0809208	0.723469	0.000626243	0.00361637	1.39253	5.70345e-05	0.000421133	0.82962	0.00295643	0.0101262
RDGC_ECODH	Recombination-associated protein RdgC	rdgC	bacterial nucleoid; cytosol	DNA recombination; regulation of DNA recombination	na	na	5.273	33993.3	LALDWQQR, MLWFK, QDLTSEEITNHIEAGK, QLASMAFTPCGSQDMAK, SGSAAQGFQLLDEAELK, SLGSLPVVPLSMENPIELTLTEWVR, SLLEDGGVIR	7	32.343	1	1	1.60117e+06	1.46327e+06	1.58906e+06	1.7902e+06	1.50337e+06	1.71228e+06	1.48966e+06	1.46343e+06	1348574	1.62232e+06	1468270	1.43915e+06	1.28815e+06	1.3131e+06	1561028	1.2314e+06	1.00616	0.923079	0.94243	1.05423	0.0469589	0.144842	0.947039	0.477241	0.565489	1.00777	0.867148	0.896584	0.998398	0.977549	0.983603
YBAB_ECODH	Nucleoid-associated protein YbaB	ybaB	bacterial nucleoid; cytosol	na	na	na	5.012	12014.8	GGLGNLMK, MASVSSGMQLPPGFK, MQEEIAQLEVTGESGAGLVK	3	39.45	1	1	2.60278e+06	2.77682e+06	2.78956e+06	2730937	2.84522e+06	2.61888e+06	2.1787e+06	2.81304e+06	2449058	2.97033e+06	2.46548e+06	2.85797e+06	2.26371e+06	2.6432e+06	2.86674e+06	2.25658e+06	1.02906	0.578866	0.653232	1.05544	0.87924	0.922761	0.875416	0.0201359	0.0465113	1.11377	0.185457	0.236802	0.923946	0.276338	0.367947
B1XAY7_ECODH	Outer membrane protein assembly factor BamB	yfgL	Bam protein complex	Gram-negative-bacterium-type cell outer membrane assembly; protein insertion into membrane	na	na	4.718	41887.2	AQVYALNTSDGTVAWQTK, DGTVYSITR, DGWFSK, ELGSVNDFIVDGNR, GESAPTTAFGAAVVGGDNGR, ISQATGSTEIDR, IYLVDQNDR, SGQIMWK, VDSSGFQTEPVAADGK, WTVNLDMPSLSLR	10	31.633	1	1	6.96354e+06	7.32943e+06	7.61171e+06	7.45663e+06	6405388	6.26251e+06	5.09916e+06	5980059	5.02158e+06	6.87617e+06	5009510	6372339	5.3083e+06	5.98387e+06	6098811	5.07954e+06	1.0804	0.114839	0.185067	0.897414	0.00365351	0.0293686	1.08566	0.109365	0.174197	1.10892	0.113609	0.156105	0.974282	0.645921	0.721418
B1XBR8_ECODH	Outer membrane protein assembly factor BamD	yfiO	Bam protein complex	Gram-negative-bacterium-type cell outer membrane assembly; protein insertion into membrane	na	na	6.158	27829.4	AAFSDFSK, DYPDTQATR, EEVPDNPPNEIYATAQQK, GLTNMALDDSALQGFFGVDR, GYPNSQYTTDATK, LNPTHPNIDYVMYMR, LVFLK, NADLPLAQAAIDR, QAITQLEALDNR, QMQMNAQAEK, YEYSVAEYYTER	11	55.102	1	1	8962146	8749764	9487397	9568127	5921417	6.95269e+06	5985440	6491172	5.32437e+06	7.54831e+06	5.85983e+06	8.2753e+06	6587240	6.97449e+06	7013240	7.04469e+06	1.15663	0.00826093	0.0228152	0.767539	0.51008	0.654602	1.17685	0.0137591	0.034599	1.28049	1.42898e-05	0.000178561	0.903277	0.0271381	0.0569239
BAMA_ECODH	Outer membrane protein assembly factor BamA	bamA	Bam protein complex; cell outer membrane; integral component of membrane	cell adhesion; Gram-negative-bacterium-type cell outer membrane assembly; protein insertion into membrane	na	na	4.93	90552.8	AGLGYVHNSLSNMQPQVAMWR, ALFATGNFEDVR, AVVTPLPR, AVYFPHQASNYDPDYDYECATQDGAK, DEVPWWNVVGDR, DIHFEGLQR, ERPTIASITFSGNK, GLEDFYYSVGK, GYFPTDGSR, LFYNDFQADDADLSDYTNK, LGFFETVDTDTQR, LSGVEVSGNLAGHSAEIEQLTK, QMEGAWLGSDLVDQGK, QNLEASGVR, SYGTDVTLGFPINEYNSLR, TDDFTFNYGWTYNK, TGDTVNDEDISNTIR, TTIADIEK, VAVGAALLSMPVR, VGESLDR, VPGSPDQVDVVYK, VQSMPEINDADK, VTIPGSDNEYYK, WGYGDGLGGK, WVVLGR, YGYAYPR, YLYSMGEHPS…	27	43.951	0.99, 1.0	1	17920000	16960000	19210000	19050000	11520000	11710000	11250000	11950000	11230000	15170000	12160000	17280000	13090000	15320000	15960000	14510000	1.19378	0.00334441	0.011524	0.712489	0.000558316	0.0110381	1.12188	0.0526131	0.0990617	1.49348	7.5691e-05	0.00049847	0.799327	0.0040206	0.0128624
B1XAE9_ECODH	Outer membrane protein assembly factor BamC	nlpB	Bam protein complex; cell surface	Gram-negative-bacterium-type cell outer membrane assembly; protein insertion into membrane	na	na	5.337	36842.4	ASTTMDVQSAADDTGLPMLVVR, DDAGQTLTTDWVQWNR, GNTLWPQVVSVLQAK, GPFNVVWQR, LLNLEQAGKPVADAASMQR, LQVGDLDNR, NYTITQR, SATDAANAAQNR, SQGNMAVTYKPLSDSDWQELGASDPGLASGDYK, SSLQFIDPK, TQFTGDTASLLVENGR, YQISVKPQGYQQAVTVK, YSTEMMNVISAGLDK	13	57.849	1	1	11810000	11660000	13070000	11880000	9481915	11190000	9507071	10420000	6033432	9340930	6.13196e+06	8719914	7.99791e+06	9335697	10150000	9280891	1.38203	0.00096159	0.0050098	0.933417	0.387162	0.553142	1.38859	0.000698135	0.00383449	1.06627	0.0597893	0.0916268	1.29614	0.00157233	0.00614638
B1XBF7_ECODH	Carbamoyl-phosphate synthase small chain	carA	carbamoyl-phosphate synthase complex; cytoplasm; cytosol	de novo' pyrimidine nucleobase biosynthetic process; 'de novo' UMP biosynthetic process; arginine biosynthetic process; glutamine metabolic process; urea cycle	na	na	5.913	41431	DLPLIASNFR, LTIVPAQTSAEDVLK, SLFDGTLQGIHR	3	9.686	1	1	189726	204865	192424	152759	178330	197019	146038	171808	276710	312319	261276	294131	200405	164310	218505	202176	0.742088	0.00621421	0.0181943	1.01663	0.00489353	0.0348234	0.56917	0.000180107	0.00152986	1.28248	0.0139056	0.0265059	0.578637	6.72221e-05	0.000602937
B1XBF8_ECODH	Carbamoyl-phosphate synthase large chain	carB	carbamoyl-phosphate synthase complex; cytosol	de novo' UMP biosynthetic process; arginine biosynthetic process; cellular amino acid biosynthetic process; pyrimidine nucleobase biosynthetic process; urea cycle	na	na	5.221	117842	ALEAAGVPVIGTSPDAIDR, EIGVETGGSNVQFAVNPK, ELLIDESLIGWK, GLEVGATGFDPK, IMVLGGGPNR, IWYIADAFR, LYFEPVTLEDVLEIVR, NNEVYLIEVNPR, SVGEVMAIGR, TPASFEPSIDYVVTK	10	12.395	1	1	1315099	1.09137e+06	1203474	1.2029e+06	870912	1.14964e+06	2.3561e+06	1.52989e+06	1.32818e+06	7.17629e+06	1.12865e+06	1.26896e+06	1.47188e+06	1.78334e+06	972945	1.48596e+06	0.800462	0.623165	0.692879	1.26454	0.0711027	0.186422	0.541895	0.182262	0.258028	1.16814	0.58694	0.644362	0.685248	0.447576	0.534604
B1X6R8_ECODH	Membrane spanning protein in TolA-TolQ-TolR complex	tolQ	cell division site; cell envelope; integral component of membrane; integral component of plasma membrane; plasma membrane	bacteriocin transport; protein import	na	na	6.53	25597.7	ANSHAPEAVVEGASR, DNLTGSEQIFYSGFK	2	13.043	1	1	755269	752360	726392	624700	751041	697303	800438	733827	674903	691991	504060	752958	727218	655524	682584	741830	1.18433	0.114891	0.185067	1.14545	0.0402134	0.132112	0.957789	0.641427	0.714816	1.07951	0.366882	0.432217	1.0971	0.402705	0.493094
B1XCR8_ECODH	Predicted outer membrane lipoprotein	nlpD	cell division site; cell outer membrane; cytosol; plasma membrane	autolysis; barrier septum assembly; cell separation after cytokinesis; positive regulation of hydrolase activity; response to drug	na	na	9.518	40149	GSYSGSTYTVK, IATMGSTGTSSTR, LHFEIR, VIETFGASEGGNK	4	11.346	0.99, 1.0	1	913900	896517	1.11798e+06	854705	696953	650748	584443	674541	503605	728726	556034	750011	480817	587215	530837	464467	0.897742	0.115086	0.185177	0.758783	0.708366	0.807118	1.31066	0.00267049	0.0100041	0.902699	0.163536	0.212713	0.99451	0.926117	0.945518
B1X6S2_ECODH	Peptidoglycan-associated outer membrane lipoprotein	pal	cell division site; cell outer membrane; integral component of membrane; intrinsic component of periplasmic side of cell outer membrane	cell division	na	na	6.292	18824.2	EKPAVLGHDEAAYSK, GTPEYNISLGER, GVSADQISIVSYGK, SDFAQMLDAHANFLR, VTVEGHADER	5	38.15	0.98, 1.0	1	3069349	3.68193e+06	2266431	5133315	2.71705e+06	1.88884e+06	3.07461e+06	2.39343e+06	1620329	1.81659e+06	2219392	2.06948e+06	2465277	3.3717e+06	4.00471e+06	2.49618e+06	1.74271	0.00455116	0.0144864	0.810534	0.0340327	0.117985	1.5184	0.0923879	0.152864	1.41602	0.0919464	0.131661	1.23071	0.252775	0.341865
ZAPA_ECODH	Cell division protein ZapA	zapA	cell division site; cell septum; cytosol; plasma membrane	barrier septum assembly; cell division; FtsZ-dependent cytokinesis; septin ring assembly	na	na	5.217	12594.2	DALNQAADDLNQR, DYAASMEQR	2	20.183	1	1	537623	660285	700729	720914	623899	592408	528926	603052	271036	465702	346843	448561	388077	468417	481528	461630	1.30984	0.0105845	0.027565	0.985539	0.747115	0.83757	1.52129	0.0061181	0.0185447	0.873641	0.0415064	0.0675751	1.49929	0.00198984	0.00747853
B1X735_ECODH	Uncharacterized protein	damX	cell division site; cell septum; integral component of plasma membrane	cytokinetic process	na	na	5.687	46161.9	AVSTLPADVQAK, ETATTAPVQTASPAQTTATPAAGAK, NGQPWYVLVSGVYASK, NYVVYETTR, SAPSSHYTLQLSSSSNYDNLNGWAK	5	20.327	1	1	1.39904e+06	1.36832e+06	1.73558e+06	1.69324e+06	1.32573e+06	1624141	1.49812e+06	1.51897e+06	1.02421e+06	1.79864e+06	1.18225e+06	1.77631e+06	1.50656e+06	1.61672e+06	1760595	1615796	1.28006	0.0189773	0.0429192	1.06384	0.00226186	0.0236551	0.953295	0.647644	0.720097	1.2622	0.000320126	0.00137909	1.01415	0.87064	0.901469
B1XB99_ECODH	Essential cell division protein	ftsN	cell division site; cell septum; integral component of plasma membrane; plasma membrane	barrier septum assembly; cell division; FtsZ-dependent cytokinesis	na	na	10.17	35793.2	APTEPSAGGEVK, QAQQLAEQQR, QLLEQMQADMR, TSQAAPVQAQPR, TTEQSWQQQTR, VVIGPVK	6	19.749	1	1	657913	760721	888767	699743	815638	689220	742092	813966	496323	699867	515628	736345	615740	744168	695448	605335	1.20539	0.0186428	0.0424255	1.12013	0.111799	0.252022	1.08227	0.316741	0.408437	0.994313	0.944872	0.957977	1.21228	0.0525106	0.0972304
B1XC72_ECODH	Cell division protein FtsZ	ftsZ	cell division site; cytoplasm	barrier septum assembly; cell division; FtsZ-dependent cytokinesis; protein polymerization	na	na	4.649	40323.9	AALEGADMVFIAAGMGGGTGTGAAPVVAEVAK, AEEAAEMAISSPLLEDIDLSGAR, AFASDNATVVIGTSLDPDMNDELR, DLGILTVAVVTKPFNFEGK, EPDYLDIPAFLR, GISLLDAFGAANDVLK, GLGAGANPEVGR, IEGVEFFAVNTDAQALR, LDEFETVGNTIR, MAFAEQGITELSK, MFEPMELTNDAVIK, QVQQPVMDR, RPEITLVTNK, TAVGQTIQIGSGITK, TVMSEMGYAMMGSGVASGEDR, VIGVGGGGGNAVEHMVR, VTVVATGIGMDK, VVNDNAPQTAK, YQQHGMAPLTQEQKPVAK	19	80.157	0.99, 1.0	1	18490000	17210000	19680000	21760000	18550000	18850000	15380000	18180000	12140000	15960000	12670000	15810000	11430000	12840000	14090000	12060000	0.999579	0.986487	0.988517	1.03219	0.00754121	0.0441312	1.15655	0.0601275	0.109534	0.837326	0.00589414	0.013017	1.19377	0.00440955	0.0138645
B1X7S1_ECODH	Predicted transporter subunit: ATP-binding component of ABC superfamily	ftsE	cell division site; cytoplasm; extrinsic component of cytoplasmic side of plasma membrane; extrinsic component of membrane	cell cycle; cell division; response to antibiotic	na	na	9.367	24439.2	AVVNKPAVLLADEPTGNLDDALSEGILR, IWFSGHDITR, LFEEFNR	3	20.27	0.98, 1.0	1	534682	516075	576170	544731	448102	513547	437726	530132	322236	482133	391068	492464	445147	456095	522702	537954	1.28678	0.00409746	0.0134224	0.969058	0.148865	0.304601	1.14327	0.0226941	0.0507751	1.16147	0.020466	0.0368942	1.10789	0.0730718	0.127029
B1XC71_ECODH	Cell division protein ftsA	ftsA	cell division site; cytoplasmic side of plasma membrane; cytosol	cell division; FtsZ-dependent cytokinesis; regulation of cell shape	na	na	5.845	45330	AIDQAELMADCQISSVYLALSGK, IGAPLNITGLTDYAQEPYYSTAVGLLHYGK, QTLAEVIEPR, VTASVGSWIK, YTELLNLVNEEILQLQEK	5	21.667	0.98, 0.99, 1.0	1	2.03738e+06	1.41677e+06	2.15765e+06	2.72899e+06	1.24827e+06	2652859	1.82702e+06	2.06198e+06	851535	1.90633e+06	1.14991e+06	1626911	1.47572e+06	1.68817e+06	1.41026e+06	1.63202e+06	1.29378	0.0886923	0.149457	1.01937	0.00230276	0.0238932	1.33153	0.160692	0.231074	0.953179	0.739457	0.780568	1.35733	0.125398	0.196077
ZAPD_ECODH	Cell division protein ZapD	zapD	cell division site; cytosol	barrier septum assembly; FtsZ-dependent cytokinesis	na	na	6.31	28291.6	IEALIQQLK, IGQFLR, LIALVR, LNLSLDSQLYPQISGHK, LQTWIGVPGVDQSR, NVSELLDVFER, QTSLNGFYQDNGGDADLLR	7	33.198	0.99, 1.0	1	1.22534e+06	1.2423e+06	1.35463e+06	1.38937e+06	1.35906e+06	1.32237e+06	1.01462e+06	1.21744e+06	1.12657e+06	1442947	1.28451e+06	1.29968e+06	1.02564e+06	1.18124e+06	1.29505e+06	1.13003e+06	0.990249	0.831427	0.871387	1.03125	0.41491	0.576461	0.879079	0.0558879	0.10362	1.09233	0.210113	0.263452	0.90655	0.194481	0.278104
ZAPB_ECODH	Cell division protein ZapB	zapB	cell division site; cytosol	barrier septum assembly; FtsZ-dependent cytokinesis	na	na	4.69	9634.81	EQQNGWQER, LQALLGR, NNSLSQEVQNAQHQR, VQQAIDTITLLQMEIEELK	4	61.728	1	1	9896320	11070000	12210000	9341770	12120000	10600000	9354565	10550000	8.14208e+06	9237605	8730572	10300000	7347480	9396895	10220000	9517130	1.11223	0.147776	0.224896	1.12022	0.245127	0.41507	0.990114	0.879318	0.911366	1.00279	0.974085	0.980118	1.10914	0.221715	0.3058
B1X7S0_ECODH	Cell division protein FtsX	ftsX	cell division site; Gram-negative-bacterium-type cell wall; integral component of membrane; plasma membrane	cell cycle; cell division	na	na	9.078	38543.7	ITQINGIDEVR, MDDSWFAR, NVNQAATQYYPSPQITVYLQK, NWSGFGGALDMLEENPLPAVAVVIPK, YAFHGALQDLK	5	21.875	0.98, 1.0	1	583215	460444	517872	582718	435450	692198	554013	561512	334797	568642	419665	520762	545612	513694	529299	509120	1.27058	0.0110869	0.0284674	1.13347	0.119073	0.263382	1.03418	0.699325	0.766477	1.08393	0.335519	0.400759	1.17221	0.134036	0.207146
B1X6S0_ECODH	Membrane anchored protein in TolA-TolQ-TolR complex	tolA	cell division site; integral component of membrane; integral component of plasma membrane; plasma membrane	bacteriocin transport; cell division; cellular response to bacteriocin; protein import; viral entry into host cell	na	na	9.097	43156.6	AAAEADDIFGELSSGK, FYDASSYAGK, LAPDGMLLDIKPEGGDPALCQAALAAAK, NNGASGADINNYAGQIK	4	16.865	1	1	280231	238042	292794	282966	224949	326648	230290	254698	176617	206698	180747	279054	195820	173951	237322	220121	1.07638	0.451519	0.540269	1.02278	0.0662248	0.178244	1.15924	0.109557	0.174197	0.907845	0.277781	0.339846	1.18564	0.0961044	0.157693
ZIPA_ECODH	Cell division protein ZipA homolog	zipA	cell division site; integral component of plasma membrane; plasma membrane	barrier septum assembly; FtsZ-dependent cytokinesis	na	na	5.601	36475.3	DFTTPGVTIFMQVPSYGDELQNFK, EYQDIIR	2	9.451	1	1	761370	540293	702954	955619	455319	719989	601804	649108	297500	711042	275103	602111	467271	551439	551151	380213	1.22	0.362632	0.453601	0.903685	0.77448	0.852568	1.46667	0.135213	0.204499	0.920475	0.482795	0.547167	1.32541	0.209388	0.293746
B1XFG8_ECODH	Cell division protein FtsP	sufI	cell division site; outer membrane-bounded periplasmic space	cell division; FtsZ-dependent cytokinesis	na	na	5.935	51858.2	LLPTEIMAGSPIR, MMSPNADWAPVLPIR, QNAATLWYHANTPNR, SLPIPNHYGVDDFPVIIQDK	4	13.404	0.98, 0.99, 1.0	1	462742	492708	451838	442254	490191	519304	457138	464759	497687	455427	383129	483545	382437	440376	467678	479703	1.06274	0.531959	0.61052	1.13955	9.78326e-06	0.00238548	0.89387	0.2576	0.344016	1.04332	0.392785	0.460137	1.01861	0.838389	0.877398
TOLB_ECODH	Protein TolB	tolB	cell division site; outer membrane-bounded periplasmic space; periplasmic space	bacteriocin transport; cellular response to bacteriocin; protein import; protein transport	na	na	6.979	45955.5	FMVMVSSNGGQQHIAK, HNGAPAFSPDGSK, IAYVVQTNGGQFPYELR, ITWEGSQNQDADVSSDGK, IVIDSGVDSGRPIGVVPFQWAGPGAAPEDIGGIVAADLR, LAFALSK, LAYVTFESGR, LPATDGQVK, SALVIQTLANGAVR, SNNTEPTWFPDSQNLAFTSDQAGRPQVYK, SPQPLMSPAWSPDGSK, TGSLNLYVMDLASGQIR, VNINGGAPQR, VSDYDGYNQFVVHR, YAGHTASDEVFEK	15	56.279	0.99, 1.0	1	16420000	13140000	15750000	14160000	11040000	15830000	13760000	13440000	6.44554e+06	12330000	8284289	11640000	9156872	10660000	10160000	10460000	1.21066	0.05473	0.100076	1.01054	0.0646882	0.175909	1.34452	0.0110152	0.0289967	0.891054	0.110079	0.152113	1.35868	0.016467	0.038214
B1X947_ECODH	Protease with a role in cell division	envC	cell division site; outer membrane-bounded periplasmic space; periplasmic space; plasma membrane	autolysis; cell cycle; cell separation after cytokinesis; peptidoglycan-based cell wall biogenesis; positive regulation of hydrolase activity; response to drug	na	na	9.91	46594.7	TLAGLESSIQQGQQQLSELR, YGEQLQGELR	2	7.16	1	1	49672.3	57758.4	89462.6	51599.8	65682.3	66748.5	82357.5	69522.1	54944.6	65668.8	64427.6	68424.4	70596	52243.7	103052	64389.3	1.20143	0.228423	0.312185	1.26424	0.00147352	0.0181156	0.854594	0.26014	0.346459	1.11201	0.514658	0.576575	1.08041	0.360801	0.454733
SECA_ECODH	Protein translocase subunit SecA	secA	cell envelope Sec protein transport complex; cytoplasm; cytosol; integral component of plasma membrane; plasma membrane	chaperone-mediated protein folding; intracellular protein transmembrane transport; protein import; protein targeting; protein transport; protein transport by the Sec complex	na	na	5.431	102023	ATIDAYIPPQSLEEMWDIPGLQER, DGEVIIVDEHTGR, DLPDLVYMTEAEK, DNMAFSPEER, DVDYIVK, EAYAADITYGTNNEYGFDYLR, EEVVGAEMMR, EGVQIQNENQTLASITFQNYFR, EHLAAMDYLR, ESFSMFAAMLESLK, FHANEAAIVAQAGYPAAVTIATNMAGR, FYLSMEDALMR, GEVLENLIPEAFAVVR, GLVLIEELLVK, GVMLQTLDSLWK, HDAVLEAGGLHIIGTER, ILAQSIEVYQR, IQAIIEDIK, LAGMTGTADTEAFEFSSIYK, LAQMQQLSHQDDDSAAAAALAAQTGER, LDTVVVPTNRPMIR, LHYALVDEVDSILIDEAR, MPEEVEELEQQR, NELL…	31	50.721	0.98, 0.99, 1.0	1	9888590	8806919	10550000	32890000	8.29924e+06	9541820	8539710	8794031	8739847	12310000	10430000	12850000	10810000	11200000	12110000	11780000	1.1688	0.000533746	0.00340525	0.742672	0.333526	0.50046	1.02213	0.948099	0.961257	1.53971	1.9458e-06	5.36748e-05	0.759105	4.1632e-05	0.000414055
B1XBY3_ECODH	Protein translocase subunit SecE	secE	cell envelope Sec protein transport complex; integral component of membrane; integral component of plasma membrane; intracellular; plasma membrane	intracellular protein transmembrane transport; intracellular protein transport; protein secretion; protein targeting; protein transport by the Sec complex	na	na	10.554	13643.4	ATVAFAR, LVSFITGLR	2	12.598	1	1	309501	376473	328980	328112	333096	250901	265501	275322	607960	447491	516582	510990	385800	379119	501110	350151	0.842006	0.259442	0.345214	0.910505	0.401102	0.563776	0.567331	0.00541499	0.016977	1.63003	0.00380602	0.00908119	0.516558	0.00438	0.0138605
B1XG42_ECODH	Conserved outer membrane protein	ygiB	cell outer membrane	single-species biofilm formation	metabolism	na	8.251	19816	SAECTTAYNNALK, SDETVSLYQNADDCSAANPGK, TAMAPKPATTTTVTR	3	25.654	0.99, 1.0	1	336298	321001	397676	279504	326601	307474	351092	333996	361886	316449	382068	578832	217454	292662	274698	236096	0.690615	0.0349384	0.0688867	1.08483	0.495996	0.647317	0.72925	0.0586853	0.107443	0.87297	0.148035	0.195332	0.791109	0.141179	0.216521
B1XGP2_ECODH	Scaffolding protein for murein synthesizing machinery	mipA	cell outer membrane	peptidoglycan biosynthetic process	na	na	5.501	27831	DYDTDVYPVPVINYEGDNFWFR, GLGGGYYLWNDATDK, LSDEVTDSPMVDK, LSITAYWSPLYFK, STMMAGLSYAHFTQYGYLR, SWTGLISTGITYK, TTLAGDTLDNSNGIVWDMAWLYR	7	47.581	1	1	7.85482e+06	6.93137e+06	8454351	5437796	4870496	5.96142e+06	6957968	6031197	7.57057e+06	10700000	7463777	9214699	7.0992e+06	8.05458e+06	8.31822e+06	6.87367e+06	0.9746	0.62841	0.69712	0.930293	0.383161	0.549572	0.697334	0.0047087	0.0152537	1.50233	0.00444051	0.0102722	0.648725	0.00390619	0.0126057
B1XD62_ECODH	Lipoprotein involved with copper homeostasis and adhesion	nlpE	cell outer membrane	regulation of cell-substrate adhesion	na	na	5	25844.3	AEVDTLSPAQAAELKPMPQSWR, DGTWVMNER, EEPSSFASYGTWAR, EGNPIESQFNYTLEAAQSSLPMTPMTLR, FMVANNAELER, GDALEMLDR, GMYFYMADAATFTDCATGK, GVLPCADCEGIETSLFLEK, SYLAAR, VLAPDTAGK	10	61.864	0.99, 1.0	1	8581204	2.83802e+06	2.5679e+06	1800000000	2.15403e+06	1.97567e+06	1.9789e+06	2.04505e+06	1.3596e+06	1.8131e+06	1.62418e+06	2.25263e+06	1.38391e+06	1.82114e+06	1.90591e+06	1.68491e+06	1.07344	0.371139	0.461476	0.124274	0.000331321	0.00936491	9.03772	0.208858	0.289783	0.955738	0.551395	0.609788	1.12315	0.159593	0.236397
LOLB_ECODH	Outer-membrane lipoprotein LolB	lolB	cell outer membrane	lipid localization; lipoprotein localization to outer membrane; lipoprotein metabolic process; localization within membrane	na	na	8.886	23550.8	GAFAYISDQQK, LLLTNPLGSTELELNAQPGNVQLVDNK, LTGMPIPLNSLR, TQPAMPANMELTDGGQR, YTADDAEEMIGK	5	38.164	0.99, 1.0	1	1.11815e+06	1.11643e+06	1.24357e+06	1.27822e+06	912401	958405	872175	967817	787477	1.07315e+06	836523	1.05713e+06	861152	903553	961549	912700	1.07394	0.00573724	0.0170715	0.857771	0.25368	0.423668	1.10994	0.068412	0.121446	1.128	0.00171335	0.00493094	0.952071	0.120493	0.18946
B1X636_ECODH	LPS-assembly lipoprotein LptE	rlpB	cell outer membrane	Gram-negative-bacterium-type cell outer membrane assembly; lipopolysaccharide transport	na	na	8.73	21356.5	DNEQDMIVK, DTTQVPSTMK, SDEEQTSTTTDTPATPAR, SFFDNPQMALAK, VMILDSGDPNGPLSR	5	33.161	1	1	1462684	1540465	1.6041e+06	977588	1.23471e+06	1.10747e+06	1.06267e+06	1.21328e+06	1.09417e+06	1.39367e+06	970175	1341979	1.07495e+06	1.22621e+06	1.40939e+06	1.04745e+06	1.0968	0.226939	0.310447	0.924882	0.765951	0.845725	1.00212	0.985103	0.987807	1.18337	0.0581802	0.0899149	0.926844	0.317908	0.412406
B1XC55_ECODH	LPS-assembly protein LptD	imp	cell outer membrane	Gram-negative-bacterium-type cell outer membrane assembly; lipopolysaccharide transport; response to organic substance	na	na	4.936	89671.1	AQYLYVPYR, DDMPEATR, DMEMLAPGYTQTLEPR, DQSDIYNYDSSLLQSDYSGLFR, DTNVWEGDYQMVGR, EAPGQPEPVR, FNISVGQIYYFTESR, FSVGYAVQNFNATVSTK, GDYPDDAVFTGSVDIMQGNSR, GGIQYDTR, GLSSNYGLGTQEMLR, GNIMWENEFR, IASANQVTTGVTSR, IYDDAAVER, IYGQAVHFVNTR, LDESVNR, LDNVATSNSSIEYR, LLATHYQQTNLDWYNSR, LQADEVQLHQK, MVFER, QADSMLGVQYSSCCYAIR, SGFLIPNAK, TGDDNITWENDDK, TGSLVWAGDTYWR, TVDALGNVHYDDNQVILK, VGPVPIFYSPYLQLPVGDK, VHL…	32	55.23	0.99, 1.0	1	9761652	9196662	10450000	5833899	7156150	6921138	7.13795e+06	7034947	6.47198e+06	8962095	6.59951e+06	9083515	6.96085e+06	7.872e+06	8224662	7.6649e+06	1.11211	0.0111234	0.0285028	0.914634	0.00275432	0.0255266	0.954156	0.696435	0.765877	1.27432	0.00357454	0.00870996	0.872703	0.0548543	0.100877
B1XF98_ECODH	Predicted peptidase	yggG	cell outer membrane	na	na	na	5.748	26842.3	ATIAPANSEYAK, LTTIANALGNNINGQPVNYK, LVNSQFSQR, QEAEADDYSYDLLR, QSSMFDDHPASAER, TLSDQACQEMDSK, VAAASAGGIVGSLSQSQLGNLGEK	7	42.063	1	1	1.48077e+06	1.54264e+06	1.60264e+06	1.43084e+06	1.27886e+06	1.22115e+06	1.01439e+06	1.33687e+06	778350	1.08873e+06	770278	1.13918e+06	919973	1.03242e+06	1.01113e+06	942149	1.15302	0.030508	0.0615637	0.878724	0.133134	0.283928	1.41098	0.000559826	0.00330851	0.929957	0.261985	0.322675	1.23986	0.0265177	0.055863
EMTA_ECODH	Endo-type membrane-bound lytic murein transglycosylase A	emtA	cell outer membrane	cell wall macromolecule catabolic process; cell wall organization; peptidoglycan turnover	na	na	9.161	22226.5	AGAAWGVDPQLITAIIAIESGGNPNAVSK, INDLDADEFLEHVAR, NISMGAAYLNILETGPLAGIEDPK	3	33.498	1	1	574725	480265	558861	626967	433566	571108	601463	598820	336716	618747	317698	562502	512674	508413	424843	492295	1.20378	0.209322	0.29265	1.07174	0.0303389	0.109325	1.11186	0.446794	0.53287	1.01021	0.921429	0.938766	1.19162	0.25237	0.341634
B1XFV3_ECODH	Outer membrane lipoprotein	slyB	cell outer membrane	na	na	na	9.356	15601.7	SLATAAGAVAGGVAGQGVQSAMNK, TQGVELEIR, VVLASNGSQVTVSPR	3	30.968	1	1	9029795	9134495	9195347	10680000	5.46554e+06	5.46163e+06	5.27111e+06	6.15381e+06	5569211	8898941	7504451	10410000	8.36388e+06	9083766	10190000	8574934	1.27764	0.012189	0.0303605	0.65548	0.051523	0.153714	1.0244	0.797373	0.847861	1.90273	1.34119e-05	0.000170873	0.671476	0.00247506	0.00889696
B1XCM8_ECODH	Membrane-bound lytic murein transglycosylase B	mltB	cell outer membrane	cell wall organization; peptidoglycan biosynthetic process	na	na	9.068	40255.7	GSFAGAMGYGQFMPSSYK, YSISQLAAAGLTPQQPLGNHQQASLLR	2	12.465	1	1	375936	318352	416514	354109	205710	273404	257087	263955	186065	405633	149234	337810	266499	319821	281508	368221	1.34906	0.189473	0.271465	0.743935	0.320177	0.489227	1.29304	0.23045	0.314662	1.40245	0.00974	0.0195334	0.961934	0.849095	0.885433
B1XD94_ECODH	Heat-inducible protein	hslJ	cell outer membrane	response to heat	na	na	6.721	15165.6	EGAQVDLTANQLTLATAK, MMCANPQLNELDNTISEMLK	2	27.143	1	1	257226	221760	311506	373329	265426	317860	322009	309318	137057	168208	131332	280467	318634	326110	265456	305822	1.94251	0.00443533	0.0143047	1.15399	0.139565	0.290034	1.47823	0.0717747	0.126023	1.13872	0.151958	0.199787	1.70587	0.00976899	0.0260151
B1X6T5_ECODH	CP4-44 prophage antigen 43 (Ag43) phase-variable biofilm formation autotransporter	flu	cell outer membrane; cell surface; extracellular region; integral component of membrane; periplasmic space	na	na	na	5.777	106825	AEVPLYASMLTQAMDYDR, AFSIGGGQADALMLEK, AVNLNEGTLTLNDSTVTTDVIAQR, AVNTTLNGGEQWMHEGAIATGTVINDK, DDAGSLGGYLNLVHTSSGLWADIVAQGTR, EGDALLQGGSLTGNGSVEK, GGTLAGTTTLNNGAILTLSGK, GIQVVEAINGATTEEGAFVQGNR, GSSFTLNAGDTATDTTVNGGLFTAR, HSVSELPVNWWVQPSVIR, LDVLTGHTATNTR, LEGDLMR, LGAFSVVEGK, LGSHNDMTFGEGTSSR, LQAGAFNYSLNR, LQVDAGGTATNVTLK, LVIDGGR, NGGTATTVSMGNGGVLLADSGAAVSGTR, QGGALVTSTAATVTGINR, SGSGTLTVSNTTLTQ…	26	43.022	0.99, 1.0	1	3.67166e+06	3.31589e+06	4023656	2871554	24470000	11500000	24350000	27240000	14920000	25180000	17700000	24050000	19380000	22710000	22620000	21120000	1.20131	0.00985458	0.0261298	6.68704	0.023503	0.0929322	0.147239	1.15045e-07	1.528e-05	1.2201	0.433066	0.499253	0.984592	0.950608	0.963125
B1X7A2_ECODH	Predicted pectinesterase	ybhC	cell outer membrane; cell wall	cell wall modification	na	na	5.662	46082.2	DSAINEGFNTAKPWADAVISNRPFAGNTGSVDDNDEIQR, FNAFGDGVAQLGR, GAVVFDNTEFR, IGLSLDGGMSPADWR, MWEYNNR, NLNDTNYNR, QNTFFVTNSGVQNR, QYIAVMPGEYQGTVYVPAAPGGITLYGTGEKPIDVK, TDGDQVQINNVNILGR, TQQEAYVFAPATLSNIYYGFLAVNSR, YMPGKPAWYMYDSCQSK	11	47.541	1	1	3.9294e+06	3.35694e+06	3.98856e+06	3.69856e+06	3.36699e+06	3.64647e+06	3901177	3.76032e+06	4270076	6528336	4.25722e+06	6.43499e+06	5.2807e+06	5975387	5.76272e+06	5908920	1.21189	0.0172181	0.0399296	1.08691	0.0413259	0.134654	0.609652	0.000162151	0.00143827	1.8289	4.42759e-05	0.000346157	0.662637	0.00154176	0.00605929
B1X9L9_ECODH	Predicted lipoprotein	vacJ	cell outer membrane; cytosol	na	na	na	4.895	28041.6	AQLLDSDGLLR, DDGGDMADGFYPVLSWLTWPMSVGK, DYVPQPAR, EAYFQR, QSSDPYIMVR, SDPLEGFNR	6	27.49	0.99, 1.0	1	2090236	1.98696e+06	2.10508e+06	1.6839e+06	1.23884e+06	1.09876e+06	1.66557e+06	1.38277e+06	1.98327e+06	2.24773e+06	1.92903e+06	2.15752e+06	2.13801e+06	2233645	2.37213e+06	1.80447e+06	1.12932	0.120652	0.191393	0.750509	0.135928	0.286546	0.81447	0.00936627	0.0258191	1.84751	0.00342909	0.00842576	0.611267	0.00837166	0.0230496
B1XDM2_ECODH	Membrane-bound lytic murein transglycosylase A	mltA	cell outer membrane; cytosol; integral component of membrane; integral component of plasma membrane	cell wall organization; peptidoglycan biosynthetic process; peptidoglycan turnover	na	na	9.041	40410.6	ELLEQNPSFVFFKPQSFAPVK, LYGNQSNVYNAVQEWLR, QGEFQYPIYR	3	13.151	1	1	990001	855862	973713	1.04686e+06	762151	865287	730483	791671	689167	903559	720351	960825	861876	924754	945874	937050	1.24316	0.000177014	0.00163682	0.893967	0.409275	0.572437	1.0365	0.523103	0.607998	1.34164	4.9314e-07	2.77296e-05	0.926596	0.0205862	0.0454638
B1X5Y0_ECODH	Iron-enterobactin outer membrane transporter	fepA	cell outer membrane; integral component of cell outer membrane	colicin transport; ferric-enterobactin transport; iron assimilation by chelation and transport; transmembrane transport	transport	na	5.386	82106.9	APSLYQTNPNYILYSK, QGNLYAGDTQNTNSDSYTR, TMPGVNLTGNSTSGQR, TNFSLTGPLGDEFSFR	4	8.981	0.98, 1.0	1	156765	114695	162992	84280.7	308743	290172	267921	243009	71529.9	138936	45746.2	100808	207978	250458	239168	191456	2.92813	0.00212929	0.00838516	2.38463	0.0336601	0.117529	1.35692	0.254937	0.342022	0.904929	0.273428	0.3348	3.23576	0.00144415	0.00576871
B1XAI6_ECODH	Outer membrane phospholipase A	pldA	cell outer membrane; integral component of cell outer membrane; intrinsic component of cell outer membrane	lipid catabolic process	na	na	5.154	33163.1	DVEMGYNHDSNGR, EAIASYDWAENAR, ETNYEPQLFLGFATDYR, FAGWTLR, FQLSLAFPLWR, GILGPNSVLGASYTQK, GQYNWNTGYGGAELGLSYPITK, LYTQVYSGYGESLIDYNFNQTR, YMGYYQLK	9	44.637	1	1	1.74257e+06	1.72204e+06	1.64992e+06	902218	715990	862212	796037	923797	821347	923116	764098	903768	754322	848755	813714	850454	1.05173	0.330123	0.42013	0.622552	0.0537384	0.157781	1.48004	0.0394855	0.0794604	1.14145	0.0373909	0.0620494	0.921401	0.212084	0.295297
B1XFY5_ECODH	Murein lipoprotein	lpp	cell outer membrane; integral component of cell outer membrane; membrane	lipid modification	na	na	9.3	8323.48	IDQLSSDVQTLNAK, LDNMATK, VDQLSNDVNAMR	3	42.308	0.99, 1.0	1	34690000	36990000	43040000	60640000	31010000	31410000	31150000	28090000	19230000	31550000	26810000	33950000	30930000	44790000	56780000	42450000	1.76928	0.00233828	0.00894462	0.80059	0.623295	0.745482	1.31553	0.120608	0.186661	1.6799	0.00379377	0.00907774	1.0532	0.534508	0.616773
LAMB_ECODH	Maltoporin	lamB	cell outer membrane; integral component of cell outer membrane; pore complex	cellular response to DNA damage stimulus; ion transport; maltodextrin transport; transmembrane transport	na	na	4.807	49912.2	DGWLFTAEHTQSVLK, FVVQYATDSMTSQGK, GLSQGSGVAFDNEK, LGNECETYAELK, LGQEVWK, LSLAATR, NLIEWLPGSTIWAGK, SGIGWTGSGGEQQCFQTTGAQSK, SSEAGGSSSFASNNIYDYTNETANDVFDVR, WTPIMSTVMEIGYDNVESQR	10	35.426	0.99, 1.0	1	2.85824e+06	2.47074e+06	2403640	1.24132e+06	2.23708e+06	2.57386e+06	1753843	2767256	3722245	3.72713e+06	5397178	5.30823e+06	3.161e+06	3.52348e+06	3.273e+06	3.35932e+06	0.823445	0.155711	0.233088	1.18477	0.138359	0.287936	0.412396	0.00503143	0.0159802	1.68533	0.00061432	0.00223417	0.488596	0.00207896	0.00769478
B1X8B1_ECODH	Outer membrane porin protein C	ompC	cell outer membrane; integral component of cell outer membrane; pore complex	cellular response to DNA damage stimulus; ion transport	na	na	4.581	40368.1	AETYTGGLK, AQNFEAVAQYQFDFGLRPSLAYLQSK, DAGINTDNIVALGLVYQF, DVDGDQTYMR, FQDVGSFDYGR, GYDDEDILK, INLLDDNQFTR, LDLYGK, NGNPSGEGFTSGVTNNGR, NMSTYVDYK, NTDFFGLVDGLNFAVQYQGK, NYGVVYDVTSWTDVLPEFGGDTYGSDNFMQQR, QNGDGVGGSITYDYEGFGIGGAISSSK, TDAQNTAAYIGNGDR, VDGLHYFSDNK, VGSLGWANK, VLSLLVPALLVAGAANAAEVYNK, YDANNIYLAAQYTQTYNATR, YVDVGATYYFNK	19	80.654	0.98, 0.99, 1.0	1	124700000	117100000	79840000	116600000	30970000	24730000	30450000	29000000	50460000	50910000	67690000	53800000	61340000	72900000	69950000	56930000	1.32576	0.0723753	0.124988	0.301254	0.0181685	0.0806283	1.62137	0.0305112	0.0644175	2.71426	9.11128e-05	0.000555029	0.488443	0.00360697	0.011877
B1XBK5_ECODH	Outer membrane protein W	ompW	cell outer membrane; integral component of membrane	na	na	na	6.029	22927.8	EAGLSDLSLK, LDPWVFMFSAGYR	2	10.849	1	1	61137.3	52769.3	44106.5	364093	37697	29338.1	35851.5	38145	910798	869311	1.52713e+06	1177235	536250	570301	680911	592889	0.591764	0.0152382	0.0362001	0.446116	0.484995	0.639808	0.0687929	0.00219621	0.00871919	19.2822	5.39968e-08	6.07257e-06	0.0306896	1.03202e-06	4.86713e-05
B1XG40_ECODH	Transport channel	tolC	cell outer membrane; integral component of membrane	enterobactin transport; response to antibiotic; response to organic cyclic compound; transmembrane transport	na	na	5.461	53740.7	AQYDTVLANEVTAR, DANGINSNATSASLQLTQSIFDMSK, FNVGLVAITDVQNAR, LSNPELR, NLSLLQAR, NNLDNAVEQLR, QAQDGHLPTLDLTASTGISDTSYSGSK, QAQYNFVGASEQLESAHR, QAVVSAQSSLDAMEAGYSVGTR, QITGNYYPELAALNVENFK, SPLLPQLGLGADYTYSNGYR, SSFNNINASISSINAYK, TDKPQPVNALLK, TIVDVLDATTTLYNAK, VGLSFSLPIYQGGMVNSQVK, YNYLINQLNIK	16	53.144	1	1	22300000	20020000	24280000	20340000	14270000	15960000	15120000	15510000	14140000	20740000	13570000	18770000	15830000	17550000	18040000	16750000	1.15431	0.0183869	0.0419084	0.787918	0.222639	0.395292	1.10523	0.0832731	0.14065	1.32554	9.70104e-05	0.000576542	0.870827	0.0396527	0.0771934
B1X7E4_ECODH	Outer membrane protein	ompX	cell outer membrane; integral component of membrane	na	na	na	6.561	18602.6	FQTTEYPTYK, INDWASIYGVVGVGYGK, MGGFNLK, NQYYGITAGPAYR, SVDVGTWIAGVGYR, YEEDNSPLGVIGSFTYTEK	6	46.784	0.99, 1.0	1	43750000	43970000	48220000	55170000	29540000	23610000	28950000	29380000	33950000	43910000	28060000	42920000	48360000	58100000	59350000	49840000	1.65656	0.000432519	0.00295285	0.658071	0.0587919	0.166199	1.08727	0.421302	0.511656	2.31525	0.000169343	0.000893786	0.715498	0.028471	0.0592099
B1XER5_ECODH	KpLE2 phage-like element ferric citrate outer membrane transporter	fecA	cell outer membrane; integral component of membrane	ferric iron transport; iron ion homeostasis; siderophore transport	na	na	5.59	85321.6	AVQSGNVEPEK, EDALTVVGDWLGDAR, ENDVFEHAGAR, ETHNLMVGGTADNGFGTALLYSGTR, FNIQGFYTQTLR, IDDLMLK, IPGFMLWGAR, IPGVSAPENNGTGSHDLAMNFGIR, NIFDQDYFIR, TLYMQGSLK, TWELGTR, YAPDEVHTFNSLLQYYDGEADMPGGLSR, YGPQSVGGVVNFVTR, YLNESTHEMR, YSQIFMIGPSAHEVGVGYR, YYTATSSGQLPSGSSPYDR	16	29.974	0.98, 0.99, 1.0	1	6.49382e+06	5.11363e+06	6.00582e+06	5456567	5581169	6.84664e+06	7342340	7.1665e+06	8108235	10670000	6395137	9370669	12460000	13940000	13200000	13540000	1.74827	0.00049601	0.00324964	1.29569	0.00710206	0.0427585	0.577067	0.000681842	0.00380218	2.33821	2.43097e-05	0.000241774	0.747698	0.0314712	0.0641715
B1XCC5_ECODH	Ferrichrome outer membrane transporter	fhuA	cell outer membrane; integral component of membrane	iron ion homeostasis; siderophore transmembrane transport	na	na	5.465	82115	EDTITVTAAPAPQESAWGPAATIAAR, GASNTYDHLIIR, GFAAEGQSQNNYLNGLK, GGVNYLFDNGVTPYFSYSESFEPSSQVGK, LQGNFYNDAVIDPYMLER, QCAALAPADK, QTGVYVQDQAQWDK, QVVATATFR, SSPGGLLNMVSK, TNFTFLSYFQNEPETGYYGWLPK, TSQNSVYGYGVCSDPANAYSK, VGMAGSNVALHVNNLFDR, VGSYTVVDALVR, VLVTLGGR, VPQSISVVTAEEMALHQPK, YDLAR, YDWADQESLNR, YTGSSYGDPANSFK, YVPEDRPIVVTGAVYNLTK	19	39.759	0.99, 1.0	1	5.16548e+06	4281593	5.14475e+06	5744595	5303076	5.60017e+06	6.1821e+06	5275097	3.43913e+06	4576098	2.87881e+06	4.18758e+06	5.63616e+06	6562277	6673935	5866768	1.85035	0.00010818	0.0012252	1.22536	0.121686	0.267426	1.16543	0.147788	0.217659	1.2957	0.00911054	0.0185769	1.42807	0.00814826	0.0226048
B1X9L7_ECODH	Long-chain fatty acid outer membrane transporter	fadL	cell outer membrane; integral component of membrane	long-chain fatty acid transport; monocarboxylic acid transport; transmembrane transport	na	na	5.086	48771.9	ATSTSGDTLFQK, AYSGEGAIADDAGNVSR, DASVDVGVSYMHGQSVK, FWLSAGTTYAFNK, GNYSSDLNR, IALGTTYYYDDNWTFR, INEGPYQFESEGK, NPALITMFDRPTFSAGAVYIDPDVNISGTSPSGR, TGIAFDDSPVPAQNR, YALTYR	10	33.929	0.99, 1.0	1	4.66851e+06	3597876	4.75448e+06	2961291	3.84953e+06	4608047	4.97947e+06	4534406	3.93778e+06	8.18382e+06	4601143	6521660	9573965	9952876	9444238	9053606	1.90503	0.000733378	0.00418101	1.26495	0.00248463	0.025069	0.602983	0.00830025	0.0236387	2.4976	1.52537e-05	0.000185841	0.762745	0.0589273	0.106888
B1X8W3_ECODH	Predicted outer membrane porin protein	yfaZ	cell outer membrane; integral component of membrane	na	na	na	4.725	18609.7	LFGEYYYSPDSLSSGIQSYEEANAGAR, YTIMRPVSIEAGYR	2	22.778	1	1	245305	238940	218817	166671	267650	180516	266351	257891	222785	392904	221326	372850	530471	468223	490145	551193	1.91355	0.00128402	0.00589923	1.21452	0.0107699	0.0558734	0.651891	0.0155825	0.0382622	2.4169	0.000634108	0.00228905	0.791736	0.198366	0.282386
B1X7P3_ECODH	Ferric iron-catecholate outer membrane transporter	cirA	cell outer membrane; integral component of membrane	bacteriocin transport; iron assimilation; siderophore transmembrane transport	transport	na	5.106	73895.7	APSLLQLSPDWTSNSCR, DGNVEFAWTPNQNHDFTAGYGFDR, TSASQYALFVEDEWR, WDYGTSELK	4	9.804	1	1	192196	93788.8	133116	115855	353285	328041	312457	305300	135743	259642	108037	228608	341365	430810	385267	295793	2.29019	0.00350341	0.0118483	2.71675	0.00280051	0.0255266	0.6669	0.104707	0.168663	1.26404	0.0399272	0.065368	1.8118	0.012626	0.0316083
B1X7D5_ECODH	Predicted iron outer membrane transporter	fiu	cell outer membrane; integral component of membrane	iron ion homeostasis; microcin transport; siderophore transmembrane transport; siderophore transport	na	na	5.55	81960.1	GSDGAVGTPAFTEGYWVADAK, LDNYHTEYDSATACGGSGR	2	5.263	0.99, 1.0	1	81064.2	83105.7	90906.6	67367.3	146840	146565	143762	150167	89335.7	122396	60345.7	156857	203815	252898	269782	207155	2.50937	0.00209113	0.00832465	1.97872	0.00498266	0.0348234	0.710003	0.100598	0.163487	1.78616	8.38341e-05	0.000532487	1.4049	0.0957924	0.157358
B1XDG2_ECODH	Predicted iron outer membrane transporter	yncD	cell outer membrane; integral component of membrane	siderophore transmembrane transport	na	na	5.321	77260.7	ADGQSGMNLGLKPSTNDTIEIGSK, APSYTLVGLFTGYK, ATGATGDGTQPGDVDYTVSTTR, INLSESLTGVPGLQVQNR, LNSGMPEYGQK, NMGFASIGYVPEDGWYAGTEAR, YMGDIMADDENTAK	7	17.857	1	1	206776	203067	204023	215757	247490	213921	320846	248222	216865	409170	171124	384189	630356	687022	705563	644999	2.65228	0.00104624	0.00521693	1.3345	0.0377457	0.126656	0.664094	0.0502901	0.096378	2.99275	7.62364e-05	0.00049981	0.886235	0.569403	0.64935
B1XGF9_ECODH	DLP12 prophage outer membrane protease VII (Outer membrane protein 3b)	ompT	cell outer membrane; integral component of membrane; intrinsic component of cell outer membrane	proteolysis	na	na	5.755	35562.3	DQNYYSVAVNAGYYVTPNAK, FNNAAIIK, GAINWDLMPQISIGAAGWTTLGSR, GGNMVDQDWMDSSNPGTWTDESR, GGSYIYSSEEGFR, GNTSLYDHNNNTSDYSK, GWLLNEPNYR, LGLMAGYQESR, MPYIGLTGSYR, NGAGIENYNFITTAGLK, VSQLDWK, VYLAEEGGR, YEDFELGGTFK, YSFTAR, YSGWVESSDNDEHYDPGK	15	64.669	0.99, 1.0	1	23110000	24720000	24480000	32250000	21620000	15230000	18150000	18220000	18690000	18000000	15590000	17870000	13090000	14800000	15140000	12750000	0.887265	0.237339	0.321364	0.786916	0.301243	0.472189	1.24572	0.142837	0.212944	0.905115	0.416463	0.482846	0.980279	0.892383	0.919425
B1X8R1_ECODH	Outer membrane protein A (3aII*Gd)	ompA	cell outer membrane; integral component of membrane; membrane; outer membrane; pore complex	cellular response to DNA damage stimulus; conjugation; detection of virus; ion transmembrane transport; ion transport; transport; viral entry into host cell	na	na	5.989	37200.8	AALIDCLAPDR, AQGVQLTAK, AQSVVDYLISK, ATLKPEGQAALDQLYSQLSNLDPK, DGSVVVLGYTDR, DNTWYTGAK, FGQGEAAPVVAPAPAPAPEVQTK, GMGESNPVTGNTCDNVK, IGSDAYNQGLSER, LEYQWTNNIGDAHTIGTRPDNGMLSLGVSYR, LGGMVWR, LGYPITDDLDIYTR, NHDTGVSPVFAGGVEYAITPEIATR, SDVLFNFNK	14	62.139	0.98, 0.99, 1.0	1	294500000	273000000	309500000	332600000	162400000	152000000	174900000	150900000	199100000	288500000	200700000	286000000	208100000	236300000	247400000	233400000	1.09613	0.0261469	0.0541085	0.604285	0.00409264	0.0311851	1.03423	0.606722	0.684495	1.7539	0.000522213	0.0019728	0.624969	0.00169514	0.00655634
B1X8G7_ECODH	Predicted outer membrane lipoprotein	yiaD	cell outer membrane; integral component of membrane; plasma membrane	na	na	na	9.81	22197.2	ADSVASALITQGVDASR, SGDNIILNMPNNVTFDSSSATLKPAGANTLTGVAMVLK, TAVNVIGYTDSTGGHDLNMR, TQGLGPANPIASNSTAEGK	4	42.922	1	1	3.85179e+06	2698892	4.39123e+06	3.82219e+06	2.54439e+06	4.05689e+06	3.89784e+06	3.8959e+06	1.7403e+06	4.63476e+06	2.03224e+06	3677934	4229429	4.30443e+06	4101866	4.55978e+06	1.71659	0.0194241	0.0438619	1.07885	0.823966	0.887022	1.12255	0.563349	0.644016	1.41742	0.0165966	0.0309098	1.21107	0.359603	0.454007
B1X7W1_ECODH	Outer membrane lipoprotein	slp	cell outer membrane; outer membrane	na	na	na	6.822	20963.9	NHFVTILGTIQGEQPGFINK, QSGFLDPVNYR, SFVAVHNQPGLYVGQQAR, TDTLLEISVLPLDSYAKPDIEANYQGR, VINVINGK	5	44.681	0.99, 1.0	1	19410000	15740000	19710000	18280000	5.45568e+06	12070000	7.64098e+06	9652170	3.18501e+06	7241905	4615762	6.812e+06	10520000	12040000	10630000	12570000	2.45924	0.000440344	0.00298407	0.513871	0.0580665	0.165275	2.97368	0.000120133	0.0011547	1.60936	0.016838	0.0311445	1.52809	0.0558384	0.102045
B1XA15_ECODH	Penicillin-binding protein activator LpoB	ycfM	cell outer membrane; periplasmic side of cell outer membrane	peptidoglycan biosynthetic process; positive regulation of catalytic activity; regulation of cell shape	na	na	6.412	22515.6	FTLVSAQQLSMAK, HYDWNGAMQPMVSK, MLGADGVTAGSVLLVDSVNNR, QQLGLSPQDSLGTR, TNGSLNAAEATETLR	5	36.15	1	1	1436808	1.46255e+06	1.59331e+06	1.91926e+06	1.44598e+06	1.35342e+06	1251881	1.37594e+06	837881	1.00613e+06	764591	1.04022e+06	902364	860543	1.00513e+06	874426	1.1028	0.0848142	0.143918	0.938175	0.33634	0.502736	1.5229	0.00328681	0.0116075	0.771864	0.00266382	0.00690568	1.42874	0.00094221	0.00417427
B1XGV9_ECODH	Penicillin-binding protein activator LpoA	yraM	cell outer membrane; periplasmic side of cell outer membrane; periplasmic space	peptidoglycan biosynthetic process; regulation of catalytic activity; regulation of cell shape	na	na	5.265	72825.2	AGIADWQK, AGVNGGSGIALTGSPITLR, ALIAQEPLLGAK, FGSTSELR, IALLLPLNGQAAVFGR, INWQLLAIR, ITPADLEQNQQAR, IYDTSSQPLSQILSQVQQDGASIVVGPLLK, MLPTQLVNVK, MYAMGVDAWSLANHFSQMR, NGSQSGATLYASSR, QVQGFEINGNTGSLTANPDCVINR, SAQGTAGPDFR, SNTPLNVLALNQPENIENR, TGQAVELFNQLPQELNDAQR, TIQQGFEAAK, TLLAVEIK	17	36.873	0.98, 0.99, 1.0	1	2.86735e+06	2.79183e+06	2.94372e+06	2.75508e+06	2.15995e+06	2214424	2.10257e+06	2.27615e+06	2.48524e+06	3.27538e+06	2367138	3221081	2709293	2.89261e+06	3.00833e+06	2.92557e+06	1.13555	0.0114518	0.0291483	0.851935	0.0022243	0.0236551	0.869449	0.00798265	0.022958	1.53304	1.16902e-05	0.000158066	0.740714	0.000628505	0.00304263
B1X628_ECODH	Minor lipoprotein	rlpA	cell outer membrane; plasma membrane	na	na	na	5.515	37528	AQQYQQQLGQK, FEPLNATANQDYQR, FGVPGR	3	8.564	1	1	716996	650632	835644	854918	732790	665178	538212	635377	484667	748635	524809	670576	548622	637857	604617	468524	1.02762	0.730756	0.782942	0.921361	0.759516	0.844355	1.10915	0.235459	0.319708	1.00557	0.952044	0.963911	1.02192	0.786281	0.838153
B1XGF4_ECODH	DLP12 prophage predicted lipoprotein	borD	cell outer membrane; plasma membrane	cellular response to magnesium ion	na	na	9.334	10447.3	TETQQTFVNGLLGFITLGIYTPLEAR	1	26.804	1	1	721855	345124	371177	404394	220070	274206	715949	411819	313887	336280	259470	200889	520101	456009	335416	218688	1.45508	0.183133	0.264124	0.908493	0.000147318	0.00718344	1.41494	0.160517	0.231049	1.13195	0.729771	0.772015	1.28546	0.452532	0.539642
B1X8N3_ECODH	Outer membrane porin 1a (IabF)	ompF	cell outer membrane; pore complex	bacteriocin transport; drug transmembrane transport; ion transmembrane transport	na	na	4.76	39333.3	FTNTSGFANK, GNGENSYGGNGDMTYAR, LAFAGLK, TNLQEAQPLGNGK, VGGVATYR, YADVGSFDYGR, YDANNIYLAANYGETR	7	22.652	0.98, 1.0	1	4.52782e+06	4.95417e+06	3.5673e+06	7511160	2177010	1.47568e+06	1.86422e+06	1.67022e+06	6.90774e+06	6.64303e+06	7870338	8218396	6.20746e+06	7476547	7.31443e+06	5.91172e+06	1.00788	0.937761	0.951437	0.399254	0.506812	0.653274	0.573265	0.0298452	0.0632856	4.40356	2.28178e-05	0.000233284	0.228879	5.22658e-05	0.000483624
B1XBX7_ECODH	Vitamin B12 transporter BtuB	btuB	cell outer membrane; pore complex	cobalamin transport; ion transport	na	na	5.226	68407.1	APNLGQLYGFYGNPNLDPEK, DYNYDPHYGR, FIASYGTSYK, GTNASHVLVLIDGVR, LNLAGVSGSADLSQFPIALVQR, MGGVSLWDLAVAYPVTSHLTVR, NAITDTPLLR, NDVSDLIDYDDHTLK, QTTTPGTGYVEDGYDQR, QWEGAFEGLTAGVNWR, SAVYGSDAIGGVVNIITTR, STVLAPTTVVTR, TLYGALEHNFTDAWSGFVR, TNYDAYYSPGSPLLDTR, YDSSATLDEMK	15	38.274	0.98, 1.0	1	3.30877e+06	2.84484e+06	3.4851e+06	3.24177e+06	2420349	3088887	3.06827e+06	2.59252e+06	2.40817e+06	3.95683e+06	2.75384e+06	3.4895e+06	2688945	3.11761e+06	2767576	2.7988e+06	1.01633	0.788709	0.835608	0.957387	0.0472451	0.144842	0.892357	0.0881245	0.147143	1.18962	0.0522664	0.0819008	0.854331	0.0884912	0.148697
B1XEZ9_ECODH	Nucleoside channel, receptor of phage T6 and colicin K	tsx	cell outer membrane; pore complex	ion transport; nucleoside transmembrane transport; nucleoside transport; viral entry into host cell	na	na	5.07	33589	DWFDFYGYADAPVFFGGNSDAK, EWYFANNYIYDMGR, FGPQIR, GIWNHGSPLFMEIEPR, LTNTDLSFGPFK, NDTYLEYEAFAK, YQWQNYGAANENEWDGYR, YWHDGGQWNDDAELNFGNGNFNVR	8	42.177	0.98, 0.99, 1.0	1	29090000	27380000	30700000	18840000	11660000	16620000	13930000	15700000	17670000	20420000	17230000	18610000	23080000	25220000	24050000	25920000	1.49534	0.000846732	0.00461595	0.618821	0.00341898	0.0281736	1.18816	0.153422	0.224824	2.03376	2.08059e-05	0.000218836	0.735258	0.00673816	0.0193921
B1XA62_ECODH	Site-determining protein	minD	cell pole; cytoplasmic side of plasma membrane; cytosol; intrinsic component of plasma membrane; plasma membrane	barrier septum site selection; cell division; chromosome segregation; negative regulation of cell division	na	na	5.246	29614	ASNQGEPVILDINADAGK, AYADTVER, GDMLSMEDVLEILR, ILGILASK, LVGVIPEDQSVLR, NLDLIMGCER, TENLYILPASQTR, TTSSAAIATGLAQK, VLDDLK, VVYDFVNVIQGDATLNQALIK	10	46.296	0.99, 1.0	1	9575535	9794663	10840000	11410000	8967348	9573708	8192617	9132186	6518945	8301483	6804480	8470997	6.34866e+06	6356799	7209887	6269791	0.973022	0.301443	0.39229	0.963241	0.587904	0.716753	1.17897	0.0269142	0.0584969	0.856808	0.00163048	0.00480319	1.13564	0.00272489	0.00951611
MINC_ECODH	Probable septum site-determining protein MinC	minC	cell pole; cytosol	barrier septum assembly; cell division; cell morphogenesis; regulation of barrier septum assembly; regulation of cell division	na	na	6.38	24775.5	APRPAPTPQAPAQNTTPVTK, MGLPILTEGK	2	12.987	1	1	235887	230616	286992	239633	183327	219005	185132	142377	141522	173793	195781	159980	207816	216579	254916	290310	1.56782	0.00511975	0.0157473	0.791791	0.728994	0.822484	1.30877	0.0201517	0.0465113	1.51294	0.00981933	0.0196387	1.03627	0.766698	0.82058
B1XCD3_ECODH	Regulatory protein for phage-shock-protein operon	pspA	cell pole; cytosol; extrinsic component of cytoplasmic side of plasma membrane	negative regulation of sequence-specific DNA binding transcription factor activity; phage shock; response to heat	na	na	5.385	25492.9	ADDAISEQLAQLK, EIGELENK, FADIVNANINALLEK, SLEHEVTLVDDTLAR	4	22.973	0.99, 1.0	1	858832	915795	933962	2.1344e+06	745664	698513	549849	672990	662971	703976	772897	764662	547615	556688	652408	740966	0.93518	0.483066	0.568245	0.650943	0.748274	0.837586	1.34177	0.263368	0.349866	1.07071	0.476117	0.540858	0.873417	0.158835	0.235992
TNAA_ECODH	Tryptophanase	tnaA	cell pole; cytosol; membrane	tryptophan catabolic process	na	na	5.876	52773.5	AMYSIAK, ATYTQTHMDFIIEAFK, AVEIGSFLLGR, DAMVPMGGLLCMK, DWTIEQITR, EAFDTGVR, FAENAYFIK, GIEEVGPNNVPYIVATITSNSAGGQPVSLANLK, GLTFTYEPK, GNFDLEGLER, HLPEPFR, IAQVQYLVDGLEEIGVVCQQAGGHAAFVDAGK, LAVGLYDGMNLDWLAYR, LLPHIPADQFPAQALACELYK, MVAFSNYFFDTTQGHSQINGCTVR, NIFGYQYTIPTHQGR, QLPCPAELLR, SYYALAESVK, TLCVVQEGFPTYGGLEGGAMER, YADMLAMSAK, YDIPVVMDSAR	21	64.544	0.99, 1.0	1	89150000	85940000	83100000	7421302	49920000	80830000	47000000	59950000	206300000	189800000	287600000	280800000	67370000	72970000	80490000	84710000	0.361549	0.000402692	0.00281499	1.40511	0.0388804	0.129867	0.16319	0.0242362	0.0534879	1.57674	0.00158956	0.00471388	0.229301	8.05215e-05	0.000688435
ENO_ECODH	Enolase	eno	cell surface; cytoskeleton; cytosol; extracellular region; membrane; phosphopyruvate hydratase complex	glycolytic process	na	na	5.324	45654.9	AAGYELGK, AFTSEEFTHFLEELTK, AVAAVNGPIAQALIGK, DAGYTAVISHR, DITLAMDCAASEFYK, FGANAILAVSLANAK, FNQIGSLTETLAAIK, GIANSILIK, GMNTAVGDEGGYAPNLGSNAEALAVIAEAVK, GMPLYEHIAELNGTPGK, IEEALGEK, IMIDLDGTENK, IQLVGDDLFVTNTK, MGSEVFHHLAK, QYPIVSIEDGLDESDWDGFAYQTK, SGETEDATIADLAVGTAAGQIK, YSMPVPMMNIINGGEHADNNVDIQEFMIQPVGAK, YVLAGEGNK	18	66.204	0.98, 0.99, 1.0	1	183600000	147000000	175700000	171500000	114800000	172100000	143300000	143100000	101500000	182100000	126200000	167100000	118100000	132000000	118100000	123500000	0.992549	0.905231	0.928836	0.953057	2.0873e-05	0.00381715	0.994236	0.926861	0.944312	1.04748	0.518718	0.57979	0.947563	0.478101	0.566176
B1X983_ECODH	Bifunctional (P)ppGpp synthetase II and guanosine-3',5'-bis pyrophosphate 3'-pyrophosphohydrolase	spoT	cell wall; cytosol; plasma membrane	guanosine tetraphosphate biosynthetic process; nucleobase-containing small molecule interconversion	na	na	8.81	79611.7	ETLEIYSPLAHR, FYSIMDIYAFR, LATLDDLLAEIGLGNAMSVVVAK, SDLFPDEIYVFTPEGR, TELEELGFEALYPNR, VIVNDSDTCYR	6	12.5	0.99, 1.0	1	586463	468557	454580	663052	482518	621670	519571	564647	289627	494311	398940	371626	454948	481945	529427	442597	1.36396	0.00788602	0.0221142	1.1101	0.06285	0.172513	1.23122	0.151712	0.222766	0.997937	0.955287	0.965855	1.36678	0.0078803	0.0221557
B1XFH0_ECODH	DNA topoisomerase 4 subunit A	parC	chromosome; cytoplasm; cytosol; DNA topoisomerase complex (ATP-hydrolyzing); extrinsic component of plasma membrane; nucleoid	chromosome segregation; DNA topological change; plasmid partitioning; sister chromatid cohesion	na	na	6.243	83831.3	ALITLPENAHVMPPVVIEDASDMLLAITQAGR, AMSEHDMLPSEPVTIVLSQMGWVR, EVAQAAIALIDQPK, IINIPSAEAAR, INLNMIGLDGRPAVK, LLMASDAGYGFVCTFNDLVAR, MLMFPVSDLPQLSK, TTLDQLLDIVQGPDYPTEAEIITSR, VDMDQVMNHLFATTDLEK, VLEQIAAQMR, YPLVDGQGNWGAPDDPK, YSELLLSELGQGTADWVPNFDGTLQEPK	12	30.452	1	1	3.5693e+06	2.60041e+06	3.52543e+06	3.54958e+06	2.76841e+06	4.14688e+06	3.70958e+06	3309834	2.15577e+06	3.88577e+06	2.38208e+06	3.51121e+06	4.0088e+06	4044619	3.73019e+06	4.00161e+06	1.51352	0.00290732	0.0104729	1.16163	0.0496593	0.149797	0.975889	0.82087	0.867166	1.33512	0.0125591	0.0243198	1.13362	0.272	0.362832
B1X8C5_ECODH	DNA gyrase subunit A	gyrA	chromosome; cytoplasm; cytosol; membrane; nucleoid	chromosome segregation; DNA-dependent DNA replication; DNA topological change; response to antibiotic; response to drug; transcription, DNA-templated	na	na	5.086	96963.5	AGDDAARPEWLEPEFGVR, DIIAAFVR, ELLDQIAELLR, ETIIVHEIPYQVNK, ETVDFVDNYDGTEK, GDGAILTATQNGYGK, GRPIVNLLPLEQDER, IAHELMADLEK, ITAILPVTEFEEGVK, IVIEVK, MAQPFSLR, NTQGVILIR, SSYLDYAMSVIVGR, TAEDENVVGLQR, TALVANPWQLGNVAAMLER, TAVAEYPTK, TEITANSADINLEDLITQEDVVVTLSHQGYVK, TIFELR, TVLTEFNR, VFMATANGTVK, VSEISIVGR, VVGDVIGK, VVSLIVPR, VYQLPEATR, YMLVDGQGNFGSIDGDSAAAMR, YQPLSEYEAQR	26	36.8	0.98, 1.0	1	16740000	16370000	17260000	14250000	14850000	15830000	14760000	14700000	12130000	17450000	14630000	16910000	13780000	15280000	15420000	14320000	1.08673	0.00852038	0.0234873	1.0436	0.344627	0.511348	0.902197	0.0136774	0.0344528	1.15422	0.0069993	0.0149824	0.941535	0.1648	0.24259
IHFB_ECODH	Integration host factor subunit beta	ihfB	chromosome; cytosol	conjugation; DNA recombination; negative regulation of transcription, DNA-templated; positive regulation of transcription, DNA-templated; regulation of translation; transcription, DNA-templated	na	na	9.344	10651.1	EMLEHMASTLAQGER, GFGSFSLHYR, LATQQSHIPAK	3	38.298	1	1	2.3448e+06	2.30419e+06	2.71716e+06	3527312	2.00957e+06	2039629	1.75993e+06	1.80004e+06	1.27505e+06	1.98096e+06	1.7686e+06	2.11836e+06	1.18091e+06	1.36664e+06	1.67083e+06	1.4091e+06	0.875608	0.121967	0.193187	0.782783	0.580704	0.709749	1.31668	0.0681218	0.121373	0.849549	0.0410467	0.0669757	1.03067	0.665743	0.739601
B1XBM3_ECODH	DNA topoisomerase 1	topA	chromosome; cytosol	DNA topological change	na	na	8.678	97349.8	APLVEELYR, ATGWSAFYVDGK, AVLDHFFSDFTQQLDK, DGAAGVFLAANTFPK, ELMNYDFTAQMENSLDQVANHEAEWK, EQTQAAVSLLEK, FDGWTK, GIGRPSTYASIISTIQDR, GYISDNFGK, LGFGVK, LYEAGYITYMR, LYQLIWR, QAFNKPGELNIDR, SDAYFVLR, TDSTNLSQDAVNMVR, VVGYMVSPLLWK, YDSTTLTVGAGDFR, YLADAPQQDPEGNK, YLGSDYVVK, YLPESPNQYASK, YSVLER	21	28.902	0.98, 0.99, 1.0	1	5.41196e+06	5288061	5.97092e+06	6.92628e+06	6.2151e+06	7041840	6.91396e+06	6462416	5.00299e+06	6990031	5598712	6.7694e+06	8376491	9351281	9825364	8902585	1.68364	1.48339e-08	1.08361e-05	1.25939	0.0541394	0.157781	0.830519	0.048221	0.093066	1.60967	2.80423e-05	0.00026127	1.04595	0.319775	0.41446
B1XG35_ECODH	DNA topoisomerase 4 subunit B	parE	chromosome; cytosol; nucleoid	chromosome organization; DNA topological change; plasmid partitioning; response to antibiotic; sister chromatid cohesion	na	na	5.436	70243.9	CAYVLSVK, DGQVYNIAFENGEK, ETTLDPNTR, LADCTAQDLNR, LSAEDIWDR, MQDPQFAGQTK, NTGTSVHFWPDETFFDSPR, QCAAFVSGVVK, VQDLQVVGTCGK	9	16.508	0.98, 1.0	1	1.62783e+06	1.65422e+06	1.66045e+06	1.47473e+06	1.59798e+06	1477553	1.41747e+06	1.5745e+06	1.3473e+06	1.6433e+06	1.50061e+06	1.97098e+06	1.76708e+06	1.8048e+06	1955103	1.81371e+06	1.26519	0.000875789	0.00474634	1.04348	0.0301667	0.108972	0.86604	0.0153382	0.0377893	1.40002	0.000404107	0.00161864	0.903697	0.141286	0.216521
MUKB_ECODH	Chromosome partition protein MukB	mukB	condensin complex; cytosol; nucleoid	cell division; chromosome condensation; chromosome segregation; DNA replication; sister chromatid cohesion	na	na	5.237	170230	AFQDMEAALR, AGVCYSMLDTINSR, AIQYNQAIAALNR, ALTFCEAEMDNLTR, DELHAQLSNNR, ELAYLSADDLR, FATLSFDVQK, FPEVPLFGR, FVQQFGNQLAK, IASLSDSVSNAR, LDEAQEAAR, LEEQNEVVAEAIER, LLADFCK, LLFLDEAAR, MLNQGLQNVSFGQVNSVR, MTLEAIR, NAVDEEIER, NEAWDVAR, NFDIDELEALHQELEAR, QQAFALTEVVQR, QQLAAEQYK, SIATLFELCER, SLTLINWNGFFAR, TDDPVEAIEQMEIELSR, TPQTIGEELLDYR, VDIKPFAIQGLPMSVQPTQLVTETLNER, YEADLDELQIR	27	22.005	0.98, 1.0	1	5.14004e+06	5.1261e+06	5526971	5.47784e+06	6.14137e+06	5.96925e+06	5823609	6.10544e+06	4717079	5673780	4691800	5489699	5391284	5686967	6233741	5352980	1.22659	0.00134945	0.006085	1.25506	0.0423373	0.13659	0.886932	0.0360799	0.0736211	1.10191	0.0769502	0.113601	1.11315	0.0902866	0.150512
B1X941_ECODH	Serine acetyltransferase	cysE	cysteine synthase complex; cytosol	cysteine biosynthetic process from serine	na	na	6.05	29316.6	EVVEEAYAADPEMIASAACDIQAVR, HENLGSALSYMLANK, IGAGSVVLQPVPPHTTAAGVPAR, IGHWLWNQGR, ILGNIEVGR, LSSPIMPAIAIR, TLADCEPMLASFYHATLLK, YSTPLLYLK	8	44.689	0.99, 1.0	1	1.22282e+06	1.23114e+06	1.41818e+06	1.53961e+06	1.0165e+06	1.34789e+06	1160378	1.10235e+06	1.42004e+06	1.40317e+06	1526118	1.44936e+06	993649	1.09503e+06	1.18699e+06	1.16109e+06	0.839394	0.070227	0.12195	0.941028	0.0752179	0.194028	0.80423	0.0740431	0.128476	1.10913	0.0688963	0.103031	0.756803	0.0176802	0.0405047
B1XA85_ECODH	Cysteine synthase	cysK	cysteine synthase complex; cytosol	cellular amino acid biosynthetic process; cysteine biosynthetic process from serine	na	na	5.829	34489.7	AEEIVASNPEK, ALGANLVLTEGAK, GVLKPGVELVEPTSGNTGIALAYVAAAR, IFEDNSLTIGHTPLVR, IGANMIWDAEK, IQGIGAGFIPANLDLK, LQEDESFTNK, LTLTMPETMSIER, NIVVILPSSGER, NPSFSVK, TTGPEIWEDTDGQVDVFIAGVGTGGTLTGVSR, VIGITNEEAISTAR, YLLLQQFSNPANPEIHEK, YLSTALFADLFTEK	14	66.563	0.99, 1.0	1	16610000	16780000	16810000	24280000	13310000	15790000	14680000	15320000	7.57172e+06	14510000	12680000	10120000	9493864	9804743	10760000	8882662	0.995275	0.968875	0.978248	0.89875	0.495269	0.646995	1.4262	0.0687754	0.121943	0.776471	0.00091077	0.00303313	1.28179	0.0782695	0.134307
B1X6R3_ECODH	Cytochrome d terminal oxidase, subunit I	cydA	cytochrome complex; integral component of plasma membrane; membrane; plasma membrane	aerobic electron transport chain; oxidative phosphorylation	acid stress response	na	6.353	58205.1	AYSLLEQLR, DLGYGLLLK, DQFNSMK, ELMVQHEER, MEMVSFSELVLNPVAQVK, SVDTPVIGLK, YHFEQSSTTTQPAR, YTPNVADATEAQIQQATK	8	18.008	0.99, 1.0	1	20780000	21360000	23950000	19660000	16810000	17360000	13860000	15210000	10580000	13270000	13200000	13870000	6.12756e+06	6445688	6604980	6.45939e+06	0.561048	1.32318e-05	0.000338268	0.825397	0.601038	0.726109	1.42471	0.00044259	0.00277521	0.477101	2.30484e-06	5.61612e-05	1.17595	0.0342943	0.0689659
B1XFM0_ECODH	Cytochrome o ubiquinol oxidase subunit II	cyoA	cytochrome o ubiquinol oxidase complex; integral component of external side of plasma membrane; integral component of plasma membrane; plasma membrane; respiratory chain	aerobic electron transport chain; aerobic respiration; electron transport coupled proton transport	na	na	6.758	34911.3	AAFDQWVAK, LAAPSEYNQVEYFSNVKPDLFADVINK, LHLIANEPGTYDGISASYSGPGFSGMK, QSPNTMSDMAAFEK, VTSNSVMNSFFIPR, WFFIYPEQGIATVNEIAFPANTPVYFK	6	37.46	0.98, 1.0	1	10810000	9450354	11950000	8522815	7337393	12460000	10950000	8574002	14390000	29450000	14940000	23390000	25280000	28690000	27020000	31240000	1.60547	0.00607069	0.0178858	1.06433	0.167141	0.327195	0.437304	0.000357342	0.00245106	3.44938	4.01142e-05	0.000322236	0.465437	0.00209671	0.00773125
B1XFL9_ECODH	Cytochrome o ubiquinol oxidase subunit I	cyoB	cytochrome o ubiquinol oxidase complex; integral component of plasma membrane; plasma membrane; respiratory chain	aerobic electron transport chain; aerobic respiration; electron transport coupled proton transport	na	na	6.698	74367.9	APGMTMFK, DAFWEMK, DLTGDPWGGR, EWLTSVDHK, GFADAIMMR, IFNWLFTMYQGR, LENQHFDEITK, LNETWGK, SFDEDVDYYVPVAEIEK, TLEWATSSPPPFYNFAVVPHVHER, WTYLWK	11	18.1	0.99, 1.0	1	3.1373e+06	3.8277e+06	3.6858e+06	2.91946e+06	3247119	3.22038e+06	3.01683e+06	3.00596e+06	7914729	8526824	6708309	7.65722e+06	6.71096e+06	7.31621e+06	8433693	7.09033e+06	1.06711	0.436021	0.52387	1.02505	0.125388	0.273794	0.37655	5.27455e-05	0.000688046	2.76464	6.26902e-07	3.0551e-05	0.385984	2.8e-05	0.000316315
HCP_ECODH	Hydroxylamine reductase	hcp	cytoplasm	cellular oxidant detoxification; nitrogen compound metabolic process; oxidation-reduction process; response to hydrogen peroxide	na	na	5.173	60063.8	AQCLAVDANAR, HLVGNYGSGWQNQQVEFAR, QTLLGAADTLIDLVSR	3	8.364	0.99, 1.0	1	2669.53	6989.03	0	3232.96	1942.76	2783.95	14063.2	18544	24406.9	28852.7	265472	330958	10823.3	792.753	8803.15	4657.78	0.0514344	0.0174295	0.0403558	na	na	na	na	na	na	0.769273	0.76274	0.801096	0.0668611	0.0232965	0.0498675
B1XAS0_ECODH	Molybdenum-cofactor-assembly chaperone subunit (Delta subunit) of nitrate reductase 1	narJ	cytoplasm	chaperone-mediated protein complex assembly; nitrate assimilation	na	na	4.757	26448.9	DIAPILALLSAR, DLTTMDPLDAQAQYSELFDR, FAGAVAPQYLNITTGGQH, YAVLFDLLLK	4	25.424	1	1	71635.1	39336.2	46597.9	71673.9	61842.3	102354	61790.3	61132.5	340933	374039	896721	776999	70767.1	58555.4	56089	66894.6	0.123415	0.000174945	0.00162799	1.35674	0.00961	0.0516891	0.0902998	0.000162538	0.00143827	1.00736	0.954715	0.965855	0.122514	0.00021074	0.00135194
B1X7N6_ECODH	Predicted oxidoreductase	yeiA	cytoplasm	de novo' pyrimidine nucleobase biosynthetic process; pyrimidine nucleobase catabolic process	na	na	5.326	45068.8	AYDTGWGGVVFK, SYIVYPR	2	4.623	0.99, 1.0	1	27623.3	32543	17964	25762.7	19768.5	9841.72	11744.5	11002.4	72830.7	75404.6	167331	132975	19533.6	22696.6	14601.1	18464.3	0.188409	0.000377172	0.00271452	0.531135	0.0111028	0.057195	0.21744	0.000872263	0.00445586	1.63138	0.0502091	0.0793576	0.11549	0.000209716	0.00135194
IRAP_ECODH	Anti-adapter protein IraP	iraP	cytoplasm	cellular response to phosphate starvation; negative regulation of protein catabolic process; positive regulation of transcription, DNA-templated	na	na	4.818	9937.48	LIDQVEGALYEVKPDASIPDDDTELLR, NLIAELLFK	2	41.86	1	1	178361	109079	184433	204127	85361.9	112690	107989	93628.8	326258	523741	385832	628195	186275	207446	255580	204149	0.509864	0.000560681	0.00351569	0.656569	0.288593	0.459425	0.32205	0.000422368	0.00270339	2.4113	2.54644e-05	0.000246012	0.211448	6.40014e-06	0.000118443
B1XB27_ECODH	Flavohemoprotein	hmp	cytoplasm	response to nitrosative stress; response to toxic substance	na	na	5.484	43867.7	ATIPLLVETGPK, AYGVLANVFINR, EAEIYNENASK, EALFNAIAAYASNIENLPALLPAVEK, EIFNMSNQR, GQFDSEGLMDLSK, LTAHFYDR, MFTHNPELK, MLDAQTIATVK	9	28.03	0.98, 0.99, 1.0	1	1.28591e+06	1.37643e+06	1.35063e+06	1.20972e+06	1.08452e+06	1062318	866405	1.06346e+06	1389738	1.55644e+06	1.56994e+06	1905206	775292	742786	864366	660426	0.518739	6.94813e-05	0.000852173	0.853051	0.0554377	0.159343	0.7086	0.000753145	0.00404538	0.858168	0.0599043	0.0917068	0.604472	0.000224992	0.00141175
B1XCN1_ECODH	Glucitol/sorbitol-specific enzyme IIA component of PTS	srlB	cytoplasm	phosphoenolpyruvate-dependent sugar phosphotransferase system	na	na	4.957	13304	FDGLNEAEFPGTVHVAGPVPDDIAPGSVLK, IGASAIDALSDQMLITFR, YPVTAVGSVAEDNLR	3	51.22	0.99, 1.0	1	2.66861e+06	2.16173e+06	2560766	3264683	1.67901e+06	2.08445e+06	2.13858e+06	2156389	2.21244e+06	4796305	2437639	4583746	2.11284e+06	1424752	1546892	1.42674e+06	0.536505	0.0116043	0.029377	0.841363	0.824969	0.887448	0.688314	0.0619218	0.112104	0.926412	0.565494	0.624435	0.579122	0.00988893	0.0262866
B1XCG2_ECODH	Stress-induced protein	uspE	cytoplasm	bacterial-type flagellum-dependent cell motility; cellular response to hydrogen peroxide; cellular response to UV; single-species biofilm formation	na	na	5.157	35706.9	CDLLVIKPDQYQTPVELDDEEDD, FGINENMTHVEK, LEAVIFTPTDWHLLR	3	15.823	0.98, 1.0	1	40576.6	49835.6	23670.2	47103.5	50259.8	64687.1	84567.1	70990.6	502388	895356	815230	926984	395853	378617	382162	437997	0.569094	0.00146356	0.00646001	1.84077	0.347995	0.514302	0.0453841	5.25565e-06	0.000174512	6.8121	4.72869e-06	8.96298e-05	0.0835416	2.81267e-06	7.68142e-05
FUCM_ECODH	L-fucose mutarotase	fucU	cytoplasm	L-fucose metabolic process	na	na	5.57	15473.1	AFAIVITGER, FAFYER, NALSLQAPCPDIIR, TISPLISPELLK	4	30	1	1	603052	642174	677281	840920	612452	622438	481131	641953	456444	427817	448543	460924	265684	271777	290142	263373	0.66058	0.00114664	0.00553954	0.935669	0.240694	0.410413	1.33436	0.0421839	0.0836237	0.529092	1.8568e-05	0.000204109	1.24852	0.0435765	0.0833886
B1X9Z1_ECODH	Peptidyl-prolyl cis-trans isomerase C (Rotamase C)	ppiC	cytoplasm	protein peptidyl-prolyl isomerization	na	na	9.23	10232	GGDLGEFR, LALDLLEQIK, QGQMVPAFDK	3	30.108	1	1	1.80123e+06	2.03665e+06	1.93276e+06	1.0176e+06	1.71951e+06	1.70946e+06	1.38011e+06	1.63301e+06	944088	862255	853570	1.0147e+06	596133	507032	611837	549036	0.67358	0.00377417	0.012532	1.078	0.0433684	0.137037	1.54997	0.0366492	0.0744708	0.403133	6.5857e-06	0.000108644	1.67086	0.0009026	0.00403548
MUG_ECODH	G/U mismatch-specific DNA glycosylase	mug	cytoplasm	base-excision repair, AP site formation	na	na	9.169	18673.4	ELDQALVVR, IEDYQPQALAILGK, MVEDILAPGLR, QTLTIGSTQIWVLPNPSGLSR, VIYQAGFTDR	5	38.69	0.99, 1.0	1	617604	536811	653330	786612	452714	512640	374642	504088	279535	329819	287225	312062	179446	202517	233031	208281	0.737142	0.000533302	0.00340525	0.779771	0.211356	0.383164	1.86391	0.000467671	0.00286052	0.507176	2.42574e-05	0.000241774	1.45342	0.000445591	0.00231889
B1XFE5_ECODH	Predicted S-transferase	yghU	cytoplasm	glutathione metabolic process	na	na	6.207	32391.6	FGYFLPQDLAK, IGDGDQFSSGFVEVNPNSK	2	10.417	1	1	339419	333584	368919	466660	305225	281903	203181	265623	220888	214594	229799	256118	151256	157702	181749	147046	0.748603	0.0049859	0.0155649	0.761829	0.0340188	0.117985	1.42818	0.0157402	0.0385201	0.688038	0.00473507	0.0109018	1.08802	0.423881	0.511737
B1X8S3_ECODH	Sulfurtransferase	yccK	cytoplasm	transport; tRNA wobble position uridine thiolation	na	na	6.597	12410.4	ESSQWSEPLAVVIAENEGISLSPEHWEVVR, MLIFEGK	2	33.945	1	1	332415	210439	365949	300858	159137	333321	306110	331840	142566	346531	221893	289422	181308	173432	138037	201246	0.785652	0.19922	0.281763	0.996121	0.360874	0.525333	1.09925	0.606135	0.68436	0.7175	0.131514	0.176398	1.09498	0.686553	0.755716
B1XAE5_ECODH	Predicted hydrolase	ypfH	cytoplasm	protein depalmitoylation	na	na	4.781	24855.1	QWFSVQGITEDNR, SMQFALDHLR, VDAIMPTFIETVR	3	15.517	1	1	202560	220148	230636	174019	228358	202505	171765	203211	149787	195137	178295	181966	117171	128141	153040	125046	0.802551	0.00390841	0.0128898	1.05842	0.00739565	0.0439831	1.03663	0.556678	0.637887	0.731455	0.00475947	0.0109236	1.0972	0.208701	0.293104
B1XAM3_ECODH	Coproporphyrinogen-III oxidase	hemN	cytoplasm	protoporphyrinogen IX biosynthetic process	na	na	5.7	52729	ADQYLDALEQEIVHR, EIELDVLDHLR, LDYAPIEK, LLAPLAK, LSVFNYAHLPTIFAAQR, VAELNPDR, YNYSGPR	7	15.974	0.98, 0.99, 1.0	1	905228	1.0105e+06	810455	879365	996256	973756	816973	912047	615572	728025	816878	713110	548751	550135	521455	533844	0.822874	0.0454501	0.0859024	1.12617	0.0135181	0.0648425	1.09366	0.37451	0.466082	0.668109	0.000257173	0.00118267	1.23165	0.0435219	0.0833886
B1X605_ECODH	Universal stress protein UP12	uspG	cytoplasm	nucleotide phosphorylation; protein adenylylation; protein autophosphorylation; regulation of cell motility; response to stress	na	na	6.028	15935.2	FAADVR, LQTMVSHFTIDPSR, NPSISTHLLGSNASSVIR, TIIMPVDVFEMELSDK	4	38.028	1	1	3.42028e+06	2.99625e+06	3.09209e+06	2.73785e+06	2.02773e+06	2.47285e+06	2.15505e+06	2.29788e+06	1.30244e+06	2226306	1.79568e+06	2.41151e+06	1.33349e+06	1.49501e+06	1.46574e+06	1.3803e+06	0.829651	0.0478061	0.0893155	0.809855	0.0784672	0.199648	1.39651	0.00576264	0.0177495	0.733574	1.59373e-05	0.000190987	1.13097	0.154526	0.23149
B1X9K0_ECODH	Maf-like protein YceF	yceF	cytoplasm	na	na	na	5.887	21690.8	DPNTLVGLPLIALCQMLR, LILASTSPWR, LQISFECAAPEVDETPR	3	23.196	1	1	491747	447172	468282	596834	298629	368536	307111	391254	372146	270523	301474	390152	254639	282472	263105	216862	0.833736	0.208761	0.292352	0.744567	0.0213505	0.0884868	1.32182	0.093134	0.153403	0.847132	0.0559057	0.0867665	0.984187	0.902885	0.927631
B1XA30_ECODH	NAD-dependent protein deacylase	cobB	cytoplasm	chemotaxis; peptidyl-lysine deacetylation; peptidyl-lysine desuccinylation	na	na	7.788	31464	CSQSGQVLDWTGDVTPEDK, YYGPASQVVPEFVEK	2	12.186	1	1	264331	270808	322827	463883	284275	300291	271336	277749	220126	263439	166582	267473	168184	178781	186893	160715	0.835187	0.0787222	0.134361	0.958237	0.483671	0.639723	1.2576	0.20926	0.290065	0.693056	1.85674e-05	0.000204109	1.20508	0.0692214	0.122077
B1XD71_ECODH	2,5-diketo-D-gluconate reductase B	dkgB	cytoplasm	L-ascorbic acid biosynthetic process; methylglyoxal catabolic process	na	na	5.492	29436.8	AIDTAQIYDNEAAVGQAIAESGVPR, IWIENLSK	2	12.36	1	1	179374	141629	193350	172842	107355	136817	109881	121690	116922	129083	78844.4	134932	86830.1	88351.4	103143	72752.9	0.835511	0.190989	0.272634	0.753009	0.0585088	0.166171	1.34347	0.0458761	0.0896056	0.825892	0.0300506	0.0517479	1.01165	0.918037	0.939895
B1X672_ECODH	DNA-binding response regulator in two-component regulatory system with BarA	uvrY	cytoplasm	phosphorelay signal transduction system; regulation of transcription, DNA-templated; transcription, DNA-templated	na	na	6.528	23892.7	GAAPQEVVSAIR, HGLCNAETLSSQ, TNAVDVVLMDMSMPGIGGLEATR, VVGEASCGEDAVK	4	27.523	0.99, 1.0	1	476893	412808	540818	659655	420568	415075	326801	462010	276791	343391	298949	421616	235948	279192	272951	241179	0.843625	0.0231692	0.0495611	0.855492	0.00522009	0.0356869	1.36441	0.0357898	0.0732338	0.722753	0.0032883	0.00814828	1.16724	0.0950192	0.15696
PIMT_ECODH	Protein-L-isoaspartate O-methyltransferase	pcm	cytoplasm	protein methylation; protein repair	na	na	6.528	23257.8	AQGIQDEQVLNALAAVPR, FVPLVK, GGEFIIDTVEAVR, MTELLELTPQSR	4	23.558	0.99, 1.0	1	400555	381761	389215	446414	433801	399081	321561	399183	156764	276470	185063	239384	142938	167361	176380	173437	0.851971	0.0861598	0.145863	1.04374	0.0428905	0.13659	1.69795	0.000851995	0.00439846	0.48074	3.94525e-05	0.000322236	1.77221	0.000828399	0.0037496
B1XB91_ECODH	Fructose-1,6-bisphosphatase	glpX	cytoplasm	dephosphorylation; gluconeogenesis; glycerol metabolic process	na	na	5.325	35852.3	GDAVDIAVDPIEGTR, GDLLEGISR, GTIDLNLPLADNLR, SDNVIFSATGITK	4	15.179	1	1	360089	385697	366251	465254	490756	470681	329897	476409	566453	633272	583339	708403	468621	461165	537377	479384	0.855336	0.00646884	0.0187519	1.21389	0.412412	0.574627	0.554487	0.000391266	0.00254733	1.27077	0.0280626	0.0488423	0.673087	0.00367624	0.0120239
B1X787_ECODH	Aldose 1-epimerase	galM	cytoplasm	galactose catabolic process via UDP-galactose	na	na	4.845	38190.5	EALLGCASPECYQDQAAFLGASIGR, GYDHAFLLQAK, IIASEFLADDDQR, IPLSDGSVR, ISITYR, LQILADEYLPVDEGGIPHDGLK, MLNETPALAPDGQPYR, NNAGMVVTLMDWGATLLSAR, SVAGTSFDFR, VYTTAPALQFYSGNFLGGTPSR, WQIVNQNDR, YTFDGETVTLSPSQGVNQLHGGPEGFDK	12	55.202	1	1	5923537	5543474	6403865	5.80949e+06	4.48447e+06	5618928	4056266	5.25951e+06	3832330	5636101	4.37595e+06	5403686	3.36347e+06	3.78477e+06	3849834	3.80318e+06	0.860456	0.00109177	0.00531466	0.905462	0.320355	0.489227	1.06224	0.058139	0.10671	0.894619	0.0314286	0.053867	0.961813	0.37319	0.466327
B1XDR9_ECODH	ATPase with strong ADP affinity	yjeE	cytoplasm	tRNA threonylcarbamoyladenosine modification	na	na	4.488	16853.1	LADPEELEFMGIR, VSAVSSAGELLLAR	2	17.647	1	1	359495	364074	321959	333532	432810	377597	382227	414735	408851	371546	381307	345772	247185	308421	365035	310848	0.880894	0.302069	0.392636	1.27076	0.626629	0.747345	0.802984	0.0759037	0.130773	0.863286	0.126944	0.171052	1.0204	0.859733	0.893975
TRPR_ECODH	Trp operon repressor	trpR	cytoplasm	negative regulation of transcription, DNA-templated; regulation of transcription, DNA-templated; transcription, DNA-templated	na	na	5.416	12355.2	IVEELLR, QWLEEVLLK	2	14.815	0.99, 1.0	1	119996	151214	104893	153848	174400	134290	118360	151028	150459	128699	129483	132663	97765.4	118262	103170	126891	0.88733	0.303951	0.394031	1.18132	0.0951581	0.224542	0.859636	0.324388	0.416459	0.873784	0.262438	0.322695	1.0155	0.905915	0.929437
B1X7E7_ECODH	DNA-binding transcriptional regulator of mntH	mntR	cytoplasm	negative regulation of transcription, DNA-templated; positive regulation of DNA-templated transcription, initiation; transcription, DNA-templated	na	na	6.319	17640.3	ELIDDYVELISDLIR, LGVSQPTVAK	2	16.129	1	1	120804	123406	122808	163513	150325	162394	175028	176796	209976	231522	193792	195436	194012	175602	194836	140114	0.914552	0.409972	0.49831	1.36235	0.00556626	0.0369521	0.563009	0.00183561	0.00759722	1.19235	0.108003	0.149811	0.767013	0.0173647	0.0399798
B1XF49_ECODH	Spermidine N1-acetyltransferase	speG	cytoplasm	N-terminal protein amino acid acetylation; polyamine catabolic process	na	na	6.201	21887	AEFQIIISPEYQGK, FVVECDGEK, LAMDYGFTVLNLYK, TPGQTLLKPTAQ, YWFEEPYEAFVELSDLYDK	5	36.559	1	1	892271	713823	889899	901699	699954	702863	661172	716628	677198	1.06115e+06	854515	796224	722135	732159	746119	601642	0.914678	0.319058	0.408897	0.901669	0.0550981	0.159195	0.880981	0.181064	0.256829	1.15148	0.048497	0.077236	0.794353	0.0186906	0.0422898
B1XD12_ECODH	Lysine decarboxylase 1	cadA	cytoplasm	lysine catabolic process	acid stress response	na	5.914	81260.1	AFDLNLR, DGTMSDFGIPASIVAK, EAEQYIAR, EDPEFYENMR, ELHGMTEEVYLDEMVGR, IVGMYSAPAGSTILIDR, LQISFFEYALGAAEDIANK, NAYGILGGIPQSEFQHATIAK, QTTDEYINTILPPLTK, SIHFDSAWVPYTNFSPIYEGK, SPVGSLFYDFFGPNTMK, SYMVTNGTSTANK, YLDEHGIVVEK, YTFCTPGHMGGTAFQK	14	29.231	0.98, 1.0	1	3.54113e+06	3.1208e+06	3828458	8988708	4253208	5303386	1.82763e+06	4405163	457309	647820	1.05491e+06	797216	646055	591712	535045	616772	0.924684	0.675445	0.736321	0.920559	5.09099e-06	0.00219094	5.38747	0.00146572	0.00648914	0.186448	0.000242953	0.0011312	4.95949	0.000958893	0.00418478
PTH_ECODH	Peptidyl-tRNA hydrolase	pth	cytoplasm	misfolded or incompletely synthesized protein catabolic process; translation	na	na	9.04	21082.3	AVAAMASFFR, INPDEILVAHDELDLPPGVAK, LLVPTTFMNLSGK, VVGFVLGKPPVSEQK	4	30.412	1	1	515728	500426	586563	579424	563164	581825	465588	476335	466546	540219	484076	494961	369619	380237	523669	437379	0.932115	0.392294	0.482849	1.04335	0.021218	0.0881873	0.959964	0.519373	0.605106	0.930647	0.406294	0.473479	1.00158	0.98131	0.986031
B1XBQ0_ECODH	RNA polymerase sigma factor	rpoE	cytoplasm	DNA-templated transcription, initiation; regulation of transcription, DNA-templated; response to osmotic stress; response to temperature stimulus	na	cpxR dependent sigma factor	5.382	21695.7	EISNPENLMLSEELR, TIESLPEDLR	2	13.089	1	1	217002	222071	212661	238846	243288	208003	183767	234848	172969	204912	198082	202172	162406	150455	185539	129031	0.86776	0.114623	0.185044	1.05602	0.0893293	0.216731	1.01245	0.826657	0.870134	0.811622	0.076292	0.11278	1.06917	0.404206	0.494518
B1XF73_ECODH	DNA-binding response regulator in two-component regulatory system with RstB	rstA	cytoplasm	phosphorelay signal transduction system; regulation of transcription, DNA-templated; transcription, DNA-templated	na	na	5.418	27048.2	ALHFGTLTIDPINR, ENPDLVLLDIMLPGK, GDQAEETILR, GYLFAPHAWE, HDMQVTVEPR, LLDNAAEPYR	6	28.512	0.99, 1.0	1	479109	466212	486507	694255	354268	456327	303007	369201	465640	603530	475413	517100	446095	470436	488146	405597	0.961526	0.452986	0.54123	0.764213	0.262801	0.43297	0.894725	0.367853	0.459684	1.40623	0.00141012	0.00431295	0.683761	0.000937879	0.00416772
B1X7Y5_ECODH	Conserved protein	ybjI	cytoplasm	dephosphorylation; riboflavin biosynthetic process	na	na	4.835	30196.2	EGVLDVIDK, FGLNLSDELIPQVQK, FMAQYQQMK	3	12.177	1	1	284603	324686	257136	343775	370612	247852	271700	326001	240901	185144	159230	190987	161906	175346	188309	164278	0.971395	0.823424	0.86424	1.0883	0.0166427	0.0751491	1.38033	0.0755435	0.130614	0.646642	0.00818231	0.0170018	1.50221	0.0495996	0.0929113
B1XBS1_ECODH	Bifunctional chorismate mutase P and prephenate dehydratase	pheA	cytoplasm	chorismate metabolic process; L-phenylalanine biosynthetic process; tyrosine biosynthetic process	na	na	6.211	43111.4	AHHLDAHYITR, IEYTESTSAAMEK, LLALLAER	3	8.29	0.98, 1.0	1	429375	475743	543475	375806	635153	434759	496916	499276	338585	384283	421573	410754	311584	330018	438629	330191	0.982411	0.833753	0.8732	1.23738	0.0286834	0.106387	1.02139	0.811151	0.859385	0.777316	0.0843645	0.122972	1.26385	0.0982324	0.159929
B1X752_ECODH	DNA-binding response regulator in two-component regulatory system with EnvZ	ompR	cytoplasm	phosphorelay signal transduction system; positive regulation of transcription, DNA-templated; transcription, DNA-templated	na	na	6.038	27353.6	ESFHLMVLDLMLPGEDGLSICR, ILVVDDDMR, IVGLEIGADDYIPKPFNPR, MVEEDPAHPR, QANELPGAPSQEEAVIAFGK, SIDVQISR, SQSNPMPIIMVTAK, SVANAEQMDR, YLTEQGFQVR	9	51.046	0.98, 1.0	1	5652222	5406922	5.83304e+06	5925854	5583343	5976533	4.70342e+06	5.78004e+06	3.74716e+06	5024803	4.10856e+06	4.93569e+06	4.04843e+06	4.00939e+06	3.85915e+06	3771105	0.983152	0.651787	0.715447	1.06908	0.396494	0.561541	1.1023	0.0211627	0.0485379	0.834277	0.0089517	0.018304	1.17845	0.00216905	0.00792788
B1XFK1_ECODH	Fused predicted transporter subunits of ABC superfamily: ATP-binding components	yjjK	cytoplasm	negative regulation of translational elongation; translation	na	na	5.431	62442.9	ALENALLEFPGCAMVISHDR, ELEWVR, ESIEEAVSEVVNALK, FEELNSTEYQK, GEGIPWEGNYSSWLEQK, IANLSGGER, IATHILDYQDEGK, IGNTEMPSR, IGVLGLNGAGK, IGYLPQEPQLNPEHTVR, LAQEASQEAAR, LASVDQFR, LLIDDLSFSIPK, MISGQEQPDSGTITLGETVK, NETNELFIPPGPR, NISLSFFPGAK, TLGADALEPK, TVWEEVSGGLDIMK, VLEVSNLR, YFLDNVAGWILELDR	20	45.045	0.98, 0.99, 1.0	1	19430000	19440000	19490000	17300000	16820000	17910000	13850000	17230000	15040000	19780000	16500000	21120000	15540000	15880000	17160000	15670000	1.00252	0.884044	0.9128	0.971677	0.0291792	0.106457	0.88852	0.00354973	0.0122776	1.1612	0.00614419	0.0134473	0.863354	0.00762283	0.0215562
B1X7A3_ECODH	Predicted kinase inhibitor	ybhB	cytoplasm	na	na	na	5.27	17085.1	VLPQGFGSGLVAMPDGVLQTR, YIFTVHALDIER	2	20.886	1	1	565671	566434	559461	560960	371301	486889	370007	460693	173800	272127	244874	230569	228935	194754	214028	203404	1.00294	0.971353	0.980073	0.813878	0.0621377	0.1712	2.16952	2.57929e-05	0.000468169	0.568007	8.99094e-05	0.0005523	1.76573	0.000267099	0.00155577
B1X926_ECODH	Bifunctional protein FolC	folC	cytoplasm	dihydrofolate biosynthetic process; folic acid biosynthetic process; one-carbon metabolic process; tetrahydrofolate biosynthetic process; tetrahydrofolylpolyglutamate biosynthetic process	na	na	5.502	45405.7	DGIASAILPGR, DIAGTLAWLK, SFDSVAQAWDAAMADAK, TIDLGLER, TLESILMAAGYK, TPQAASPLASWLSYLENLHSK, VGVYSSPHLVR, VLAVIGMLHDK, VSLVAAR	9	25.592	0.99, 1.0	1	1.27546e+06	1.18466e+06	1.30988e+06	959096	984801	1.40064e+06	1.05177e+06	1.11926e+06	858428	1.17104e+06	1.02823e+06	1072581	906248	990909	947382	951648	1.01545	0.683367	0.74341	1.05678	0.011881	0.0602863	0.993379	0.914279	0.934719	0.967295	0.508855	0.571388	1.04979	0.386433	0.479407
B1XE11_ECODH	CP4-6 prophage predicted lyase/synthase	yagE	cytoplasm	aldonic acid catabolic process	na	na	5.817	33316.3	DTIDSVAHLR, VSEANLIR	2	5.825	1	1	3802.73	9648.69	5184.62	4035.59	13182.7	5105.54	8610.83	1939.81	102819	68990	125879	152034	91133.9	127280	112538	81544.8	1.016	0.94081	0.953867	1.16826	0.323711	0.491786	0.0443296	3.33127e-05	0.00052902	19.6183	0.000485039	0.001876	0.0517884	0.000694549	0.00329685
B1X8N4_ECODH	Asparagine--tRNA ligase	asnS	cytoplasm	asparaginyl-tRNA aminoacylation; tRNA aminoacylation for protein translation	na	na	5.172	52570.4	DVIPFPR, EDYWWYR, FFAER, FIEADFAQVDYTDAVTILENCGR, HSIEYLR, IYTFGPTFR, LDVLDER, LIAYVTGVQNVR, LTTGCSVIVTGK, MSVVPVADVLQGR, TNLIGAVAR, TVAAMDVLAPGIGEIIGGSQR, VAVDSEVTVR, VEVAGWVEDPDTYPMAAK, VSTLDLENLPR, VVASPGQGQQFEIQASK, YGTVPHSGFGLGFER, YLAEEHFK	18	45.279	0.99, 1.0	1	20490000	19950000	24030000	23570000	21110000	21280000	19580000	19720000	18330000	24010000	20150000	22590000	17120000	19810000	21950000	19080000	1.02822	0.472692	0.559167	1.04265	0.0230376	0.0920961	0.874077	0.0572488	0.105607	1.12822	0.0448699	0.0720877	0.911358	0.100884	0.163336
B1XC65_ECODH	UDP-N-acetylmuramoylalanine--D-glutamate ligase	murD	cytoplasm	cell cycle; cell division; cell wall organization; peptidoglycan biosynthetic process; regulation of cell shape	na	na	5.153	46973.6	EAQAPIVAITGSNGK, LYCFGR, VCVVNADDALTMPIR, VQPGDMVLLSPACASLDQFK	4	12.785	0.99, 1.0	1	572406	534203	570795	727398	741135	603728	644006	686924	597677	386863	483764	599432	399190	500016	540769	495551	1.03123	0.844475	0.881899	1.22325	0.144961	0.299122	1.02385	0.890343	0.919287	0.823386	0.0635452	0.096173	1.25243	0.207866	0.292212
B1X6X0_ECODH	Conserved protein	wbbI	cytoplasm	lipopolysaccharide biosynthetic process	na	na	5.847	37757.2	DVLEEVIDDLK, IFDYLVSSDVEHR, IGYAVGSIK, IVPLIHDIDELR, LATCDMVISHNPQMTK, LSTFLCGLENK, MYFLNDLNFSR, YLGSFDAQSPEK	8	28.788	1	1	4041155	4507180	4.52499e+06	3.62371e+06	3.88578e+06	4.12522e+06	3.66382e+06	3.72799e+06	4.75212e+06	5419548	5.32259e+06	6.29573e+06	4.31887e+06	5076495	6.11729e+06	5.00724e+06	1.04311	0.528187	0.608102	1.02695	0.0589593	0.166199	0.656377	0.000483023	0.0029161	1.54748	0.000201089	0.000999975	0.674069	0.000210837	0.00135194
B1X6V9_ECODH	Histidine biosynthesis bifunctional protein HisB	hisB	cytoplasm	dephosphorylation; histidine biosynthetic process	na	na	5.763	40278	LAFEPGVIPELLK, VGDLSTEMIEHFFR, YLAEQAMDR, YLFIDR	4	11.831	1	1	849026	733183	850355	1.17242e+06	751218	799806	612568	685498	489644	640539	484611	551283	529261	450744	586357	532301	1.061	0.387829	0.477756	0.876491	0.248017	0.418029	1.4364	0.0199806	0.0462624	0.842742	0.0411737	0.0671081	1.25899	0.00578731	0.0171276
ARGR_ECODH	Arginine repressor	argR	cytoplasm	arginine biosynthetic process; negative regulation of DNA-templated transcription, initiation; plasmid recombination; protein oligomerization; transcription, DNA-templated	na	na	4.928	16994.5	AEGILGTIAGDDTIFTTPANGFTVK, DLYEAILELFDQEL, FSSQGEIVAALQEQGFDNINQSK, MEMVYCLPAELGVPTTSSPLK	4	53.205	1	1	514800	465284	599421	655779	508021	757187	568019	623770	424276	712458	488028	721481	494968	612211	630858	525925	1.08032	0.382007	0.471777	1.19904	0.11029	0.250551	0.849486	0.179374	0.25468	1.06063	0.411704	0.478087	1.01856	0.842307	0.880238
B1XFU7_ECODH	Glutathionine S-transferase	gst	cytoplasm	glutathione metabolic process; response to hydrogen peroxide	na	na	5.849	22868.4	GQVPALLLDDGTLLTEGVAIMQYLADSVPDR, LNLEGLEHIAAFMQR, MAERPEVQDALSAEGLK, QLLAPVNSISR, TIEWLNYIATELHK, WAYAVK	6	46.766	0.99, 1.0	1	2.90555e+06	2475212	2933673	2.7111e+06	1.52189e+06	2292921	2028520	1.78551e+06	922977	1.48493e+06	1.12245e+06	1.3375e+06	1302185	1.09687e+06	1.14088e+06	1.21333e+06	1.09011	0.26356	0.349421	0.757982	0.00310462	0.0268761	1.98356	7.44518e-06	0.000216158	0.725046	0.0128506	0.0247205	1.5035	0.00277393	0.00965593
B1XDN5_ECODH	Fused PTS enzyme: PEP-protein phosphotransferase (Enzyme I) GAF domain containing protein	ptsP	cytoplasm	phosphoenolpyruvate-dependent sugar phosphotransferase system; protein phosphorylation; response to organonitrogen compound	na	na	5.579	83715.6	ETAAIFDLYSHLLSDTR, GELLVDPEPVLLQEYQR, LISEEIELSR, LLFHLDDANQGPNAWPER, QLPYMPISEENPCLGWR, VANIYDSLHPAMLR	6	12.433	0.99, 1.0	1	587246	525136	499602	449969	488248	577933	399066	455597	295297	430014	364887	404022	377283	317435	399367	394258	1.09275	0.210374	0.293279	1.01367	0.213783	0.384312	1.21578	0.0132103	0.0335657	0.886682	0.159104	0.207873	1.2324	0.0125445	0.031458
RLMM_ECODH	Ribosomal RNA large subunit methyltransferase M	rlmM	cytoplasm	enzyme-directed rRNA 2'-O-methylation	na	na	7.038	41905.2	DAGVLANYETPK, EIFGFAR, ELPFSSLIFAR, ITPIVGMLQGVVEK, LEEAFHVFIPADEWDER, SNISWMVCDMVEKPAK	6	21.038	0.99, 1.0	1	1.1413e+06	1.30523e+06	993252	909496	903818	1.23449e+06	1.15054e+06	974576	1.05233e+06	1.49588e+06	1.37596e+06	1.25409e+06	1.2131e+06	1.39587e+06	1.26042e+06	1.3306e+06	1.11256	0.170196	0.250914	1.07722	0.47342	0.629586	0.728768	0.0211129	0.0484999	1.41719	0.00295074	0.00750258	0.785043	0.032259	0.0654345
AROB_ECODH	3-dehydroquinate synthase	aroB	cytoplasm	aromatic amino acid family biosynthetic process; chorismate biosynthetic process	na	na	5.721	38881	EMSAQAYLPHMLR, FIQVPTTLLSQVDSSVGGK, GVLEQAGVNVDSVILPDGEQYK, IITLLK, IVVTLGER, LGQFSSAETQR, SYPITIASGLFNEPASFLPLK	7	27.624	1	1	1.32459e+06	1.1883e+06	1.19064e+06	1.41485e+06	1.0724e+06	1.17907e+06	1.05929e+06	1.07579e+06	900600	1.16201e+06	957522	1.26708e+06	1.11774e+06	1.03731e+06	1.01435e+06	1.17426e+06	1.12168	0.0930937	0.154557	0.946461	0.00630268	0.0389881	1.04149	0.52642	0.610881	1.13792	0.0587457	0.0905973	0.985733	0.640984	0.71814
B1XG11_ECODH	Phospho-2-dehydro-3-deoxyheptonate aldolase	aroH	cytoplasm	aromatic amino acid family biosynthetic process; chorismate biosynthetic process	na	na	6.423	38735.1	EMASALSCPVGFK, IESLVTPAELALR	2	7.471	1	1	192384	215485	262007	233625	227051	228516	222310	199918	202240	191145	192931	212632	156419	208766	262140	214000	1.1249	0.316412	0.40622	1.06242	0.242487	0.411553	0.991625	0.928238	0.945057	1.06775	0.536372	0.596785	1.05352	0.51978	0.602631
B1X984_ECODH	tRNA (Guanosine-2'-O-)-methyltransferase	spoU	cytoplasm	tRNA guanine ribose methylation; tRNA methylation	na	na	6.706	25343.1	ENSMLPEAEQQR, GQGMQILATHLSDNAVDFR, LLFEGGYPVLAK	3	18.777	1	1	239572	271589	279154	375493	324852	350087	321180	331696	278062	435057	263986	327629	305024	358013	351302	324196	1.13843	0.145228	0.221712	1.25611	0.182796	0.346861	0.791729	0.126629	0.193667	1.14472	0.0031695	0.00792104	0.994502	0.94424	0.959331
B1X9Q1_ECODH	Prediected aminotransferase, PLP-dependent	yfdZ	cytoplasm	alanine biosynthetic process; D-alanine biosynthetic process; L-alanine biosynthetic process from pyruvate	na	na	7.71	46216.2	ASMYVWAK, SVPLVEGVDFFNELER	2	5.825	1	1	192013	135038	191805	197608	199899	272419	198693	216964	116150	132440	102056	156363	137933	147953	116984	129831	1.15213	0.156585	0.233917	1.34781	0.361591	0.525836	1.25596	0.0714192	0.125736	0.680605	0.00228831	0.006265	1.6928	0.000358604	0.0019859
B1XCR7_ECODH	RNA polymerase sigma factor RpoS	rpoS	cytoplasm	response to stress; transcription initiation from bacterial-type RNA polymerase promoter	na	TF	4.888	37971.9	FSTYATWWIR, GLALLDLIEEGNLGLIR, ITSVDTPLGGDSEK, WLFELNAK	4	14.848	1	1	940832	894124	727538	874075	1.011e+06	982146	1.22379e+06	1.09458e+06	675471	767405	519943	593610	843522	916885	831726	894699	1.51266	0.00557766	0.0167622	1.3743	0.486854	0.640528	1.17827	0.203926	0.28429	0.934139	0.458549	0.522525	1.61931	0.00730801	0.0208271
FABZ_ECODH	3-hydroxyacyl-[acyl-carrier-protein] dehydratase FabZ	fabZ	cytoplasm	fatty acid biosynthetic process; lipid A biosynthetic process	na	na	6.84	17033	FPFLLVDR, LEPGELYYFAGIDEAR, VLDFEEGR, VVCEATMMCAR	4	28.477	1	1	5437669	5514822	5.75343e+06	4.92532e+06	5.85564e+06	5962402	5725802	5687114	7.19922e+06	6224705	6386266	5.89379e+06	6323439	7.15639e+06	7619634	6.73003e+06	1.20399	0.163503	0.242516	1.19515	0.552713	0.684111	0.718735	0.0307885	0.0648156	1.40163	0.000175646	0.000907399	0.858995	0.258511	0.347056
B1X7F2_ECODH	Predicted hydrolase	ybiV	cytoplasm	dephosphorylation; small molecule biosynthetic process	na	na	5.909	30412.8	DYQEIDDVLFK, VIVTDMDGTFLNDAK, WDLSPQNVVAIGDSGNDAEMLK, YSFAMGNAAENIK	4	22.509	1	1	297028	266221	309221	374980	314811	351602	268628	313226	206336	283136	204808	229232	239668	291857	263260	235980	1.22247	0.0197083	0.0441622	1.09428	0.251517	0.421982	1.19096	0.108146	0.17268	0.938025	0.270687	0.332	1.30324	0.00311622	0.0105706
RLMF_ECODH	Ribosomal RNA large subunit methyltransferase F	rlmF	cytoplasm	rRNA base methylation	na	na	9.297	34225.9	ALTDVGAVK, FTGSETSSQALSSAQAIISSNPGLNR, QFLTLTPAGEQSVDFANPLAVK, YDLATLCQVNPELR	4	23.052	0.99, 1.0	1	734710	705069	784486	766517	777031	752074	725158	900684	856829	900417	788331	967353	924625	1.02657e+06	1.04614e+06	946047	1.23712	0.00506822	0.0156691	1.15293	0.00190573	0.0217819	0.743485	0.0014889	0.00650734	1.44324	0.000591005	0.00216554	0.857183	0.0742679	0.128649
COAD_ECODH	Phosphopantetheine adenylyltransferase	coaD	cytoplasm	coenzyme A biosynthetic process	na	na	6.49	17836.6	AIYPGTFDPITNGHIDIVTR, KPMFTLEER	2	18.239	0.98, 1.0	1	251526	237538	238523	266174	296440	319668	247920	261757	131200	262864	102293	227948	167169	210650	188014	222895	1.269	0.251412	0.337915	1.22557	0.0474739	0.144842	1.30636	0.191884	0.269301	0.792611	0.0212272	0.0382193	1.60104	0.0417201	0.0807878
B1XEV0_ECODH	Regulator protein that represses frmRAB operon	frmR	cytoplasm	negative regulation of transcription, DNA-templated; transcription, DNA-templated	na	na	5.843	10317.7	AILQQIAAVR, EVSQSVDDTIELVR, SLEGDAECR	3	36.264	1	1	257093	342725	260055	315449	376963	307542	281153	325533	304769	338115	210927	311435	280645	333851	433646	309089	1.27335	0.0923525	0.153851	1.19937	0.145461	0.299731	0.895038	0.430575	0.519892	1.18619	0.1513	0.1991	1.07348	0.57586	0.655691
MNMC_ECODH	tRNA 5-methylaminomethyl-2-thiouridine biosynthesis bifunctional protein MnmC	mnmC	cytoplasm	tRNA methylation; tRNA wobble uridine modification	na	na	5.43	74434.2	FSQTSTLPVYSVAGQVSHIPTTPELAELK, GSEDTAYSEDDQQQNR	2	6.737	1	1	173108	121107	161884	114116	132300	176344	169439	173907	52191.6	147742	45552.8	148556	93178.7	94074.1	111030	120826	1.32939	0.347032	0.438593	1.24949	0.0288151	0.106456	1.46745	0.227883	0.312154	0.725035	0.00825326	0.0170668	1.83356	0.0727228	0.126572
B1XFJ8_ECODH	3-phosphoserine phosphatase	serB	cytoplasm	cellular amino acid biosynthetic process; dephosphorylation; L-serine biosynthetic process	na	na	5.492	35042.7	FTGNVIGDIVDAQYK, SGWLLYGR	2	7.143	1	1	190571	207024	178503	202252	257400	222716	169275	209860	271682	271189	206856	175757	228288	269148	362168	270801	1.33072	0.124443	0.195495	1.1856	0.32718	0.495916	0.753913	0.107268	0.171465	1.48877	0.0129346	0.0248494	0.89384	0.517574	0.601505
RLMKL_ECODH	Ribosomal RNA large subunit methyltransferase K/L	rlmL	cytoplasm	rRNA (guanine-N7)-methylation; rRNA base methylation; rRNA methylation	na	na	8.964	78854.1	EANEQFDLIFIDPPTFSNSK, GPYGTVLSNPPYGER, LAGIGELITFEVK, LDSEPALIALHSLLGR, LIQADCLAWLR, LYDADLPEYNVAVDR, MEDAFDVQR, NYHVAESTPDSKPAMVAEDYTNR, QEGIECYR, STTTVDMSR, TYLEWAER, YADWVVVQEYAPPK	12	22.934	0.99, 1.0	1	1.26299e+06	1.29538e+06	1.60968e+06	1.48824e+06	1.57563e+06	1.93361e+06	1.65638e+06	1.52397e+06	1.55832e+06	1.9236e+06	1.54214e+06	2075117	2.12168e+06	2241199	2.24844e+06	2.10363e+06	1.36656	6.61783e-05	0.00082638	1.30157	0.115978	0.258653	0.692818	0.00122683	0.00563049	1.51545	6.83228e-05	0.000468957	0.901754	0.0797618	0.136388
B1XGV8_ECODH	Ribosomal RNA small subunit methyltransferase I	yraL	cytoplasm	enzyme-directed rRNA 2'-O-methylation	na	na	5.828	31347.9	LLDSLEDIVAVLGESR, QHQSADNSQGQLYIVPTPIGNLADITQR	2	15.385	1	1	309936	270949	244740	227510	206376	297115	189568	233516	168359	239436	240256	300016	294866	280581	266254	329983	1.3741	0.0179252	0.0409515	0.949037	0.161565	0.320284	0.995649	0.96627	0.9736	1.45422	0.00526515	0.0119159	0.944908	0.593547	0.672687
B1X902_ECODH	Predicted aminotransferase	yfbQ	cytoplasm	alanine biosynthetic process; cellular response to DNA damage stimulus; D-alanine biosynthetic process; L-alanine biosynthetic process from pyruvate; response to antibiotic	na	na	5.847	45517.4	AWELINDIPGVSCVKPR, GIVIINPNNPTGAVYSK, MVLDFLLQEK, NLPTAQGYCDSK	4	13.827	1	1	538750	569615	584671	705801	585686	641096	514571	609222	329594	402284	349291	411867	434958	501670	489217	496733	1.41248	1.2633e-05	0.000332204	1.07367	0.00531478	0.0358319	1.40546	0.00397802	0.0132389	0.936041	0.0955034	0.134904	1.50899	3.23429e-06	7.77447e-05
SURE_ECODH	5'/3'-nucleotidase SurE	surE	cytoplasm	dephosphorylation; UMP catabolic process	na	na	5.406	26900.4	ILLSNDDGVHAPGIQTLAK, ILNINVPDLPLDQIK	2	13.439	1	1	256629	208906	249924	283301	255415	244402	216894	267342	168968	259202	122265	216856	241828	216794	285151	221548	1.41782	0.0445298	0.0846009	1.07346	0.000702469	0.0118732	1.18865	0.272533	0.360662	1.11117	0.179639	0.229976	1.27598	0.119696	0.188777
B1XFA6_ECODH	Ribosomal RNA small subunit methyltransferase E	yggJ	cytoplasm	rRNA base methylation	na	na	6.183	26978.1	IAIAACEQCGR, LLIGPEGGLSADEIAMTAR	2	12.346	1	1	77081	81975.9	77313.8	80419.9	105423	91436.5	87021.2	101758	61058.3	78807.6	43387.3	62759.9	58804.9	102953	78660.7	82349.9	1.42074	0.0580393	0.104945	1.30944	0.185426	0.348653	1.17464	0.192302	0.269629	0.923683	0.537082	0.597121	1.53813	0.0108787	0.0280011
B1XC13_ECODH	Malate synthase	aceB	cytoplasm	glyoxylate cycle; tricarboxylic acid cycle	na	na	5.386	60273.6	DAVNGTISYTNEAGK, GLHLPEK, GSGPYFYLPK, IQQQQDIDNGTLPDFISETASIR, IYQLKPNPAVLICR, LMEQITTSDELIDFLTLPGYR, MVINALNANVK, NQLEVMR, QILTAEAVEFLTELVTHFTPQR, QMLGEEMK, VFMADFEDSLAPDWNK, VIDGQINLR, WDYIFSYIK	13	32.27	0.98, 1.0	1	1.47254e+06	1.53225e+06	1391019	1.21618e+06	682567	1.07254e+06	958802	975397	5.31291e+06	6.38663e+06	5155087	5476758	7.01855e+06	6819961	7484558	7117804	1.42159	0.000967484	0.0050098	0.716105	0.630455	0.750777	0.216741	7.02843e-07	4.23238e-05	9.15918	1.96288e-07	1.61675e-05	0.155209	1.40356e-06	5.40628e-05
B1XGR4_ECODH	Ribonuclease D	rnd	cytoplasm	RNA phosphodiester bond hydrolysis; tRNA 3'-end processing; tRNA processing	na	na	5.184	42734.3	LKPQNNLPELISGWR, QLACLQLLADWR, YMPGSLGELDSLGLSGSEIR	3	12.533	1	1	188371	174004	160582	393483	217631	214414	252667	215191	176120	177801	180552	202687	219250	222216	300383	251147	1.45306	0.00247525	0.0092965	1.1429	0.439385	0.598784	1.02331	0.921758	0.939768	1.24242	0.0509131	0.0801865	1.16954	0.107975	0.172562
MURC_ECODH	UDP-N-acetylmuramate--L-alanine ligase	murC	cytoplasm	cell cycle; cell division; cell wall organization; peptidoglycan biosynthetic process; regulation of cell shape	na	na	5.529	53626	ALESFQGTGR, AVMCVDDPVIR, DASVVVVSSAISADNPEIVAAHEAR, LKPQTPEEEQHD, QTFINFLHNLPFYGR, VAEMLAPVLTGNDLILVQGAGNIGK	6	19.959	0.99, 1.0	1	1305266	979999	1.36252e+06	1.27463e+06	1.16329e+06	1.77736e+06	1.37865e+06	1.48653e+06	857614	1.19798e+06	903396	1.08328e+06	1.32556e+06	1.44311e+06	1.22918e+06	1.37799e+06	1.47809	0.000382432	0.00273889	1.29281	0.134889	0.285178	1.05826	0.437368	0.525489	1.08038	0.350688	0.414811	1.36813	0.00272726	0.00951611
AMPA_ECODH	Probable cytosol aminopeptidase	pepA	cytoplasm	negative regulation of transcription, DNA-templated; peptide catabolic process; plasmid maintenance; plasmid recombination; transcription, DNA-templated; transcription antitermination	na	na	6.815	54879.8	AIQHGLAIAAGIK, ETLYSFDQLK, GATGRPVALLAQFLLNR, GLTFDSGGISIKPSEGMDEMK, GNASEDARPIVLVGK, ILLIGCGK, ISDGYISALLR, LPLGDEYQEQLESNFADMANIGGRPGGAITAGCFLSR, LVLCDVLTYVER, MVAELQLPINVIGVLAGCENMPGGR, MVFNVPTR, SACIVVGVFEPR, TINTLNDTGSMEAVCFLTELHVK, VIGEQQMK	14	43.738	0.98, 1.0	1	7828189	6.0609e+06	7.49837e+06	8016107	4.69153e+06	7959907	6.50852e+06	6.67892e+06	3530616	4.29678e+06	3.95272e+06	4.79778e+06	5.54452e+06	5483888	5485900	5746352	1.50253	5.43229e-05	0.000741736	0.966241	0.0061347	0.0386856	1.51399	0.000870221	0.00445586	1.0271	0.778077	0.816032	1.46288	0.00535514	0.015978
RNH_ECODH	Ribonuclease H	rnhA	cytoplasm	DNA replication, removal of RNA primer; nucleic acid phosphodiester bond hydrolysis; RNA phosphodiester bond hydrolysis, endonucleolytic	na	na	8.429	17597	LDAALGQHQIK, QGITQWIHNWK, QVEIFTDGSCLGNPGPGGYGAILR	3	29.677	0.99, 1.0	1	120996	119445	145686	133260	155362	174975	149869	147248	72542.6	100668	66031.2	108889	92983.7	126548	106959	162289	1.52285	0.0256334	0.0532721	1.30938	0.164551	0.324445	1.34972	0.0149665	0.0369359	0.861684	0.269513	0.330838	1.7673	0.000444013	0.00231889
ARGE_ECODH	Acetylornithine deacetylase	argE	cytoplasm	arginine biosynthetic process	na	na	5.538	42347.3	DLGFNVEVQPVPGTR, DPFTLTEHDGK, YFAETTALRPDCAIIGEPTSLQPVR	3	13.316	1	1	636914	631199	633161	823327	722372	888155	641470	823095	202834	320314	245353	359205	398990	392456	418118	401109	1.60105	0.000635744	0.00387198	1.23364	0.228689	0.400298	2.15508	0.0003923	0.00254733	0.60222	1.73935e-05	0.000200377	2.65859	1.8879e-05	0.000246809
RLMG_ECODH	Ribosomal RNA large subunit methyltransferase G	rlmG	cytoplasm	rRNA base methylation	na	na	6.318	42331.4	CEFMINNALSGVEPFR, FLDSTADYPQQPGVVLIK, IFGNCTTIATNNK, LINCTFNEPQLADAPQTVSWK, LNVETNMPEALDR, TLALLEQQLR, VVFVDESPMAVASSR	7	28.042	0.99, 1.0	1	536675	484343	576012	634907	806332	687771	762950	765683	583570	598712	489378	708005	818351	935093	990783	892393	1.68866	0.000237811	0.00203182	1.48614	0.0027526	0.0255266	0.823027	0.0737641	0.128297	1.3806	0.00363836	0.00880675	1.22313	0.0736008	0.127644
B1X8Q9_ECODH	Predicted peptidase	ycbZ	cytoplasm	chaperone-mediated protein complex assembly; misfolded or incompletely synthesized protein catabolic process	na	na	4.689	65818.7	APEESEYLNLIANAAR, DLVPDTDSYQEIFAQPHLIDENDPLFSDTQPR, EVASLCDGDTFSGEQLNLMLQQR, FDWVAFDESRPLPVSVPSMPLK, IEGFFAICQQR, IGQINALSVIEFPGHPR, LQFALEQLLHTR, QGVIIPTANVR, VILVGER, YTGEQETLPLSPQWILR	10	28.669	0.98, 1.0	1	1.55416e+06	1.21669e+06	1.42657e+06	1.54899e+06	1.15878e+06	2005651	1743400	1599416	741257	1.50336e+06	864772	1.63295e+06	1.66176e+06	1.87626e+06	1.53735e+06	1.89052e+06	1.71631	0.00980163	0.0260841	1.22729	0.0837855	0.208112	1.1106	0.489515	0.576564	1.25919	0.0948402	0.134311	1.36303	0.107502	0.172269
HEMH_ECODH	Ferrochelatase	hemH	cytoplasm	heme biosynthetic process; protoporphyrinogen IX metabolic process; response to light stimulus	na	na	6.196	35884.4	DYADNHDYINALANSVR, YADEGDDYPQR	2	8.75	0.99	1	95838.8	82118.7	124987	113004	141266	119702	115831	115790	45611.8	87183.9	54637.6	86487.4	90589.3	99515.1	137159	113483	1.79114	0.00475624	0.0150083	1.29395	0.0304781	0.109488	1.39114	0.0575895	0.105834	0.995036	0.960894	0.970184	1.80008	0.00374009	0.0121782
IBPB_ECODH	Small heat shock protein IbpB	ibpB	cytoplasm	protein stabilization; response to heat; stress response to copper ion	na	response to misfolding and heat shock sigma factor RpoH	5.189	16093.2	IAISERPALNS, ITLALAGFR, LANALQNAGESQSFPPYNIEK, NEPEPIAAQR, NFDLSPLMR	5	42.254	1	1	986756	1.04431e+06	1.01177e+06	2462312	1.34813e+06	1.49611e+06	1.01217e+06	1.96023e+06	776629	742822	531318	641727	11000000	12600000	13890000	11210000	20.4509	1.90911e-07	4.5459e-05	1.22961	0.285128	0.455933	1.64812	0.105272	0.169386	10.0915	1.38355e-06	4.30373e-05	2.02654	0.00456671	0.0141085
SUFS_ECODH	Cysteine desulfurase	sufS	cytoplasm	cysteine metabolic process; iron-sulfur cluster assembly; selenium compound metabolic process; sulfur compound metabolic process; sulfur incorporation into metallo-sulfur cluster	na	na	5.886	44433.8	EVNGLPLAYLDSAASAQKPSQVIDAEAEFYR, LGVIAFNLGK	2	10.099	1	1	218066	86950.1	148220	132434	97466.9	157281	162535	210768	70505.6	135381	57705.8	76057.8	150984	130678	137609	173675	1.99618	0.00651058	0.0188111	1.18308	0.00786697	0.0453125	1.53321	0.116504	0.181763	1.10049	0.592272	0.648615	1.81391	0.0330712	0.0668742
LPXC_ECODH	UDP-3-O-[3-hydroxymyristoyl] N-acetylglucosamine deacetylase	lpxC	cytoplasm	lipid A biosynthetic process	na	na	5.543	33955.9	IVQATGVGLHTGK, TFGFMR, YAMNFSADAFMR	3	10.164	1	1	151738	140328	148531	124656	214337	186638	214556	192646	80915.9	54826.8	73725.1	81856.4	146591	136782	167937	160578	2.30467	0.000807029	0.00444931	1.55062	0.204649	0.373319	1.73993	0.00559207	0.017383	0.854226	0.0936344	0.133035	2.69796	0.000485904	0.00248388
B1X9J7_ECODH	Ribonuclease E	rne	cytoplasm; cytoplasmic side of plasma membrane	mRNA catabolic process; RNA catabolic process; RNA phosphodiester bond hydrolysis; rRNA 5'-end processing; tRNA processing	na	na	5.476	118197	AAPATPAAPAQPGLLSR, ALFSGGEETKPTEQPAPK, ALNVEEQSVQETEQEER, APAPEYVPEAPR, DNESLSLSILR, EALASLELPEGMGLIVR, FFGALK, FGLLEMSR, GGDIEETAFNTNLEAADEIAR, IEPSLEAAFVDYGAER, IQISHISR, LHEEAMALPSEEEFAER, LPSGGSIVIDSTEALTAIDINSAR, LYTGEIPLFSHYQIESQIESAFQR, MLINATQQEELR, QDIGEILIDNPK, SAEALQWDLSFR, SAVNAIETR, VALVDGQR, VPLPVVAQTAPEQQEENNADNR, YPIVRPQDVQVEEQR, YPTQSPMPLTVACASPELASGK	22	30.914	0.99, 1.0	1	12400000	10620000	12940000	13710000	10850000	14280000	11930000	11630000	9576635	13960000	10760000	13640000	13030000	13900000	14280000	13160000	1.2835	6.82297e-06	0.000227101	1.09548	0.0711029	0.186422	0.883597	0.0828603	0.140303	1.32599	0.000197066	0.000993485	0.967962	0.408738	0.497865
B1XHL8_ECODH	Ribonuclease G	rng	cytoplasm; cytoskeleton	cell cycle; cell division; RNA phosphodiester bond hydrolysis; rRNA processing	na	na	5.604	55364.2	DFADAELDR, NLDDTIFNTNIEATQAIAR, QPIFDLFDVENEIQR, TVETVCYEIMR, VLPGMQAAFVDIGLDK	5	14.315	1	1	520364	441412	481720	570066	454929	507141	413042	436169	328454	356288	307758	435214	310278	370731	366047	351074	1.07508	0.253571	0.339616	0.984687	0.0157431	0.0719756	1.24143	0.0363416	0.0740517	0.879463	0.0110433	0.0216715	1.22242	0.011462	0.0290557
GRCA_ECODH	Autonomous glycyl radical cofactor	grcA	cytoplasm; cytosol	threonine catabolic process	na	na	5.087	14284.2	AANDDLLNSFWLLDSEK, AGYAEDEVVAVSK, ETLEDAVK, EVPVEVKPEVR, FNSLTPEQQR, LGDIEYR, MITGIQITK, VEGGQHLNVNVLR, VSGYAVR, YPQLTIR	10	80.315	1	1	914480	1.14382e+06	919895	967080	1.21633e+06	824422	998810	1.11484e+06	17030000	29120000	36640000	42010000	2737682	2.80174e+06	3.01723e+06	2.63165e+06	0.104176	6.83947e-06	0.000227101	1.15016	0.545273	0.678923	0.0286948	7.68543e-07	4.31862e-05	3.15651	5.70109e-05	0.000421133	0.0330035	2.04363e-06	6.22454e-05
B1XB32_ECODH	Phosphoribosylformylglycinamidine synthase	purL	cytoplasm; cytosol	de novo' IMP biosynthetic process; glutamine metabolic process; purine nucleotide biosynthetic process; ribonucleoside monophosphate biosynthetic process	na	na	5.229	141403	APVALLDFAASAR, APYAVIGEATEELHLSLHDR, AVGEELCPALGLTIPVGK, DNAAVMEGSEVGR, EILSDEPGMSPLEIWCNESQER, ELIPGSELWPR, EMTSPLSLVISAFAR, FSLVEVTQSPSLLLQGMVGSQMPIAVSHGEGR, GFYDAIQALVAQR, GNNALGATALAQVYR, HFDNQPIDLPLDVLLGK, IPGFEQPWEEDFGKPER, LSFDINEDVAAPYIATGARPK, SNDADPGLNVK, TFLVTIGDR, VTIMMPHPER, VWWAETTWQMQR	17	20.772	0.98, 0.99, 1.0	1	3115254	2816343	3.1586e+06	2.30256e+06	1.26063e+06	2.36483e+06	1.35761e+06	1.76913e+06	1.93256e+06	3374350	2.29811e+06	3.363e+06	1.3822e+06	1.75708e+06	1.54796e+06	1.69532e+06	0.658192	0.00269262	0.00987636	0.639525	0.0133121	0.0642759	0.914573	0.341409	0.435632	1.12532	0.346734	0.411519	0.584892	0.00514476	0.0155406
ACP_ECODH	Acyl carrier protein	acpP	cytoplasm; cytosol	fatty acid biosynthetic process; lipid A biosynthetic process; lipid biosynthetic process; response to drug	na	na	3.976	8639.52	IIGEQLGVK, ITTVQAAIDYINGHQA, MSTIEER	3	41.026	1	1	39590000	40630000	46070000	40860000	45840000	39370000	37050000	36750000	40020000	37590000	37940000	39930000	21220000	23190000	27060000	21820000	0.669274	0.00564207	0.0168915	1.06963	0.613041	0.737565	0.898606	0.304853	0.3952	0.696308	0.00438937	0.0101861	0.961175	0.748421	0.806331
PYRB_ECODH	Aspartate carbamoyltransferase	pyrB	cytoplasm; cytosol	de novo' pyrimidine nucleobase biosynthetic process; 'de novo' UMP biosynthetic process; cellular amino acid metabolic process; pyrimidine ribonucleotide biosynthetic process	metabolism	na	6.116	34427.4	DDLNLVLATAAK, FYFIAPDALAMPQYILDMLDEK, GETLADTISVISTYVDAIVMR, HIISINDLSR, LATEFSGNVPVLNAGDGSNQHPTQTLLDLFTIQETQGR, LDNLHVAMVGDLK, LSFETSMHR, QALLALVLNR, TVHSLTQALAK, VIASCFFEASTR	10	50.804	0.99, 1.0	1	4831001	3.36816e+06	4.53261e+06	2.17435e+06	1.59699e+06	3.51437e+06	2.22765e+06	2963732	1.47293e+06	2657740	1.82269e+06	2.36508e+06	1.32719e+06	1.32122e+06	1.1251e+06	1.44571e+06	0.707371	0.011544	0.0292809	0.76847	0.0382036	0.127899	1.50869	0.0540483	0.100849	0.610126	0.0196397	0.0355802	1.15938	0.376042	0.468689
B1X8N2_ECODH	Aspartate aminotransferase, PLP-dependent	aspC	cytoplasm; cytosol	L-phenylalanine biosynthetic process; L-phenylalanine biosynthetic process from chorismate via phenylpyruvate	na	na	5.544	43573.4	AEQYLLENETTK, AIWEQELTDMR, ANYSNPPAHGASVVATILSNDALR, CTQELLFGK, DFSFIIK, ELIVASSYSK, GLEEDAEGLR, GWLPLFDFAYQGFAR, INLGIGVYK, MFENITAAPADPILGLADLFR, NFGLYNER, NYLGIDGIPEFGR, QLFVNTLQEK, QNGMFSFSGLTK, SVFNSAGLEVR, TAQTPGGTGALR, TPVLTSVK, VAADFLAK, VGACTLVAADSETVDR, VNVAGMTPDNMAPLCEAIVAVL, VWVSNPSWPNHK	21	65.657	1	1	24670000	26600000	24260000	23590000	17930000	19120000	14460000	18050000	16110000	16030000	17320000	17110000	10400000	10610000	11020000	10450000	0.712269	0.00624106	0.0182364	0.78398	0.0047268	0.0344045	1.25499	0.045946	0.0896223	0.723935	0.000219086	0.00106061	0.983884	0.8622	0.895267
B1XAA2_ECODH	Conserved protein	yfeX	cytoplasm; cytosol	cellular oxidant detoxification	na	na	5.336	33052.3	DGVDAGGSYVFVQR, MSVHDQEMVIGR	2	8.696	1	1	614720	650802	763889	461259	534864	518869	425630	446292	501332	646339	759468	721643	357951	422396	521119	431539	0.721772	0.0150953	0.0359189	0.856424	0.128433	0.277956	0.824581	0.153788	0.22491	1.02206	0.790513	0.826702	0.706191	0.0105122	0.027298
B1X923_ECODH	Amidophosphoribosyltransferase	purF	cytoplasm; cytosol	de novo' IMP biosynthetic process; glutamine metabolic process; nucleoside metabolic process; purine nucleobase biosynthetic process; purine nucleotide biosynthetic process	na	na	5.325	56488.1	AENPDIQQFECSVFNGVYVTK, FPNVYGIDMPSATELIAHGR, QCADNPVSNPCLFEYVYFARPDSFIDK, QIIGADGLIFQDLNDLIDAVR, QNEVENLEMHNEG, TFIMPGQQLR, VYLASAAPEIR	7	24.356	1	1	1.43168e+06	1.19295e+06	1.34162e+06	848448	784066	949527	783411	901940	616603	879943	846380	974441	530539	590506	532598	592806	0.75054	0.00426381	0.013874	0.794316	0.277462	0.448538	1.25253	0.08608	0.143893	0.754386	0.0004917	0.00187633	0.994901	0.928033	0.946813
B1X9L3_ECODH	Phosphohistidine phosphatase	sixA	cytoplasm; cytosol	cellular protein modification process; dephosphorylation	na	na	4.454	17207.8	LMANWLK, MQVFIMR	2	8.696	1	1	144464	166416	175435	188001	159076	149255	137999	133027	156837	146488	153886	144438	78538.4	103728	162779	95492.6	0.763101	0.138318	0.214297	0.935567	0.150389	0.305435	0.986753	0.901693	0.926517	0.826606	0.242055	0.299649	0.923174	0.425286	0.51301
B1X7V3_ECODH	Oligopeptidase A	prlC	cytoplasm; cytosol	DNA replication; signal peptide processing	na	response to misfolding and heat shock sigma factor RpoH	5.151	77167.2	AEFGVDELQPWDIAYYSEK, DGDHYATLNTAQK, DVDVWHPDVR, EAYEQTLPLLSEYSTWVGQHEGLYK, ETGQSFLDNILSR, FEEEGIFNR, FFELYDENNELR, GGAWMDDCVGQMR, GGSEEPMDLFK, GSFYLDLYAR, HELAQLLGFENYAFK, IFSPVSHLNSVK, ILETLAEIK, ILPEHVVPAVTK, LSELGNQYSNNVLDATMGWTK, LVAVVPSPSWGR, LVTDEAELAGMPESALAAAK, MAENPQQVLDFLTDLAK, MTNPLLTPFELPPFSK, NYQAALFILR, QHLYSISDEQLRPYFPENK, QLEFGLFDFR, VMEEILALR, VVAQGAPYTWENLCQPLAEVDDVLGR, YGEIATR	25	51.471	0.98, 0.99, 1.0	1	18260000	15250000	18170000	22650000	17820000	23720000	19040000	21920000	9813361	13450000	9743951	12510000	18030000	19880000	18560000	18510000	1.86597	4.31824e-06	0.000213256	1.24232	0.275681	0.447767	1.38348	0.0144474	0.03602	1.08567	0.0818671	0.12005	1.71872	1.09621e-05	0.000173482
FDHE_ECODH	Protein FdhE	fdhE	cytoplasm; cytosol	protein maturation	na	na	5.033	34746.7	AESCDDCDTYLK, ELAENNPLGDYLR, IEAVADDLASLVLDAR, LHYWSLDDEQAAIK, MEQEGYAR, QYCPVCGSMPVSSMVQIGTTQGLR	6	28.155	1	1	833244	795385	913824	859185	799352	828151	671786	835676	866785	1.23263e+06	941891	1.24719e+06	736316	813096	847068	727996	0.807161	0.000899362	0.00476574	1.00851	0.0995807	0.232726	0.69852	7.14375e-05	0.000828335	1.14578	0.0174141	0.0320244	0.704463	0.000236441	0.00147097
B1X9H9_ECODH	Ribosomal-protein-S5-alanine N-acetyltransferase	rimJ	cytoplasm; cytosol	cellular protein modification process; N-terminal protein amino acid acetylation	na	na	9.203	22687.8	DYLLIDGQWR, LADYYAENR	2	9.794	1	1	109702	111371	116599	138435	125853	120705	110328	141910	82224.8	91638.2	81930	91918.4	43430.8	83340.7	68589	75136.6	0.815436	0.187985	0.26979	1.13438	0.349849	0.516477	1.21409	0.0324815	0.0676968	0.59208	0.0110071	0.0216295	1.37724	0.00149659	0.00592957
B1XC84_ECODH	Quinolinate phosphoribosyltransferase	nadC	cytoplasm; cytosol	de novo' NAD biosynthetic process from aspartate; NAD biosynthetic process; quinolinate catabolic process	na	na	5.072	32762.1	AGADIIMLDNFETEQMR, HVQALDLSMR, INLDIPGAVAQALR, LGLSDAFLIK, TALNFVQTLSGVASK	5	22.222	1	1	424748	456389	408941	431027	434921	458575	350120	480618	389849	414196	376047	413500	286202	295166	285734	329069	0.815894	0.0156991	0.0370247	1.08696	0.0015411	0.0186333	0.946618	0.401529	0.491856	0.79295	0.012806	0.0246671	1.02894	0.691725	0.760378
CYAY_ECODH	Protein CyaY	cyaY	cytoplasm; cytosol	iron-sulfur cluster assembly	na	na	4.241	12231.4	LADQLWLTIEER, MNDSEFHR, QEPLHQVWLATK, SGETFWDLLEQAATQQAGETVSFR	4	52.83	0.98, 0.99, 1.0	1	2253216	1.9967e+06	2.31929e+06	1.27428e+06	1.26271e+06	2.62859e+06	2.1984e+06	1.85854e+06	648892	1.10163e+06	855701	939635	834816	605367	644609	598323	0.836281	0.154756	0.232222	1.10903	0.0367335	0.124113	1.89692	0.00286087	0.0104755	0.397518	0.00150385	0.00452393	2.10376	0.00253629	0.00902202
RRF_ECODH	Ribosome-recycling factor	frr	cytoplasm; cytosol	cytoplasmic translational termination	na	na	6.436	20638.6	AIMASDLGLNPNSAGSDIR, ASPSLLDGIVVEYYGTPTPLR, INVFDR, MISDIR, QLASVTVEDSR, VPLPPLTEER	6	39.459	0.99, 1.0	1	16840000	13140000	15560000	18290000	13160000	14940000	13220000	14380000	10240000	15890000	10950000	15000000	10020000	9486004	9872130	9182064	0.839911	0.0118822	0.0297768	0.982615	0.000640807	0.0115951	1.0477	0.600004	0.680006	0.815859	0.00158066	0.00469726	1.02948	0.492014	0.579632
SDHD_ECODH	D-serine dehydratase	dsdA	cytoplasm; cytosol	cellular response to DNA damage stimulus; detoxification of nitrogen compound; D-serine biosynthetic process; D-serine catabolic process; D-serine metabolic process; L-serine metabolic process	na	na	5.584	47900.6	AAQSDPNCFFIDDENSR, AFPETAATGGIIESELVAIPAMQK, GGIYEVLAHAEK, IVDADNPLFVYLPCGVGGGPGGVAFGLK, LALEAGLLTLDDDYSK, LEPSALAGMAGPQR, LLSPEFK, MNSLIAQYPLVK, NTTHLVWATGGGMVPEEEMNQYLAK, TLFLGYSVAGQR, VTVHMSADAR	11	40.045	0.99, 1.0	1	5.82661e+06	4.68746e+06	5.98794e+06	4751955	6125801	7776917	5.35712e+06	7148262	4.62147e+06	6420866	5.39626e+06	7.29372e+06	3.97047e+06	4.16899e+06	4723534	4.92264e+06	0.840363	0.0177909	0.0408551	1.37427	0.00043134	0.00998944	0.772303	0.00262352	0.00987877	0.791784	0.00823886	0.0170612	1.06135	0.321392	0.416186
GMHA_ECODH	Phosphoheptose isomerase	gmhA	cytoplasm; cytosol	D-glycero-D-manno-heptose 7-phosphate biosynthetic process; lipopolysaccharide core region biosynthetic process	na	na	5.966	20814.7	AAVLLADSFK, EGDVLLGISTSGNSANVIK, IQEIHIK, MAGTADIEIR, MYQDLIR, NELNEAAETLANFLK, VPHFGYADR, YVEAVGR	8	43.75	1	1	4181357	4612942	4.34384e+06	3.68417e+06	3946984	3.73226e+06	3.12961e+06	3.47158e+06	3349300	3.66976e+06	3715048	4065366	2847597	2.92537e+06	3.13557e+06	2980503	0.889909	0.055821	0.101689	0.941719	0.575607	0.705287	0.971446	0.675728	0.747012	0.972759	0.619613	0.671083	0.914829	0.258277	0.347056
B1X946_ECODH	2,3-bisphosphoglycerate-independent phosphoglycerate mutase	gpmI	cytoplasm; cytosol	glucose catabolic process; glycolytic process; response to oxidative stress	na	na	5.141	56193.9	AEGQPDAAMEDGDALIFMNFR, AFVNADFDGFAR, AVEALDHCVEEVAK, AYDLLTLAQGEFQADTAVAGLQAAYAR, ILINSPK, IVYQDLTR, IYLHAFLDGR, QMGNSEVGHVNLGAGR, TAVAYPPASLVNTFGEWMAK, VATYDLQPEMSSAELTEK, YDTIICNYPNGDMVGHTGVMEAAVK, YYAMDR	12	35.798	0.99, 1.0	1	14320000	12770000	15010000	14200000	12190000	14350000	11490000	13640000	8494597	11740000	10190000	12750000	7854028	9377800	9208552	8231064	0.902603	0.0303984	0.0615637	1.02416	0.0565287	0.16216	1.11551	0.0222777	0.0501506	0.790053	0.000208142	0.00102459	1.14246	0.00295489	0.0101262
B1X951_ECODH	Glycine C-acetyltransferase	kbl	cytoplasm; cytosol	biosynthetic process; L-threonine catabolic process to glycine	na	na	5.64	43117	AGMDSHGFGMASVR, ALGGASGGYTAAR, AVEAFTR, EGIYVTGFFYPVVPK, EQMSAAGFTLAGADHAIIPVMLGDAVVAQK, EVVEWLR, GEFYQQLTNDLETAR, GSHEYCDVMGR, SRPYLFSNSLAPAIVAASIK, TQMSAAHTPEQITR, VDIITGTLGK, YANNDMQELEAR	12	42.211	0.98, 0.99, 1.0	1	13800000	12610000	15390000	12500000	12130000	15160000	12260000	12890000	9350716	13960000	10570000	13740000	8877330	9880009	9591644	9810375	0.905466	0.0176688	0.0407805	1.07991	0.0577394	0.164664	0.975999	0.474861	0.563584	0.859083	0.00163892	0.00480319	1.05399	0.0992033	0.16115
B1X763_ECODH	Phosphorylase	malP	cytoplasm; cytosol	alpha-glucan catabolic process; glycogen catabolic process	na	na	6.938	90522.4	AAPGYYLAK, AQPFAKPVANQR, AYDINLTDLLEEEIDPALGNGGLGR, DLFPEYHQLWPNK, DQEAWTR, EWANDLDQLINLEK, FNDGDFLR, LAACFLDSMATVGQSATGYGLNYQYGLFR, LAEFVK, LIPAADISEQISTAGK, LMQQYFQCACSVADILR, LTGNNLLNLGWYQDVQDSLK, NIIFAINK, QCNPALAALLDK, QFQEALSR, QGGDPYLVMADFAAYVEAQK, QVEAPDDWHR, QWWLAVSEALAEMLR, SNYPWFR, TFAYTNHTLMPEALER, VADVINNDPLVGDK, VFLFGAK, VGEENIFIFGHTVEQVK, VVFLPDYCVSAAEK, YGLNSAAEMTPR	25	42.158	0.98, 1.0	1	5841881	5.16736e+06	6.4101e+06	5.05505e+06	5577750	8195792	3.59142e+06	7133030	9296646	11540000	10320000	11490000	8.21604e+06	9454062	9476532	8433652	0.932159	0.0920549	0.15353	1.16062	0.0708513	0.186422	0.449606	1.20071e-06	5.65882e-05	1.78636	0.00729822	0.0155087	0.52182	0.00446238	0.0138733
EFP_ECODH	Elongation factor P	efp	cytoplasm; cytosol	translational elongation	na	na	4.897	20591.3	GDTAGTGGKPATLSTGAVVK, VPLFVQIGEVIK	2	17.021	1	1	4965387	5371637	6028721	5.04467e+06	6.45013e+06	6244993	6.0315e+06	6.27109e+06	6.85288e+06	6.13089e+06	6487435	6859331	5638345	5072992	6394534	5.11056e+06	0.93282	0.519689	0.60116	1.29983	0.527672	0.665504	0.692575	0.00928423	0.0257386	1.0362	0.597137	0.652477	0.900232	0.332604	0.427598
B1XGZ1_ECODH	Transcription elongation factor GreA	greA	cytoplasm; cytosol	DNA-templated transcription, elongation; regulation of DNA-templated transcription, elongation	na	na	4.712	17641	EQQGFCEGR, IVGDDEADFK, LSNAQVIDVTK, MQAIPMTLR, QNLISVNSPIAR, RPEIIAAIAEAR, VIFGATVTVLNLDSDEEQTYR	7	53.165	0.99, 1.0	1	3.17431e+06	3.50341e+06	3.66589e+06	2.53529e+06	3.61786e+06	3201151	2.95905e+06	3.39863e+06	3.42522e+06	4.01923e+06	4.1222e+06	4.54484e+06	3.22336e+06	3304911	3.8824e+06	3482102	0.956085	0.408351	0.497167	1.14072	4.26549e-06	0.00219094	0.683071	0.00336809	0.0118004	1.22702	0.0168717	0.0311445	0.779193	0.0144469	0.034512
B1XAM0_ECODH	DNA polymerase I	polA	cytoplasm; cytosol	base-excision repair; DNA biosynthetic process; DNA-dependent DNA replication; DNA repair; DNA replication; nucleic acid phosphodiester bond hydrolysis	na	na	5.395	103118	AAINAPMQGTAADIIK, AMGLPLLAVSGVEADDVIGTLAR, AQIEPLHAMVK, ATAAEVFGLPLETVTSEQR, EQGYVETLDGR, GIAFDTMLESYILNSVAGR, GILANYGIELR, GPLNVFENIEMPLVPVLSR, HDMDSLAER, IAGLSFR, LDVPLLVEVGSGENWDQAH, LSSTDPNLQNIPVR, LYLPDIK, MVQIPQNPLILVDGSSYLYR, QLQTILFEK, TDVELELTCEQLEVQQPAAEELLGLFK, TPGGAPSTSEEVLEELALDYPLPK, VILEYR, WTADVEAGK, YPGVLEYMER	20	31.25	0.98, 0.99, 1.0	1	4.65398e+06	4.39727e+06	5056789	4.68632e+06	4914637	6.03532e+06	4.36475e+06	5125658	3.89776e+06	5.04727e+06	4217807	5046569	3.78291e+06	4060730	4.0442e+06	3.76822e+06	0.957497	0.0539647	0.0990483	1.19915	0.0291709	0.106457	0.887682	0.00234257	0.00912665	0.899513	0.0180839	0.033007	1.06446	0.0833603	0.141713
SYT_ECODH	Threonine--tRNA ligase	thrS	cytoplasm; cytosol	negative regulation of translational initiation; threonyl-tRNA aminoacylation; tRNA aminoacylation; tRNA aminoacylation for protein translation	na	na	5.802	74014.3	AILGSMER, ALNAYLQR, AWQCGTVQLDFSLPSR, DAMFTTSSENR, DEEGLEIIR, DLGSMDVNEVIEK, ELEVFVR, EYQYQEVK, GPFMMDR, IEFTLYDCLDR, IYGTAWADK, LSASYVGEDNER, LVYDMYSTFGFEK, MAEFGSCHR, MAIGPVIDNGFYYDVDLDR, NEPSGSLHGLMR, TAGAYWR, VLWEK	18	28.66	0.98, 0.99, 1.0	1	9494114	9742387	9653175	9150060	10700000	8842868	8966562	9901060	10330000	10360000	10190000	11350000	8572880	9262617	9893516	8695375	0.958413	0.54416	0.620622	1.12329	2.87027e-05	0.00420881	0.763816	0.00803791	0.0230715	1.11705	0.188161	0.239836	0.857987	0.169904	0.248718
B1X6L7_ECODH	Flavodoxin	fldA	cytoplasm; cytosol	oxidation-reduction process	na	na	4.213	19736.9	DIIEPR, DVADVHDIAK, GATIVGHWPTAGYHFEASK, GLADDDHFVGLAIDEDR, LVALFGCGDQEDYAEYFCDALGTIR, QISEELHLDEILNA	6	51.705	1	1	5.46909e+06	4372841	5665290	5.21276e+06	3.83202e+06	4.74438e+06	4579108	5218507	3213821	3.55967e+06	4.07189e+06	5.21425e+06	2.98844e+06	3.46432e+06	3.57931e+06	3.69004e+06	0.959541	0.666871	0.729812	0.98328	0.439025	0.598784	1.11772	0.288032	0.379454	0.873077	0.0889452	0.128567	1.09903	0.391697	0.48285
GPMA_ECODH	2,3-bisphosphoglycerate-dependent phosphoglycerate mutase	gpmA	cytoplasm; cytosol	gluconeogenesis; glycolytic process; regulation of pentose-phosphate shunt	na	na	5.851	28556.4	AIHTLWNVLDELDQAWLPVEK, EEGYSFDFAYTSVLK, ELPLTESLALTIDR, FTGWYDVDLSEK, GFAVTPPELTK, HYGALQGLNK, VIIAAHGNSLR, VIPYWNETILPR, YGDEQVK, YYLGNADEIAAK	10	50	0.98, 0.99, 1.0	1	29770000	26600000	28120000	23710000	23120000	26990000	23160000	23370000	24600000	26820000	20580000	25190000	20570000	22060000	20970000	20170000	0.971143	0.715875	0.770184	1.005	0.0101966	0.0538545	0.936624	0.428001	0.518065	1.0317	0.40772	0.474592	0.941307	0.448664	0.535467
B1XC18_ECODH	Homocysteine-N5-methyltetrahydrofolate transmethylase, B12-dependent	metH	cytoplasm; cytosol	homocysteine metabolic process; methionine biosynthetic process; protein methylation; tetrahydrofolate interconversion	na	na	4.97	135997	ACADEWTAR, DNDFAFDWQAYTPPVAHR, GITEFIEQDTEEAR, IEQNYSGPTVYVQNASR, LTESFAMWPGASVSGWYFSHPDSK, MFLPQVVK, QGFTIPLLIGGATTSK, QQATRPIEVIEGPLMDGMNVVGDLFGEGK, TASISPDVNDPAFR, TDDTANAQQAEWR, TGFANYCLADFVAPK, TLSGQTTEAFYNSLR, YSEALDVAR, YVAGVLGPTNR	14	17.278	0.99, 1.0	1	1.86762e+06	1.74092e+06	1.98329e+06	1.91131e+06	1.48323e+06	1.75306e+06	1.24541e+06	1.68539e+06	923801	1.36623e+06	1.36924e+06	1.16492e+06	1.01384e+06	1.11656e+06	1.10729e+06	1.01672e+06	0.981308	0.820011	0.861277	0.900312	0.00041511	0.00995583	1.35993	0.00927787	0.0257386	0.801486	0.00372851	0.0089656	1.22436	0.0650419	0.116107
B1XCT9_ECODH	Quinone oxidoreductase, NADPH-dependent	qor	cytoplasm; cytosol	na	na	na	8.351	35172.2	AAILPAAISFEQAAASFLK, AIGINFIDTYIR, GLTVYYLLR, GSLYVTRPSLQGYITTR, LIGTVGTAQK, SGLYPPPSLPSGLGTEAAGIVSK, SLDCLQR, VVYAQSALGAYSSVHNIIADK, VVYDSVGR	9	38.532	1	1	1.50104e+06	1.47413e+06	1.47421e+06	1.57929e+06	1.15284e+06	1.27157e+06	1.10139e+06	1.23247e+06	645542	759076	667210	756057	640106	620836	654164	653967	0.996916	0.927476	0.944939	0.867849	0.00029091	0.00868573	1.85019	7.92863e-06	0.000218561	0.620867	1.25304e-06	4.14359e-05	1.60568	1.97784e-06	6.22454e-05
B1XA46_ECODH	Isocitrate dehydrogenase [NADP]	icd	cytoplasm; cytosol	electron transport chain; glyoxylate cycle; response to oxidative stress; tricarboxylic acid cycle	na	na	5.163	45784.8	DWGYQLAR, EEFGGELIDGGPWLK, ENSEDIYAGIEWK, FTEGAFK, GMEGAINAK, GPLTTPVGGGIR, HMGWTEAADLIVK, HPELTDMVIFR, ISWMEIYTGEK, LNVPENPIIPYIEGDGIGVDVTPAMLK, SLNVALR, STQVYGQDVWLPAETLDLIR, TVTYDFER, VNPGSIILSAEMMLR, VVDAAVEK, VVVPAQGK, YYQGTPSPVK	17	48.558	1	1	32850000	30080000	32360000	31060000	28010000	31740000	26450000	28970000	30040000	41720000	29510000	39880000	30930000	32070000	31520000	30900000	1.01195	0.770107	0.818869	1.02207	0.00872025	0.0485085	0.761648	0.000224235	0.00182004	1.29994	7.12352e-05	0.000477733	0.778456	0.000266243	0.00155577
PYRE_ECODH	Orotate phosphoribosyltransferase	pyrE	cytoplasm; cytosol	de novo' pyrimidine nucleobase biosynthetic process; 'de novo' UMP biosynthetic process; pyrimidine nucleotide biosynthetic process	na	na	5.333	23567	DLALLGR, DLIAYLEEKPEMAEHLAAVK, FGEFTLK, QFIEFALSK, SPYFFNAGLFNTGR, VISIITLK	6	30.516	1	1	2.32335e+06	2.46137e+06	2.45911e+06	2.36486e+06	1.68112e+06	2168904	1.18137e+06	1.57022e+06	165088	187386	185783	176278	148992	157629	177756	193449	1.02591	0.730256	0.782942	0.741918	0.00167882	0.0201118	11.6634	8.93557e-09	1.1174e-05	0.118557	1.04503e-06	3.76954e-05	8.65333	8.84036e-07	4.61593e-05
B1XCC0_ECODH	RNA polymerase-binding transcription factor DksA	dksA	cytoplasm; cytosol	regulation of gene expression	na	na	5.063	17527.8	AAQEEEFSLELR, ILEAWR, TVTHMQDEAANFPDPVDR	3	23.841	1	1	7955253	8253490	8921227	8381138	7832302	8604658	8478331	8.03928e+06	6.71552e+06	10810000	9166878	11220000	7822004	8191592	9798157	8600750	1.02861	0.633422	0.700552	1.09559	0.468982	0.624882	0.766828	0.00352948	0.0122484	1.22434	0.00588141	0.0130085	0.840133	0.0332156	0.0670735
B1XB90_ECODH	Ferredoxin-NADP reductase	fpr	cytoplasm; cytosol	fructose catabolic process; response to drug	na	na	6.174	27750.9	AYSYVNSPDNPDLEFYLVTVPDGK, ETAAGSLTGR, IPALIESGELESTIGLPMNK, NLVLVHAAR, YAADLSYLPLMQELEK	5	31.855	0.99, 1.0	1	565236	361365	533648	883559	589316	827887	642175	732459	196629	354414	209221	346839	246854	286670	229873	263403	1.04597	0.710069	0.765898	1.35733	0.320353	0.489227	1.83315	0.0295663	0.0629447	0.420374	1.80742e-05	0.00020231	2.48819	0.000159951	0.00113368
B1X789_ECODH	UDP-glucose-4-epimerase	galE	cytoplasm; cytosol	carbohydrate metabolic process; colanic acid biosynthetic process; galactose catabolic process via UDP-galactose; galactose metabolic process	na	na	5.887	37325.2	AQPDWSIALLR, AVGESVQKPLEYYDNNVNGTLR, DSLAIFGNDYPTEDGTGVR, IPYVESFPTGTPQSPYGK, LMVEQILTDLQK, SVLPVIER, TLDEMAQDTWHWQSR, YFNPVGAHPSGDMGEDPQGIPNNLMPYIAQVAVGR	8	41.42	1	1	3.6757e+06	2855452	3710732	3.23184e+06	3.46237e+06	5126363	3.70625e+06	3.94973e+06	2.66225e+06	4793038	2.88951e+06	4287594	3.19919e+06	3.45362e+06	3.30264e+06	3496227	1.05097	0.560901	0.635746	1.32609	0.155221	0.313073	0.812448	0.0543819	0.101316	0.975485	0.677094	0.724149	1.07738	0.441976	0.528779
B1XHM5_ECODH	Acetyl-CoA carboxylase, biotin carboxylase subunit	accC	cytoplasm; cytosol	fatty acid biosynthetic process; malonyl-CoA biosynthetic process; negative regulation of fatty acid biosynthetic process	na	na	6.655	49320.7	AAFSNDMVYMEK, ACVDIGYR, AGVPCVPGSDGPLGDDMDK, FHAPGGFGVR, GDAELAQSISMTR, IAAGQPLSIK, IGYPVIIK, IMNDENFQHGGTNIHYLEK, IQVEHPVTEMITGVDLIK, LICYGENR, NALQELIIDGIK, SGFIFIGPK, TNVDLQIR, VSAIAAMK, VVEEAPAPGITPELR, YLENPR	16	40.757	0.99, 1.0	1	13340000	13530000	14220000	11800000	14650000	14780000	12870000	14180000	14200000	16200000	15630000	16310000	13730000	15320000	16550000	14930000	1.08491	0.175876	0.257212	1.1988	0.000892006	0.0133559	0.716514	0.00110408	0.00527143	1.26306	0.00075734	0.00261027	0.85896	0.0496332	0.0929113
B1XCU2_ECODH	Tyrosine aminotransferase, tyrosine-repressible, PLP-dependent	tyrB	cytoplasm; cytosol	aspartate biosynthetic process; leucine biosynthetic process; L-phenylalanine biosynthetic process from chorismate via phenylpyruvate; tyrosine biosynthetic process from chorismate via 4-hydroxyphenylpyruvate	na	na	5.318	43537.8	AIASAGLPALVSNSFSK, ELIPFLDIAYQGFGAGMEEDAYAIR, FNDLLATLK, MCVAGLNTANVQR, NFDYLLNQR, VATIQTLGGSGALK, VGGLSVMCEDAEAAGR, VLSTEMPER	8	28.212	1	1	2.04799e+06	1.91263e+06	2.01557e+06	2411860	1.78658e+06	1.728e+06	1.49514e+06	1840121	1.27577e+06	1.33775e+06	1.23804e+06	1.35159e+06	1.21647e+06	1.36049e+06	1.37991e+06	1.21688e+06	1.09214	0.169628	0.250583	0.903053	0.0209016	0.0871198	1.38608	0.00785175	0.0227607	0.872529	0.0296741	0.0512202	1.2517	0.0172488	0.0398384
B1XGM8_ECODH	Cytoplasmic L-asparaginase I	ansA	cytoplasm; cytosol	asparagine catabolic process via L-aspartate	na	na	5.518	37127.2	SEQGYIPVSGHLQR, SIYVAYTGGTIGMQR, SYGVGNAPQNK	3	11.834	1	1	132769	123483	194303	146660	161805	142529	144110	163729	137419	227402	147966	191413	157188	191946	184868	172033	1.11042	0.194858	0.276395	1.12838	0.689317	0.790337	0.756774	0.0437809	0.0862047	1.30037	0.0057523	0.0128586	0.853931	0.109932	0.175459
TSAC_ECODH	Threonylcarbamoyl-AMP synthase	tsaC	cytoplasm; cytosol	regulation of translational fidelity; rRNA processing; tRNA threonylcarbamoyladenosine modification	na	na	4.941	20767.7	DAIAAAIDVLNEER, DALTGELFR, FDSLAVR, VIAYPTEAVFGVGCDPDSETAVMR, WPGPVTFVFPAPATTPR	5	37.368	0.99, 1.0	1	624850	540654	637432	808191	639236	804740	638168	670008	627912	713155	484665	643079	599581	618643	694510	616506	1.13146	0.154833	0.232222	1.16014	0.222955	0.395374	0.922764	0.521885	0.607549	1.05691	0.092825	0.132271	1.07053	0.415684	0.503505
HEM3_ECODH	Porphobilinogen deaminase	hemC	cytoplasm; cytosol	heme biosynthetic process; peptidyl-pyrromethane cofactor linkage; protoporphyrinogen IX biosynthetic process; tetrapyrrole biosynthetic process	na	na	5.312	33851.8	AALPPEISLPAVGQGAVGIECR, ALVGAPDGSQIIR, DAFVSNNYDSLDALPAGSIVGTSSLR, ELEVALLENR, GAPQDAEQMGISLAEELLNNGAR, GDVILDTPLAK, LDNGEYDAIILAVAGLK, LEGGCQVPIGSYAELIDGEIWLR, QSPLALWQAHYVK	9	50.479	1	1	2.9896e+06	2.51323e+06	2.87673e+06	1622686	1819600	2.97182e+06	2.06838e+06	2.5033e+06	897167	1.2621e+06	956950	1.21627e+06	1.04718e+06	1.16156e+06	1.23091e+06	1.02438e+06	1.1408	0.00998753	0.026339	1.04432	0.286526	0.457129	1.95901	0.00150097	0.00650734	0.557619	0.000273057	0.00123594	2.04584	7.4956e-05	0.000664156
PYRF_ECODH	Orotidine 5'-phosphate decarboxylase	pyrF	cytoplasm; cytosol	de novo' pyrimidine nucleobase biosynthetic process; 'de novo' UMP biosynthetic process; nucleobase-containing small molecule interconversion	na	na	5.813	26350.2	CGLDGVVCSAQEAVR, EMFTLFGPQFVR, GFDIFLDLK, IMTPEQALSAGVDYMVIGRPVTQSVDPAQTLK, LVTPGIRPQGSEAGDQR, QVFGQEFK	6	37.959	0.99, 1.0	1	2.78388e+06	2.01224e+06	2.77477e+06	2310963	2.04019e+06	2.70566e+06	2456775	2.46631e+06	1.7935e+06	2975329	2.03716e+06	2.88542e+06	2.46167e+06	3.03075e+06	2.41241e+06	2.49939e+06	1.21014	0.058246	0.105059	1.08776	0.104374	0.242379	0.890303	0.204767	0.285191	1.24958	0.0226279	0.0402457	0.968437	0.671293	0.744493
B1XB08_ECODH	Inositol monophosphatase	suhB	cytoplasm; cytosol	inositol metabolic process; inositol phosphate dephosphorylation; phosphatidylinositol phosphorylation; signal transduction	na	na	6.448	29172.1	DLDGTILATGFPFK, EAGGIVSDFTGGHNYMLTGNIVAGNPR, GQGAQLNGYR, GSNDFVTNVDK, LFNECADFR, MHPMLNIAVR, NYETPDAVEASQK, QYATTYINIVGK, TGSAALDLAYVAAGR	9	45.318	0.99, 1.0	1	7330752	6482982	7.18507e+06	5282188	7.52184e+06	8367483	8.34021e+06	8192645	6.8095e+06	10730000	8934986	10770000	9128776	9891970	10730000	10260000	1.21807	0.00338297	0.0116021	1.3821	0.0178875	0.0797846	0.606803	0.000275525	0.00209657	1.4524	0.000128194	0.000723629	0.838659	0.0198644	0.044271
LPXA_ECODH	Acyl-[acyl-carrier-protein]--UDP-N-acetylglucosamine O-acyltransferase	lpxA	cytoplasm; cytosol	lipid A biosynthetic process	na	na	6.63	28080	AFTDFFAR, DNEIYQFASIGEVNQDLK, TLDEVKPEIAELAETYPEVK	3	17.557	1	1	1.06791e+06	1.03597e+06	1.04956e+06	1.0981e+06	934643	1.26794e+06	885196	1.06047e+06	760025	1.2526e+06	854476	1.1664e+06	903458	1.21906e+06	1.17202e+06	1.11323e+06	1.21907	0.0396436	0.0765117	1.05935	0.633756	0.751365	0.93831	0.352718	0.445394	1.22643	0.0218446	0.0391413	0.994001	0.934051	0.950963
RLMI_ECODH	Ribosomal RNA large subunit methyltransferase I	rlmI	cytoplasm; cytosol	rRNA base methylation; rRNA methylation; single-species biofilm formation	na	na	7.602	44356.9	AALISALQTLYPECSIYDR, ASLGETIDIVDHQGK, DVQFIEQFR, EGMELTQGPVTGELPPALLPIEEHGMK, FGNFLVLQLLSAGAEYQR, GAYSPASQIR, IIADAAIDAGR, LIAGESDGLPGITIDR, QAADHPVIATYPEGLYLK, TGYYLDQR	10	38.131	1	1	2.18442e+06	2141716	2.39676e+06	2578935	2.29468e+06	2.45875e+06	2366044	2326736	1813178	2.21643e+06	2.08875e+06	2.52291e+06	2.25431e+06	2.36218e+06	2.69101e+06	2.30216e+06	1.2337	0.00107776	0.00528987	1.12492	0.154876	0.31296	0.932036	0.299014	0.388738	1.17668	0.00461217	0.0106356	1.04846	0.313551	0.407839
B1XEU9_ECODH	Alcohol dehydrogenase class III/glutathione-dependent formaldehyde dehydrogenase	frmA	cytoplasm; cytosol	ethanol oxidation; formaldehyde catabolic process	na	na	5.849	39359	GLMPDGTTR, IIAIDTNPK, SQLPGMVEDAMK, WGIDHTFECIGNVNVMR	4	12.737	1	1	2319962	2.04488e+06	2.27723e+06	2.57519e+06	2.49551e+06	2.8686e+06	2.52252e+06	2461751	1.74912e+06	2.33361e+06	1.77429e+06	2.8e+06	2.0086e+06	2.52618e+06	2.40403e+06	2.56619e+06	1.23433	0.0298143	0.0606668	1.24115	0.067841	0.181779	0.934838	0.436888	0.525344	1.06383	0.290357	0.352869	1.16027	0.0559126	0.102053
B1XFM7_ECODH	Lon protease	lon	cytoplasm; cytosol	cellular response to stress; misfolded or incompletely synthesized protein catabolic process; proteolysis; response to heat	na	response to misfolding and heat shock sigma factor RpoH	6.012	87438.1	AEYLESPTIDER, DGPSAGIAMCTALVSCLTGNPVR, DIHVHVPEGATPK, DLEEIPDNVIADLDIHPVK, DVVVYPHMVIPLFVGR, EASTDEPGVNDLFTVGTVASILQMLK, ELGEMDDAPDENEALK, GYIDWMVQVPWNAR, IEEVLTLALQNEPSGMQVVTAK, IEIPVLPLR, ILEYLAVQSR, IMLVAQK, IPPEVLTSLNSIDDPAR, ISALSDNGEHFSAK, LADTIAAHMPLK, LPDGTVK, LTYTGSLGEVMQESIQAALTVVR, MMSPMSAEATVVR, NPLFLLDEIDK, QAQEILDTDHYGLER, QSVLEMSDVNER, TAISQFEGYIK, TVLIPFENK, VGQVTGLAWTEVGGDLLTIETA…	25	46.684	1	1	17680000	15780000	18910000	28670000	18580000	22320000	21350000	21590000	10170000	14100000	10360000	13030000	20650000	24210000	24800000	21550000	2.16619	4.25157e-07	5.64686e-05	1.18752	0.124988	0.273329	1.41214	0.0565686	0.104616	1.29175	0.00133893	0.00414727	1.67694	3.19608e-05	0.000348707
TDH_ECODH	L-threonine 3-dehydrogenase	tdh	cytoplasm; cytosol	L-serine biosynthetic process; L-threonine catabolic process to glycine; threonine catabolic process	na	na	5.943	37239	AEEGIWMTDVPVPELGHNDLLIK, EMFETWYK, FSIDDFQK, GFDAMR, MAALIQSGLDLSPIITHR, NTIGVGVNRPGCFAEYLVIPAFNAFK, NVVITDVNEYR, TIPVPMVVGHEYVGEVVGIGQEVK, TMLDTMNHGGR	9	39.589	0.99, 1.0	1	9521655	8.0107e+06	9595023	9347831	8.36806e+06	11030000	9588295	8911731	5750324	8196889	7114927	8007079	8535372	8117121	7.41017e+06	8.33625e+06	1.25323	0.010082	0.026445	1.15392	0.400901	0.563776	1.07494	0.141559	0.21147	1.01034	0.889064	0.91536	1.2404	0.00442203	0.0138645
B1X623_ECODH	Lipoyl synthase	lipA	cytoplasm; cytosol	lipoate biosynthetic process; oxidation-reduction process; protein lipoylation	na	na	8.084	36071.7	ALDILTATPPDVFNHNLENVPR, DGGAQHFADCITAIR, HGVTMLTLGQYLQPSR, IETLVPDFR, LAQTIADMALR, MALIPVK, SSYHADLQAK	7	28.037	1	1	3.29842e+06	3.24816e+06	3.64328e+06	2.45074e+06	4528965	4315439	4.11772e+06	4.16012e+06	3.94475e+06	5.33621e+06	4244161	5460493	4.83462e+06	5373761	5.79238e+06	5.27741e+06	1.25556	1.34288e-05	0.000338268	1.5145	0.179757	0.34377	0.571516	0.000157072	0.00141655	1.45057	0.000242259	0.0011312	0.865559	0.0231335	0.0495911
B1XBX9_ECODH	UDP-N-acetylenolpyruvoylglucosamine reductase	murB	cytoplasm; cytosol	cell cycle; cell division; cell wall organization; peptidoglycan biosynthetic process; regulation of cell shape	na	na	5.779	37851	ALLSQFPTAPNYPQADGSVK, EWQPVLTYGDLTR, FAIVAVGLR, FNVWLEPEVR, LAAGWLIDQCQLK, VCAYVDSVELATGK	6	23.099	1	1	705344	726038	822412	820296	923329	927971	886821	944278	766849	809632	729319	673433	781361	874544	922625	839832	1.25913	0.0318929	0.063917	1.31593	0.2261	0.398407	0.898454	0.29824	0.388598	1.06498	0.11379	0.156199	1.1823	0.103286	0.166671
B1XEL7_ECODH	Predicted peptidase required for the maturation and secretion of the antibiotic peptide MccB17	pmbA	cytoplasm; cytosol	proteolysis	na	na	5.401	48369.6	AMSDLQTPEWVGADCAR, APVIFANEVATGLFGHLVGAIAGGSVYR, EMGTGLVVTELMGQGVSAITGDYSR, GAAGFWVENGEIQYPVSEITIAGNLK, GLASTPFDSEGVR, GSASSTDLSPQAIAR, IAGQGLSFEQMLK, ILEEAVSTALELASGK, ITNTEGGSFNSHYGVK, NIVTVGNDIETR, SNIQCGSVLLPEMK, TVQAALDIAR, VFGNSHGMLQGYCSTR, VISQVEAQR	14	51.111	0.99, 1.0	1	5604496	4.97995e+06	5.72897e+06	5353335	5040139	5.54316e+06	4.88533e+06	5.25055e+06	3.47953e+06	4.43143e+06	3.64496e+06	4.73181e+06	4213777	4.55478e+06	4943926	4705779	1.26399	5.12192e-05	0.0007242	1.06288	0.133845	0.284111	1.14581	0.00181201	0.00754228	1.03787	0.133828	0.178845	1.21786	0.000158949	0.00113368
KTHY_ECODH	Thymidylate kinase	tmk	cytoplasm; cytosol	dTDP biosynthetic process; dTTP biosynthetic process; dUDP biosynthetic process; nucleobase-containing small molecule interconversion; nucleotide phosphorylation	na	na	5.326	23783.1	GIDQHMLATLR, NVVVETLEQLGIR, SIHTIDATQPLEAVMDAIR, SLVLDIK, YIVIEGLEGAGK	5	29.108	0.98, 1.0	1	667391	612785	616971	696767	662332	827896	781533	757068	477749	617453	538735	673787	619378	638569	685745	717498	1.27241	0.000536263	0.00340643	1.27562	0.150995	0.305964	0.989011	0.829598	0.87245	1.00857	0.867797	0.896621	1.2616	0.00197077	0.00744514
B1XBM7_ECODH	Aconitate hydratase 1	acnA	cytoplasm; cytosol	anaerobic respiration; glyoxylate cycle; response to oxidative stress; tricarboxylic acid cycle	na	na	5.593	97647.2	ADGSQEVVPCR, ATIANMSPEYGATCGFFPIDAVTLDYMR, AVEQVSTEMFR, DIWPSAQEIAR, EGITATDLVLTVTQMLR, EYAEVFEGTAEWK, FGDDEAFEENVR, FSVVPPGTGICHQVNLEYLGK, FVEFYGDGLDSLPLADR, HLPDSDVVSIYDAAMR, IDIGDLQNLQPGATVPVTLTR, LSPFFDEMQATPAPVEDIHGAR, SEDQVELVEK, VNPLSPVDLVIDHSVTVDR, VVIAESFER, YVFLK	16	27.273	0.98, 0.99, 1.0	1	3.92814e+06	3.87255e+06	3.6557e+06	2261393	1.73463e+06	2777983	2.20442e+06	2.25965e+06	2.02769e+06	3.10631e+06	2.41304e+06	3.35823e+06	2.91207e+06	2.88147e+06	3.12066e+06	3.44476e+06	1.27635	0.00870668	0.0238161	0.731219	0.00766737	0.0446907	1.07665	0.579096	0.658924	1.62124	0.00108361	0.00345903	0.78727	0.0295682	0.0606293
EFG_ECODH	Elongation factor G	fusA	cytoplasm; cytosol	na	na	na	5.236	77581.3	AGDIAAAIGLK, AGPLAGYPVVDMGIR, AKPVLLEPIMK, ASYTMEFLK, DVTTGDTLCDPDAPIILER, EDPSFR, EFNVEANVGKPQVAYR, GGVIPGEYIPAVDK, GIQEQLK, GITITSAATTAFWSGMAK, GQESEVTGVK, GQYGHVVIDMYPLEPGSNPK, GYEFINDIK, HASDDEPFSALAFK, IAFVNK, IATDPFVGNLTFFR, IGEVHDGAATMDWMEQEQER, IHAEVPLSEMFGYATQLR, ILFYTGVNHK, INIIDTPGHVDFTIEVER, LAASIAFK, LGANPVPLQLAIGAEEHFTGVVDLVK, MEFPEPVISIAVEPK, MGANFLK, NIGISAHIDAGK, VEVETPEENTGDVIGD…	31	62.216	0.98, 0.99, 1.0	1	286200000	281500000	305700000	315400000	278800000	317700000	295200000	291100000	220300000	299300000	236700000	282800000	259600000	294100000	305700000	300600000	1.28331	0.000226033	0.00197745	1.13534	8.53744e-05	0.00635033	0.945788	0.31448	0.405879	1.19513	0.00488889	0.0111681	1.07379	0.15715	0.233965
B1XGJ3_ECODH	Catalase	katE	cytoplasm; cytosol	cellular oxidant detoxification; cellular response to DNA damage stimulus; hydrogen peroxide catabolic process; hyperosmotic response; response to hydrogen peroxide; response to oxidative stress	na	na	5.541	84162.6	ADFLSDPNK, FSTVQGGAGSADTVR, FYTEEGIFDLVGNNTPIFFIQDAHK, GPTLLEDFILR, GSENYALTTNQGVR, IADDQNSLR, IADQGEEGIVEADSADGSFMDELLTLMAAHR, LFWLSQTPFEQR, MGIDTNPANYEPNSINDNWPR, SADLLAILK, SPSFGEYYSHPR	11	22.311	0.98, 0.99, 1.0	1	3.92127e+06	3379785	3.24243e+06	3.70531e+06	1.78241e+06	2458509	1.93146e+06	2.11989e+06	1.72137e+06	2.4435e+06	1.90094e+06	1.95952e+06	2.5608e+06	2.36885e+06	2.27713e+06	2.19404e+06	1.30442	0.00854625	0.0235142	0.641458	0.0207154	0.0865902	1.53572	0.000905789	0.00458776	1.32415	0.00414863	0.00970447	0.985099	0.80461	0.853038
B1XGY7_ECODH	7,8-dihydropteroate synthase	folP	cytoplasm; cytosol	folic acid biosynthetic process; response to drug; tetrahydrofolate biosynthetic process	na	na	5.677	30615.1	LLLDPGFGFGK, LSGSLACAVIAAMQGAHIIR, SLSEPGALEAAAETGLPVCLMHMQGNPK, SMIGQLLNVGPSER, VGAHIINDIR, VIPVVEAIAQR, YFIEQIAR	7	36.17	0.99, 1.0	1	1.34259e+06	1.2626e+06	1.37854e+06	1.40397e+06	1198762	1.35062e+06	1187244	1.11807e+06	970604	970035	991255	1.18232e+06	1.12506e+06	1.26644e+06	1.24306e+06	1.28448e+06	1.31911	0.00430712	0.0139685	0.992449	0.157366	0.315006	1.13733	0.0944469	0.154868	1.16866	0.00931283	0.018884	1.12874	0.120518	0.18946
B1XD48_ECODH	UDP-3-O-(3-hydroxymyristoyl)glucosamine N-acyltransferase	lpxD	cytoplasm; cytosol	lipid A biosynthetic process; response to antibiotic	na	na	6.073	36038.5	IPQIGR, MAQILDTTPQPAQNIAPSAVIDATAK, NPYLTYAR, TAALVMNIDDMSK, VTVTGMGMVMRPITEPGVYSSGIPLQPNK	5	24.047	0.99, 1.0	1	1.9542e+06	1.54816e+06	1.87217e+06	2.03795e+06	1567552	1.88534e+06	1.7379e+06	1.90807e+06	1265354	1.92855e+06	1293943	1.81322e+06	1.7753e+06	2.00902e+06	1.79121e+06	1.92198e+06	1.33725	0.00300122	0.0106686	1.06027	0.0524163	0.155864	1.03051	0.712069	0.775789	1.22389	0.00624084	0.0136181	1.09262	0.178403	0.257988
RSMC_ECODH	Ribosomal RNA small subunit methyltransferase C	rsmC	cytoplasm; cytosol	rRNA base methylation; rRNA methylation	na	na	5.999	37624.7	ATLAANGVEGEVFASNVFSEVK, DGLDVGSQLLLSTLTPHTK, ILFAGDLQDDLPAR, SAEQMLADYAPLNK, TLPGVFSR	5	22.449	0.99, 1.0	1	669890	658117	776068	763330	887594	967716	736296	812663	611579	935826	592042	809071	883475	932604	985931	838119	1.37935	0.00229067	0.00880701	1.2975	0.3745	0.540863	0.862111	0.0926679	0.15298	1.23312	0.0039726	0.00936765	1.11859	0.164419	0.242318
RSMH_ECODH	Ribosomal RNA small subunit methyltransferase H	rsmH	cytoplasm; cytosol	rRNA base methylation	na	na	6.067	34877.8	FSIIHGPFSALGEYVAER, IDGILLDLGVSSPQLDDAER, LMPGEEEVAENPR, SSLNVLAPGGR	4	19.808	1	1	938543	915695	963380	1.07854e+06	778662	1.01988e+06	888700	845361	486176	781987	668911	801907	844386	853016	845234	844941	1.38455	0.00196092	0.00803261	0.992016	0.226732	0.398689	1.26083	0.0243188	0.0535895	1.10697	0.062845	0.0953105	1.25076	0.0188562	0.042524
TRPB_ECODH	Tryptophan synthase beta chain	trpB	cytoplasm; cytosol	aromatic amino acid family biosynthetic process; tryptophan biosynthetic process	na	na	5.709	42983	LMGAEVIPVHSGSATLK, NYAGRPTALTK, TNQVLGQALLAK	3	10.076	0.98, 0.99, 1.0	1	296145	285336	319888	263040	189923	248427	210685	194359	197682	252077	210919	292680	282185	269966	330746	339743	1.40815	0.00195595	0.00803261	0.786344	0.00527014	0.0357278	1.0852	0.122433	0.188751	1.65016	0.00032638	0.00137909	0.853342	0.0370387	0.0728811
TRPA_ECODH	Tryptophan synthase alpha chain	trpA	cytoplasm; cytosol	aromatic amino acid family biosynthetic process; tryptophan biosynthetic process	na	na	5.314	28724.2	AFAAGVTPAQCFEMLALIR, GIDEFYAQCEK	2	11.194	1	1	267804	198656	260476	285757	160612	251709	212082	246710	142012	166299	144270	195480	214690	241027	219602	201618	1.48627	0.00027555	0.00223724	0.930415	0.00592794	0.0379191	1.38108	0.00960851	0.0263378	1.15665	0.1624	0.211423	1.28498	0.0335105	0.0674825
B1X6K7_ECODH	Asparagine synthetase	asnB	cytoplasm; cytosol	asparagine biosynthetic process; cellular amino acid biosynthetic process; cellular amino acid catabolic process; glutamine metabolic process; L-asparagine biosynthetic process	na	na	5.55	62659	ASTPMYLMSR, ECFEAYLPASVAWR, EVAAQQVSDQQLETAR, GPDWSGIYASDNAILAHER, LSIVDVNAGAQPLYNQQK, SEAWWPQLHSFAVGLPGSPDLK	6	17.87	0.99, 1.0	1	1.84626e+06	1.68058e+06	1.88672e+06	1.67571e+06	2.05512e+06	2.5001e+06	2.03727e+06	2184981	922560	1.25349e+06	991032	1.34667e+06	1.513e+06	1.51887e+06	1.51273e+06	1.52672e+06	1.50167	3.53881e-05	0.000594276	1.36013	0.000677546	0.0118732	1.37644	4.19763e-05	0.000603972	0.802115	0.000149373	0.000805842	1.87214	9.84555e-07	4.79807e-05
B1XDS4_ECODH	GTPase HflX	hflX	cytoplasm; cytosol	response to heat	metabolism	na	5.684	48327.1	ATGASVVLFDHALSPAQER, AVEIAEAVK, IDMLEDFEPR, IDVADVGETVLADTVGFIR, LQVELAQLR, MPIVDWR, QATLLLHVIDAADVR, STLFNR, TGLILDIFAQR, VWLSAQTGAGIPQLFQALTER	10	29.577	0.98, 0.99, 1.0	1	1.69107e+06	1.43146e+06	1.46964e+06	2.13904e+06	1496775	1.99593e+06	1.58341e+06	1652951	1.07423e+06	1.39633e+06	1.10444e+06	1.38493e+06	1.62549e+06	1.5813e+06	1.84745e+06	1.67328e+06	1.50904	6.43982e-06	0.000227101	1.10899	0.1493	0.30505	1.17094	0.190027	0.267466	1.16208	0.00780039	0.0163618	1.29857	0.000241935	0.00149877
GRPE_ECODH	Protein GrpE	grpE	cytoplasm; cytosol	protein folding; regulation of catalytic activity; response to heat	na	response to misfolding and heat shock sigma factor RpoH	4.681	21797.8	AEMENLR, ANPDMSAMVEGIELTLK, FINELLPVIDSLDR, SMLDVVR, TELDIEK, VANLEAQLAEAQTR	6	33.503	1	1	16980000	15490000	18570000	22540000	19240000	23410000	15010000	18210000	13790000	16340000	13450000	15910000	19960000	21220000	26030000	19980000	1.64037	0.000122011	0.00130115	1.14928	0.559343	0.689401	1.03812	0.719057	0.77818	1.37489	0.00377692	0.00905223	1.19309	0.0437246	0.0835624
TGT_ECODH	Queuine tRNA-ribosyltransferase	tgt	cytoplasm; cytosol	queuosine biosynthetic process; tRNA wobble guanine modification	na	na	5.975	42593.7	CNEILGAR, GVVETPCFMPVGTYGTVK, ITEQGVHFR, NPINGDPIFLDPEK, SMEMSLR	5	14.933	0.99, 1.0	1	909935	874338	963569	800794	1.47047e+06	1191377	1.41978e+06	1.25606e+06	996726	858142	902860	1.00453e+06	1.22631e+06	1.34507e+06	1.44909e+06	1.40173e+06	1.59065	0.0019368	0.00799341	1.64891	0.0905873	0.218039	0.820908	0.0677986	0.120945	1.17512	0.118786	0.16185	1.35361	0.0485458	0.0915792
B1XGM2_ECODH	Glutamate dehydrogenase	gdhA	cytoplasm; cytosol	glutamate biosynthetic process	na	na	5.982	48581.4	AANAGGVATSGLEMAQNAAR, DPNQTEFAQAVR, EVMTTLWPFLEQNPK, FCQALMTELYR, LSNNTACVFTGK, VITASDSSGTVVDESGFTK, VSVSGSGNVAQYAIEK	7	23.49	1	1	531313	483377	579369	741938	671628	649897	683627	595582	288073	358183	317330	364467	478671	501531	617078	532339	1.75713	5.98935e-06	0.000227101	1.23338	0.00744843	0.0440125	1.52752	0.00592104	0.0180598	0.932654	0.35102	0.414867	1.88401	3.75716e-05	0.000384123
B1XB75_ECODH	Superoxide dismutase	sodA	cytoplasm; cytosol	cellular response to selenium ion; oxidation-reduction process; removal of superoxide radicals; response to acidic pH; response to heat; response to oxidative stress; superoxide metabolic process	na	na	6.444	23097.1	EFWNVVNWDEAAAR, FGSGWAWLVLK, LAVVSTANQDSPLMGEAISGASGFPIMGLDVWEHAYYLK	3	31.068	1	1	3.12982e+06	2.85772e+06	2.99544e+06	3246324	6.39414e+06	5833291	7.49136e+06	5613612	4.18106e+06	4.71411e+06	3.44326e+06	3572333	7055608	8.37108e+06	5.69146e+06	6.6955e+06	1.9462	0.00261889	0.00971116	2.27638	0.549798	0.682234	0.665443	0.0076884	0.022376	1.28479	0.121351	0.164731	1.5148	0.0246068	0.0523656
RPOB_ECODH	DNA-directed RNA polymerase subunit beta	rpoB	cytoplasm; cytosol; DNA-directed RNA polymerase complex; membrane	transcription, DNA-templated	na	TF	5.148	150632	ADKPLVGTGMER, ALEIEEMQLK, ALMGANMQR, ALNYTTEQILDLFFEK, AVAVDSGVTAVAK, AVLVAGGVEAEK, AYDLGADVR, DDIIDVMK, DLSEELQILEAGLFSR, DNLFVR, DQVDYMDVSTQQVVSVGASLIPFLEHDDANR, DYIDESTGELICAANMELSLDLLAK, EAAESLFENLFFSEDR, EFFGSSQLSQFMDQNNPLSEITHK, EQEVYMGEIPLMTDNGTFVINGTER, FIEQDPEGQYGLEAAFR, FTTIHIQELACVSR, GDVLADGPSTDLGELALGQNMR, GETASFDIEANGK, GETQLTPEEK, GEVDDIDHLGNR, GGVVQYVDASR, GMPIATPVFDGAK, GSWLDFEFD…	61	65.127	0.98, 0.99, 1.0	1	119500000	109700000	122400000	115900000	108000000	131900000	118300000	117500000	93670000	147400000	107500000	139000000	124900000	139100000	136300000	132400000	1.25941	0.000145362	0.00146662	1.15132	0.00199634	0.0224665	0.807941	0.00022734	0.00182497	1.35392	0.000134466	0.000744654	0.930195	0.0890316	0.1491
MDH_ECODH	Malate dehydrogenase	mdh	cytoplasm; cytosol; extrinsic component of membrane; membrane	anaerobic respiration; fermentation; glycolytic process; malate metabolic process; tricarboxylic acid cycle	na	electron transpot chain/TCA/respiration	5.607	32337.3	AGGGSATLSMGQAAAR, ALQGEQGVVECAYVEGDGQYAR, DIALGEEFVNK, FFSQPLLLGK, FGLSLVR, GFSGEDATPALEGADVVLISAGVAR, IQNAGTEVVEAK, LFGVTTLDIIR, SDLFNVNAGIVK, SIGTLSAFEQNALEGMLDTLK, SNTFVAELK, TQLPSGSELSLYDIAPVTPGVAVDLSHIPTAVK, VAVLGAAGGIGQALALLLK	13	66.667	0.98, 1.0	1	40810000	36610000	41220000	41490000	24270000	31770000	25100000	26470000	42280000	56530000	45940000	58760000	29080000	30830000	32760000	29340000	0.678886	2.47994e-07	4.5459e-05	0.754199	0.00296987	0.0261742	0.663992	2.41681e-05	0.00045607	1.35565	1.45121e-05	0.000179803	0.500782	1.3919e-07	2.39853e-05
B1XH84_ECODH	Fused mannose-specific PTS enzymes: IIA component IIB component	manX	cytoplasm; cytosol; integral component of plasma membrane; membrane	glucose import into cell; mannose transport; phosphoenolpyruvate-dependent sugar phosphotransferase system	na	na	5.742	35047.6	AAPAPAAAAPK, AAPTPAKPMGPNDYMVIGLAR, GVLFLVDTWGGSPFNAASR, LIHGQVATR, MMDLISK, TAEMLLGEQENVGWIDFVPGENAETLIEK, TLLTQVAPPGVTAHVVDVAK, TQVNNAVSVDEK, VMLLFTNPTDVER	9	43.653	0.99, 1.0	1	5454384	4.58784e+06	5283366	4813168	3.11531e+06	4829653	4169027	3.4985e+06	4827664	7.57101e+06	6714279	8912878	3.70384e+06	3.9038e+06	3.72503e+06	4124412	0.62538	0.000773775	0.00431483	0.851617	0.0256503	0.0979802	0.627956	0.000542706	0.0032363	1.16942	0.125456	0.169516	0.534779	0.000956224	0.00418478
B1XGS9_ECODH	Pyruvate formate-lyase 4/2-ketobutyrate formate-lyase	tdcE	cytoplasm; cytosol; membrane	carbohydrate metabolic process; L-threonine catabolic process to propionate; threonine catabolic process	na	na	5.483	85935.5	DFIQHNYTPYEGDESFLAEATPATTELWEK, DGISYTFSIVPAALGK, ELQFADLQSR, GAVASLTSVAK, IIGDYR, NAVPTQSILTITSNVVYGQK, QMQFFGAR, TAPLMDDVLDYDK, TPEFDSLFSGDPIWATEVIGGMGLDGR, VALYGISYLVR, YSYEASLMALHDR	11	21.597	0.98, 0.99, 1.0	1	5.57809e+06	5885949	5557984	6.13086e+06	4.79503e+06	4.28137e+06	3.74535e+06	4513094	8951829	12040000	19230000	17450000	3.59654e+06	3.70145e+06	4552746	3.82887e+06	0.313024	0.000417254	0.00290083	0.829422	0.0251803	0.0979411	0.357832	0.000907504	0.00458776	1.05469	0.465498	0.53003	0.296793	0.000414733	0.00222102
B1X6E7_ECODH	DNA-directed RNA polymerase subunit alpha	rpoA	cytoplasm; cytosol; membrane	transcription, DNA-templated	na	TF	4.982	36511.7	AATILAEQLEAFVDLR, AEAIHYIGDLVQR, DEVILTLNK, EEKPEFDPILLRPVDDLELTVR, EGVQEDILEILLNLK, GFGHTLGNALR, GLSLGMR, GYVPASTR, IAYNVEAAR, IHSEEDERPIGR, ILLSSMPGCAVTEVEIDGVLHEYSTK, LLVDACYSPVER, LVDIEQVSSTHAK, MQGSVTEFLKPR, TEVELLK	15	58.359	0.99, 1.0	1	49620000	45690000	51470000	44600000	47200000	50510000	49920000	50400000	42060000	47630000	46910000	52910000	51490000	54550000	58910000	54130000	1.30766	0.00199569	0.00814443	1.16784	0.0327971	0.115451	0.845208	0.0172284	0.0412271	1.32479	0.000537368	0.00202482	0.987071	0.850782	0.88656
B1XFW7_ECODH	Superoxide dismutase	sodB	cytoplasm; cytosol; membrane	oxidation-reduction process; removal of superoxide radicals; response to superoxide; superoxide metabolic process	na	na	5.581	21265.8	AQFTDAAIK, DALAPHISAETIEYHYGK, LAIVSTSNAGTPLTTDATPLLTVDVWEHAYYIDYR, NFGSGWTWLVK, SLEEIIR, VAEAIAASFGSFADFK	6	49.741	0.98, 0.99, 1.0	1	9685377	10930000	9244243	8555651	8975249	5915009	9144309	7276669	6.22165e+06	7316916	7.10909e+06	7329006	5.14786e+06	7874889	5.94124e+06	8593135	1.07467	0.591689	0.665992	0.90046	0.554493	0.684761	1.16437	0.0815126	0.138961	1.02499	0.899547	0.922256	1.04847	0.765988	0.82042
EFTS_ECODH	Elongation factor Ts	tsf	cytoplasm; cytosol; membrane	positive regulation of GTPase activity	na	na	5.215	30423	AGNVAADGVIK, ALTEANGDIELAIENMR, AQFEEER, DAGFQAFADK, EHNAEVTGFIR, FEVGEGIEK, FTGEVSLTGQPFVMEPSK, GADEELVK, IDGNYGIILEVNCQTDFVAK, IGENINIR, IGVLVAAK, ITDVEVLK, TGAGMMDCK, TVGQLLK, VAALEGDVLGSYQHGAR, VETDFAAEVAAMSK, VLDAAVAGK	17	67.491	0.98, 0.99, 1.0	1	78460000	89950000	83880000	81800000	90380000	75960000	82870000	82970000	86720000	100200000	93710000	103900000	89890000	98470000	106800000	91080000	1.13855	0.0510286	0.0947303	1.12465	0.00488811	0.0348234	0.722982	0.00360214	0.0124121	1.40025	0.006321	0.0137519	0.813104	0.0725449	0.126572
DNAJ_ECODH	Chaperone protein DnaJ	dnaJ	cytoplasm; cytosol; membrane	chaperone cofactor-dependent protein refolding; DNA replication; oxidation-reduction process; protein folding; protein refolding; regulation of nucleic acid-templated transcription; response to heat; viral process	na	response to misfolding and heat shock sigma factor RpoH	7.977	41100.3	EAYEVLTDSQK, EGNNLYCEVPINFAMAALGGEIEVPTLDGR, FFDDLTR, GGAQGDLLCR, IPAGVDTGDR, QDYYEILGVSK, QLLQELQESFGGPTGEHNSPR, SFFDGVK, VVVETPVGLNER, YNMELTLEEAVR	10	34.84	0.99, 1.0	1	6677125	6.7489e+06	6.84721e+06	10930000	8088611	7333222	7538348	7.89732e+06	2.96609e+06	3.06032e+06	2.95924e+06	3.37889e+06	5.00203e+06	5492279	5670174	5126308	1.91387	2.29632e-05	0.000447323	1.12647	0.186419	0.348761	2.10517	0.00240646	0.00925048	0.80706	0.0107432	0.0211679	2.37142	3.55184e-05	0.00037535
RPOC_ECODH	DNA-directed RNA polymerase subunit beta'	rpoC	cytoplasm; cytosol; membrane	transcription, DNA-templated	na	TF	6.667	155160	AAAESSIQVK, AIVQLEDGVQISSGDTLAR, AMMDNLQTETVINR, ASLATESFISAASFQETTR, ATIVNAGSSDFLEGEQVEYSR, CGVEVTQTK, DGLFCAR, DITGGLPR, DLLGITK, DLRPALK, EEAVVWDILDEVIR, EELNETNSETK, EGLNVLQYFISTHGAR, EHPVLLNR, EPAILAEISGIVSFGK, FATSDLNDLYR, FTDMIDGQTITR, GDGEQVAGGETVANWDPHTMPVITEVSGFVR, GDVISDGPEAPHDILR, GEAIGVIAAQSIGEPGTQLTMR, GLADTALK, GLATTIK, GLMAKPDGSIIETPITANFR, HEIISEAEAEVAEIQEQFQSGLVTAGER, HIEVIVR, I…	55	51.599	0.99, 1.0	1	96690000	89420000	96770000	90220000	88910000	98420000	93440000	92390000	84490000	114200000	89560000	106400000	95420000	103100000	105100000	103600000	1.17966	0.00170979	0.00734707	1.13247	0.0108105	0.0558861	0.791154	0.000186248	0.00157288	1.31665	0.000477918	0.00185829	0.895957	0.051614	0.0960047
B1XBD9_ECODH	Chaperone protein DnaK	dnaK	cytoplasm; cytosol; membrane; plasma membrane	cellular response to unfolded protein; chaperone cofactor-dependent protein refolding; chaperone mediated protein folding requiring cofactor; DNA replication; protein complex assembly; protein complex disassembly; regulation of nucleic acid-templated transcription; response to heat	na	response to misfolding and heat shock sigma factor RpoH	4.831	69115	ASSGLNEDEIQK, DAEANAEADR, DDDVVDAEFEEVK, DVLLLDVTPLSLGIETMGGVMTTLIAK, DVSIMPFK, FQDEEVQR, HSQVFSTAEDNQSAVTIHVLQGER, IAGLEVK, IELSSAQQTDVNLPYITADATGPK, IIAADNGDAWVEVK, IIGIDLGTTNSCVAIMDGTTPR, IINEPTAAALAYGLDK, LESLVEDLVNR, LINYLVEEFK, LMEIAQQQHAQQQTAGADASANNAK, MAPPQISAEVLK, MPMVQK, MQELAQVSQK, NDPLAMQR, QAVTNPQNTLFAIK, SIEPLK, SLGQFNLDGINPAPR, TAEDYLGEPVTEAVITVPAYFNDAQR, TAIESALTALETALK, TFEVLATN…	29	66.614	0.98, 0.99, 1.0	1	109600000	101200000	114900000	190300000	132100000	133200000	131900000	131600000	75980000	97650000	71650000	100600000	135900000	156800000	159800000	132700000	1.93985	9.24912e-06	0.000282733	1.20167	0.0661315	0.178244	1.20846	0.294716	0.386342	1.33583	0.00248938	0.00662743	1.45217	0.000948411	0.00418221
B1XC91_ECODH	Dihydrolipoyl dehydrogenase	lpd	cytoplasm; cytosol; membrane; plasma membrane	2-oxoglutarate metabolic process; cell redox homeostasis; glycine decarboxylation via glycine cleavage system; glycolytic process; oxidation-reduction process; pyruvate metabolic process; response to oxidative stress	na	na	5.789	50688.5	AGVEVDDR, AIASDCADGMTK, ALAEHGIVFGEPK, CADLGLETVIVER, EDGIYVTMEGK, FNLMLETK, FTGANTLEVEGENGK, GISYETATFPWAASGR, IWDSTDALELK, LIFDK, TNVPHIFAIGDIVGQPMLAHK, TQVVVLGAGPAGYSAAFR, VINQLTGGLAGMAK, VIPSIAYTEPEVAWVGLTEK, YDAVLVAIGR, YNTLGGVCLNVGCIPSK	16	44.726	0.98, 1.0	1	54560000	51200000	56880000	53460000	59710000	65770000	59100000	60900000	59440000	78580000	61130000	77840000	73310000	83670000	86860000	80050000	1.33342	1.84556e-05	0.000396523	1.28066	0.0803451	0.202664	0.656633	4.33092e-06	0.000162243	1.58567	3.86873e-06	7.74806e-05	0.840924	0.00203712	0.00759764
B1XEC5_ECODH	Dipeptidyl carboxypeptidase II	dcp	cytoplasm; cytosol; outer membrane-bounded periplasmic space	peptide metabolic process; proteolysis	na	na	5.488	77515.8	AQQATLLGFPHYAAWK, ASDELASIQAVIDK, FDIPVYHPDVR, GYEMSELLSAALLDMR, HYQSGAAMPDELQQK, LVEVIHQR, QQGGFSAQPWDWAFYAEQVR, SGGAWMGNFVEQSTLNK, TPEAALNFMR, VDAVWQR, VLNTEAATLTSQFNQR, WHCLEENEAMQDVDDFELR, YATLSGTNTPR	13	26.432	0.98, 0.99, 1.0	1	3841421	3.70794e+06	4.08446e+06	3.83014e+06	2.76697e+06	3.16543e+06	2629085	2.89747e+06	2.3182e+06	3187674	2.7753e+06	2.94282e+06	1.76454e+06	1.81976e+06	1.86642e+06	1.89281e+06	0.724824	6.31358e-05	0.000816296	0.820825	0.0175215	0.0783912	1.1887	0.00180488	0.00753408	0.742864	3.17883e-06	7.0416e-05	0.975716	0.423204	0.511343
B1XCF2_ECODH	Probable thiol peroxidase	tpx	cytoplasm; cytosol; periplasmic space	cell redox homeostasis; cellular oxidant detoxification; cellular response to oxidative stress	na	na	4.75	17835.3	AQTFTLVAK, DLSDVTLGQFAGK, FCGAEGLNNVITLSTFR, NAEFLQAYGVAIADGPLK, VLNIFPSIDTGVCAASVR	5	44.643	1	1	24310000	21200000	23770000	35020000	21910000	21480000	20480000	21970000	22710000	22460000	16870000	21530000	17390000	19180000	20000000	19170000	1.0208	0.837256	0.875613	0.941397	0.600054	0.726109	1.03746	0.82196	0.867525	1.04519	0.34914	0.413314	0.97666	0.828419	0.869689
SYFA_ECODH	Phenylalanine--tRNA ligase alpha subunit	pheS	cytoplasm; cytosol; phenylalanine-tRNA ligase complex	phenylalanyl-tRNA aminoacylation	na	na	5.792	36831.8	AAISQASDVAALDNVR, ADHDTFWFDTTR, ELPPEERPAAGAVINEAK, EQVQQALNAR, FRPSYFPFTEPSAEVDVMGK, GHLTLQMTTLR, LAAETIDVSLPGR, LTMLR, NFFEEDLQIR, NVGIDPEVYSGFAFGMGMER, SFFENDLR, TQTSGVQIR, WLEVLGCGMVHPNVLR, YGVTDLR	14	53.517	0.99, 1.0	1	9665280	9349592	9399733	6.72833e+06	7970032	8750237	7.79005e+06	7774139	9630429	12820000	10640000	11610000	10280000	11220000	11440000	11970000	1.12791	0.024329	0.051055	1.03307	5.96777e-05	0.00510258	0.665998	0.00161995	0.00694061	1.63934	1.3732e-05	0.000173071	0.688026	7.6979e-05	0.000673912
MNME_ECODH	tRNA modification GTPase MnmE	mnmE	cytoplasm; cytosol; plasma membrane	chaperone-mediated protein folding; response to pH; tRNA methylation; tRNA wobble uridine modification; xenobiotic metabolic process	na	na	4.892	49230.9	EAAIVTDIAGTTR, MSDNDTIVAQATPPGR, SALNSLQGAFSAR, YADYLPFK	4	11.013	1	1	254867	273198	304261	324999	323252	296549	281947	312395	192806	258017	249965	279066	239368	215758	212148	266042	1.04111	0.621888	0.692755	1.14595	0.320956	0.489588	1.04527	0.577932	0.658626	0.869165	0.129541	0.17391	1.19783	0.0230722	0.0495324
ERA_ECODH	GTPase Era	era	cytoplasm; cytosol; plasma membrane	protein phosphorylation; ribosomal small subunit biogenesis	na	na	6.73	33810.1	FLGAELPYSVTVEIER, FMASEIIR	2	7.973	1	1	483378	426388	461055	430681	485598	453233	548815	566318	515236	589214	568673	549394	589048	481167	585536	485233	1.04961	0.55768	0.632825	1.24254	0.290852	0.461015	0.70956	0.000564253	0.00330851	1.1905	0.125836	0.169735	0.88166	0.217925	0.301711
B1XCB8_ECODH	Poly(A) polymerase I	pcnB	cytoplasm; cytosol; plasma membrane	mRNA polyadenylation; mRNA processing; plasmid maintenance; RNA modification; transcription, DNA-templated	na	na	9.669	53870.9	AAYDLLALR, AGYEAWLVGGGVR, DIWQLQLR, EESEAEQAVARPQVTVIPR, GMLNELDEEPSPR, ISPETAEPIPR, LAHVMFGPEIIEVATFR, LLCEYHLFQPLFPTITR, WWGEFQVSAPPDQK, YFTENGDSPMER	10	28.602	0.99, 1.0	1	1.55911e+06	1.58774e+06	1.85563e+06	1764925	1.84127e+06	2.02409e+06	1.94377e+06	1.95956e+06	1.49233e+06	2.07372e+06	1.52508e+06	1.93386e+06	1.76088e+06	2.0339e+06	2.23053e+06	2.01415e+06	1.27154	0.00057146	0.00355278	1.26558	0.000582176	0.0110613	0.840513	0.0132674	0.0336521	1.19535	0.00363162	0.00880501	1.06373	0.14956	0.226119
GCH1_ECODH	GTP cyclohydrolase 1	folE	cytoplasm; cytosol; protein complex	7,8-dihydroneopterin 3'-triphosphate biosynthetic process; one-carbon metabolic process; queuosine biosynthetic process; tetrahydrobiopterin biosynthetic process; tetrahydrofolate biosynthetic process	na	na	6.796	24830.6	ATVAYIPK, DITLTSTCEHHFVTIDGK, EAALVHEALVAR, ITLIENK, IVQFFAQRPQVQER, MYVDEIFSGLDYANFPK	6	34.234	0.98, 0.99, 1.0	1	2.44901e+06	2.3379e+06	2631646	2327935	1553648	2.15759e+06	1681562	1.78444e+06	1.2726e+06	1.69547e+06	1.66822e+06	2.13428e+06	1.56853e+06	1.82003e+06	1.98085e+06	1.86689e+06	1.19547	0.0374271	0.0728108	0.807149	0.67533	0.781154	1.26164	0.00877298	0.0246014	1.17395	0.0156784	0.0295004	1.01833	0.805924	0.853522
B1X8C9_ECODH	Ribonucleoside diphosphate reductase 1, beta subunit, ferritin-like protein	nrdB	cytoplasm; cytosol; ribonucleoside-diphosphate reductase complex	deoxyribonucleoside diphosphate metabolic process; deoxyribonucleotide biosynthetic process; DNA replication; nucleobase-containing small molecule interconversion	na	na	4.691	43517.3	DEALHLTGTQHMLNLLR, DGSMIGLNK, DWADYLFR, NIVNDPSVVFDDIVTNEQIQK, QLSFFWRPEEVDVSR, YDIFEK, YQTLLDSIQGR	7	23.138	0.99, 1.0	1	4993904	4531373	4.80355e+06	4.79112e+06	3435002	4660592	3.55337e+06	4053807	3.35741e+06	4975562	3.41223e+06	4444612	3.26869e+06	3.5864e+06	3.27432e+06	3.7471e+06	0.962006	0.529941	0.608797	0.905428	0.27333	0.445302	1.02499	0.597127	0.677857	1.03658	0.524579	0.585446	0.928056	0.17572	0.25537
B1XCM7_ECODH	Conserved protein	ygaD	cytoplasm; cytosol; ribonucleoside-diphosphate reductase complex	deoxyribonucleoside diphosphate metabolic process; deoxyribonucleotide biosynthetic process; DNA replication	na	na	5.061	17581.7	GATVTTAESCTGGWVAK, GFVTYSNEAK, MTDSELMQLSEQVGQALK, QATAYALQTLWQQFLQNT, VITDIAGSSAWFER	5	46.667	1	1	1.05385e+06	954294	966243	1.03789e+06	872998	833292	890354	967555	682780	764008	670809	815281	697968	677664	688024	724686	1.04482	0.351559	0.443164	0.97565	0.0586086	0.166171	1.19208	0.00989648	0.0268818	0.898345	0.137409	0.182787	1.16305	0.0542249	0.0998448
B1X6Q9_ECODH	Succinyl-CoA ligase [ADP-forming] subunit alpha	sucD	cytoplasm; cytosol; succinate-CoA ligase complex (ADP-forming)	nucleoside triphosphate biosynthetic process; protein autophosphorylation; succinate metabolic process; succinyl-CoA metabolic process; tricarboxylic acid cycle	na	electron transpot chain/TCA/respiration	6.318	29777.5	DSILEAIDAGIK, FAALEAAGVK, GGTTHLGLPVFNTVR, LDEAGVR, LIITITEGIPTLDMLTVK, MGHAGAIIAGGK, MIGPNCPGVITPGECK, MVGGVTPGK, SGTLTYEAVK, SLADIGEALK, VICQGFTGSQGTFHSEQAIAYGTK	11	49.481	0.99, 1.0	1	11190000	11230000	13040000	8755528	9415985	10890000	10550000	10770000	15100000	16900000	14450000	16860000	10290000	11370000	11760000	11560000	0.794076	0.00426366	0.013874	1.06327	0.336203	0.502736	0.585685	0.000473528	0.0028826	1.27513	0.00100276	0.00327239	0.622741	0.000264565	0.00155577
SUCC_ECODH	Succinyl-CoA ligase [ADP-forming] subunit beta	sucC	cytoplasm; cytosol; succinate-CoA ligase complex (ADP-forming)	tricarboxylic acid cycle	na	electron transpot chain/TCA/respiration	5.367	41392.6	AFAENWLGK, AVLVNIFGGIVR, CDLIADGIIGAVAEVGVNVPVVVR, DLALIEINPLVITK, ELYLGAVVDR, GLTDAAQQVVAAVEGK, IGAGPWVVK, LADSGLNIIAAK, LGADGNALFR, LHGGEPANFLDVGGGATK, LVQQFTK, LVTYQTDANGQPVNQILVEAATDIAK, MNLHEYQAK, QGDLICLDGK, VAEETPHLIHK, VALDPLTGPMPYQGR, YGLPAPVGYACTTPR	17	58.505	0.99, 1.0	1	21240000	20330000	22440000	16240000	18040000	22110000	18630000	18540000	28880000	34120000	27340000	31820000	19960000	21720000	23280000	22190000	0.801822	0.00544336	0.0164313	1.08433	0.000253834	0.00845194	0.55038	0.000150296	0.00138976	1.34355	3.33506e-05	0.000297308	0.596792	9.5055e-05	0.000763573
B1X851_ECODH	30S ribosomal protein S1	rpsA	cytoplasm; cytosolic small ribosomal subunit; membrane	negative regulation of cytoplasmic translation; translation	na	na	4.892	61158.1	AFLPGSLVDVRPVR, AISLSVR, ANPWQQFAETHNK, AYEDAETVTGVINGK, DQLLENLQEGMEVK, DTLHLEGK, FTGVDR, GATVELADGVEGYLR, GGFTVELNGIR, HEAWITLEK, HPSEIVNVGDEITVK, MTESFAQLFEESLK, NLTDYGAFVDLGGVDGLLHITDMAWK, QEDANFSNNAMAEAFK, QLAEDPFNNWVALNK, QLGEDPWVAIAK, SESAIPAEQFK, VEDATLVLSVGDEVEAK, VSLGLK, VTNLTDYGCFVEIEEGVEGLVHVSEMDWTNK, VVNVGDVVEVMVLDIDEER	21	52.783	0.98, 0.99, 1.0	1	116600000	110800000	119800000	116800000	113000000	127600000	124700000	114200000	114900000	152500000	122000000	140500000	128800000	143300000	140600000	125700000	1.15836	0.0111397	0.0285028	1.16935	6.20204e-07	0.000907359	0.729544	0.000234406	0.00187141	1.35783	0.00143417	0.00435916	0.853092	0.0355536	0.0708165
UVRC_ECODH	UvrABC system protein C	uvrC	cytoplasm; excinuclease repair complex	nucleotide-excision repair; SOS response	na	na	9.113	68188	METASQNLEFEEAAR, TLLADSLSELAGR, TVTSQPGVYR, YMGGLQGLR, YNITGITPGDDYAAMNQVLR	5	10.984	1	1	244318	263656	230245	239593	299198	295948	236485	227122	180210	192751	119836	188364	153834	146486	152241	132630	0.945903	0.627094	0.696189	1.16846	0.0255671	0.0979802	1.28837	0.0621367	0.112215	0.628333	0.00112521	0.00356845	1.50542	0.0162354	0.0378568
UVRB_ECODH	UvrABC system protein B	uvrB	cytoplasm; excinuclease repair complex	nucleotide-excision repair; SOS response	na	na	5.14	76226.1	DASVNEHIEQMR, ETLVEYGFR, TFTIANVIADLQRPTMVLAPNK, YLHSDIDTVER	4	8.024	0.99, 1.0	1	426652	370500	390523	472923	366498	561639	374722	364369	179165	299825	277017	278046	294101	264345	261403	319072	1.21912	0.0929799	0.154543	1.0792	0.011468	0.0587308	1.43394	0.0111753	0.0293654	0.787795	0.0547213	0.0851091	1.5475	0.00726696	0.0207506
EX7L_ECODH	Exodeoxyribonuclease 7 large subunit	xseA	cytoplasm; exodeoxyribonuclease VII complex	DNA catabolic process	na	na	9.992	51832.2	APTPSAAAEVVSR, FGNAVTHLEAVSPLSTLAR, GDYQIIVESMQPAGEGLLQQK, LQAEGLFDQQYK	4	14.254	0.99, 1.0	1	206633	193642	236228	337194	278877	331565	280197	295494	174781	255125	166030	203352	247039	306428	300119	272423	1.55148	0.000723546	0.00416181	1.3519	0.438617	0.598784	1.06614	0.675941	0.747012	1.07644	0.0871644	0.126674	1.44131	0.00098357	0.00426435
B1XEL5_ECODH	UDP-N-acetylmuramate:L-alanyl-gamma-D-glutamyl-meso-diaminopimelate ligase	mpl	cytoplasm; extracellular region	cell cycle; cell division; cell wall organization; peptidoglycan biosynthetic process; peptidoglycan turnover; regulation of cell shape	na	na	5.531	49874.1	GNPCVEAVLEK, IIAVLEPR, IIWPENDINLK, LTTDASEWEVLLDGEK, NIPYMSGPQWLHDFVLR, QGIELIQGYDASQLEPQPDLVIIGNAMTR, TLILNNLEFDHADIFDDLK	7	24.289	0.99, 1.0	1	3.06281e+06	2316557	2914729	2.77988e+06	2259079	3683969	2.95945e+06	2.8337e+06	1.6892e+06	3077198	2.02474e+06	2.42584e+06	3.00965e+06	2.93392e+06	2911932	3.07301e+06	1.46894	0.00238275	0.00906564	1.15991	0.191644	0.355355	1.0549	0.548283	0.630245	1.20051	0.0690373	0.103097	1.2236	0.0952991	0.156966
HFLD_ECODH	High frequency lysogenization protein HflD	hflD	cytoplasm; extrinsic component of cytoplasmic side of plasma membrane; plasma membrane	response to heat	na	na	9.338	22947.5	IQVTGSPAVLQSPQVQAK, QGLNAELTR, VGLETLLGVLNASSR	3	19.718	1	1	350635	376594	362918	477818	385767	490246	430590	346783	329217	383330	375153	404195	456671	423969	419772	383778	1.23553	0.00969048	0.0258826	1.14894	0.0131625	0.0642759	0.919402	0.398328	0.489862	1.16963	0.107958	0.149811	1.05634	0.488298	0.576183
B1X9V3_ECODH	Phosphate-specific transport system accessory protein PhoU	phoU	cytoplasm; extrinsic component of plasma membrane	cellular phosphate ion homeostasis; cellular response to antibiotic; cellular response to heat; cellular response to pH; cellular response to phosphate starvation; cellular response to starvation; negative regulation of gene expression; negative regulation of ion transmembrane transporter activity; negative regulation of phosphate metabolic process; negative regulation of phosphate transmembrane …	na	na	5.136	27417.5	FSQQHQPLLVSLESLGR, LVMVISK, MDIDEAVR, QLMTYMMEDSR	4	17.842	0.99, 1.0	1	391040	409688	442130	362897	309822	412403	380696	322428	362433	511184	395422	435008	449820	526728	575102	526488	1.34103	0.000672329	0.00398798	0.964207	0.283696	0.455595	0.832221	0.0061728	0.0185719	1.6712	0.00028311	0.00126056	0.802434	0.0185447	0.0420347
XERC_ECODH	Tyrosine recombinase XerC	xerC	cytoplasm; Holliday junction resolvase complex	cell cycle; cell division; chromosome segregation; plasmid maintenance; plasmid recombination; resolution of recombination intermediates; transposition, DNA-mediated	na	na	9.401	33867.8	FAEWGIK, GLGAASLALR, LLDIDINDPLAVR	3	10.067	1	1	60816.1	55870.4	52155.6	71603.7	112076	77013.7	119227	77258.7	145972	126262	142332	122173	199094	216444	236551	181908	1.68718	0.00314846	0.011018	1.7035	0.0119649	0.0602863	0.398524	0.000386652	0.00254458	2.48523	0.000991602	0.00324323	0.678884	0.0715328	0.125397
B1X8K6_ECODH	Selenocysteinyl-tRNA-specific translation factor	selB	cytoplasm; intracellular	selenocysteine incorporation; selenocysteine metabolic process	na	na	6.107	68867.4	AEPLFGDEPWWVR, AGFSEEQQAIWQK, ALHAQNQPTETANAGQR, DLDQECGSTCAADFR, ELLQQPGYIQAGYSLLNAPVAAR, ETGTDEQAMR, GMTIDLGYAYWPQPDGR, VGDSLWLTGVNKPMR, VPGFIDVPGHEK, VSLLEDNLAELVFDTPLWLADNDR	10	25.896	0.99, 1.0	1	1.21034e+06	1067634	1274856	1.2251e+06	1.13813e+06	1.23797e+06	1.23178e+06	1.28902e+06	761255	1.08947e+06	998294	1.02434e+06	715446	828671	795188	726655	0.874754	0.0317754	0.063769	1.12827	0.00938984	0.0510682	1.08031	0.187109	0.263867	0.717667	0.000271528	0.00123594	1.21889	0.0102748	0.027047
B1X7V5_ECODH	Glutathione oxidoreductase	gor	cytoplasm; membrane	cell redox homeostasis; cellular oxidant detoxification; glutathione metabolic process	na	na	5.639	48772.5	DFDNTVAIHPTAAEEFVTMR, EAIHMYGPDYGFDTTINK, EPANDNINLEAAGVK, EQYGDDQVK, FNWETLIASR, IHTSYENVLGK, IVGIHGIGFGMDEMLQGFAVALK, LVCVGSEEK, SETVDCLIWAIGR, SFDPMISETLVEVMNAEGPQLHTNAIPK, SSFTAMYTAVTTHR, TAYIDR, VMWHAAQIR, YQNTNIEGIYAVGDNTGAVELTPVAVAAGR	14	47.778	0.98, 0.99, 1.0	1	7596014	6128091	7201611	7.33224e+06	5.70071e+06	8.12229e+06	6118644	6.89434e+06	3.52582e+06	6101546	4.35797e+06	6.14096e+06	4.65996e+06	5.19676e+06	4.51508e+06	5.28892e+06	1.11317	0.228833	0.312453	1.04989	0.0084152	0.0475345	1.22721	0.0349775	0.0720763	0.863968	0.0622881	0.0946624	1.28844	0.0132327	0.0326242
DPS_ECODH	DNA protection during starvation protein	dps	cytoplasm; membrane; nucleoid	cellular iron ion homeostasis; chromosome condensation; response to starvation	na	OxyR regulated	5.723	18695.3	ATNLLYTR, ATVELLNR, AVQLGGVALGTTQVINSK, GANFIAVHEMLDGFR, QVIQFIDLSLITK, SYPLDIHNVQDHLK, TALIDHLDTMAER, YAIVANDVR	8	58.683	0.99, 1.0	1	21270000	22650000	23420000	15970000	8049940	10690000	8909083	8633659	14420000	17400000	19660000	20920000	21740000	18910000	22460000	23970000	1.35821	0.0145812	0.0348659	0.490589	0.502523	0.651188	0.970263	0.771026	0.823442	2.85337	4.68454e-06	8.96298e-05	0.476001	8.03785e-05	0.000688435
CBPA_ECODH	Curved DNA-binding protein	cbpA	cytoplasm; nucleoid	protein folding	na	na	6.327	34455	AEYDQMWQHR, DYYAIMGVKPTDDLK, TISYNLPVYNAFGMIEQEIPK, VTVPTLK	4	17.32	0.99, 1.0	1	1.61035e+06	1.16305e+06	1.36581e+06	1577056	607058	924664	612619	801450	326006	732751	463219	734775	481157	501394	571840	521526	1.06266	0.671141	0.733386	0.562452	0.000332861	0.00936491	2.31043	0.00164542	0.00700861	0.817742	0.0293432	0.050829	1.2995	0.133281	0.206586
B1X8M7_ECODH	Chromosome partition protein MukE	mukE	cytoplasm; nucleoid	cell cycle; cell division; chromosome condensation; chromosome segregation; DNA replication	na	na	4.974	25984.4	FGADVR, ITESVFR, LANEGIFTQQELYDELLTLADEAK, LAQALANPLFPALDSALR, LGMVWFMGHDSSK, SVLSELDMMVGK, YNVELIR	7	38.667	0.99, 1.0	1	1.62127e+06	1.41885e+06	1.78195e+06	1.56224e+06	1.69221e+06	2.00798e+06	1.93517e+06	1769236	1.40504e+06	1.68743e+06	1.4519e+06	1.53448e+06	1.70172e+06	1.8109e+06	1.71493e+06	1.45573e+06	1.21016	0.0227541	0.0489599	1.28046	0.0277689	0.104169	0.906886	0.102013	0.165417	1.04213	0.5417	0.601797	1.16123	0.0419615	0.0810405
MUKF_ECODH	Chromosome partition protein MukF	mukF	cytoplasm; nucleoid	cell cycle; cell division; chromosome condensation; chromosome segregation; DNA replication	na	na	4.752	50578.9	EYLSQYPR, FTSEQAEGNAIYR, LGVAQADFTGLPAK, LMDEQQQQVK, LVFDLQSK, QSVQTYFDEPWALTYANADR, QVPLDLGLVVR	7	19.091	0.98, 0.99, 1.0	1	691498	740721	729946	728220	955791	851678	817709	899221	689880	921958	693999	889356	909735	965374	1.0173e+06	884155	1.30948	0.000113746	0.00126785	1.33441	0.168209	0.327195	0.796032	0.00126373	0.00573388	1.23276	0.00962368	0.0193533	1.06223	0.336841	0.432182
B1XDM7_ECODH	Protease III	ptrA	cytoplasm; outer membrane-bounded periplasmic space	protein processing; proteolysis	na	na	5.782	107708	DMDYVEWLADTMIR, DQVVAAIFSYLNLLR, MAADTFGR, QLGADGSEWCR, SPGTLSDWLQK, SWYNQMMDSAEK, TAFYLEVENDALPGAVDR, TAYFVDAPYQVDK	8	10.603	0.99, 1.0	1	400671	410403	451533	479181	419552	476133	375484	430887	285298	373830	270627	324548	309127	333369	312907	292846	1.0914	0.129564	0.202886	1.06544	0.0684996	0.182209	1.22469	0.0214158	0.0488883	0.836434	0.00246149	0.00660311	1.30483	0.00105122	0.00442904
B1X6J6_ECODH	Peptidyl-prolyl cis-trans isomerase	fkpA	cytoplasm; outer membrane-bounded periplasmic space	chaperone-mediated protein folding; protein peptidyl-prolyl isomerization; protein refolding	na	na	8.386	28881.9	AGVPGIPPNSTLVFDVELLDVKPAPK, DSDTVVVNYK, LDGVIPGWTEGLK, LSDQEIEQTLQAFEAR, LVIPPELAYGK, SAYALGASLGR	6	32.222	1	1	10630000	9176774	10530000	9852757	8890826	10830000	8857773	8681022	5.97943e+06	8476886	6.15673e+06	7.6329e+06	8008626	8576948	8595083	8.25798e+06	1.33414	7.81541e-05	0.000943662	1.03222	0.517839	0.658782	1.2187	0.00114872	0.00536193	1.06055	0.120056	0.163326	1.25797	0.00133008	0.00538663
B1X608_ECODH	Ribonuclease I	rna	cytoplasm; periplasmic space	nucleic acid phosphodiester bond hydrolysis; RNA catabolic process	na	na	8.863	29617.6	ADFLTVHGLWPGLPK, DFDAAFAK, FGCATRPIPNLPEAR, LSEVMPGAGGR, MCSSPETGLSLETAAK	5	24.254	0.99, 1.0	1	684142	735413	701582	324853	749091	801505	651545	698357	267541	305936	343655	377863	314896	428882	358980	406803	1.27316	0.0348755	0.0688556	1.35967	0.462889	0.621206	1.58427	0.0520606	0.0982694	0.591046	0.000326361	0.00137909	2.15409	2.81265e-05	0.000316315
B1X8N6_ECODH	Aminopeptidase N	pepN	cytoplasm; plasma membrane	peptide catabolic process; proteolysis	na	na	5.142	98918.9	DDYNPETEQYTLTISQR, DWFQLSLK, EVALELYVDR, FLAFGETHLADVLVSK, GLENLSGDLYEK, GLNIFNSK, GMQLYFER, LIEPLIR, MIHTLLGEENFQK, QFHEANNMTDALAALSAAVAAQLPCR, SFTMSNPNR, TLATELADELLAIYNANYQSEYR, TPATPDQAEK, TVVTAVSQAVR, VAQGELENGR, WDAAQSLLATYIK, WFILQATSPAANVLETVR, WYSQSGTPIVTVK	18	26.667	0.98, 1.0	1	9994060	9313354	9724169	10540000	7.78427e+06	8430862	7.6006e+06	8468628	7.37589e+06	9114172	7.85949e+06	9103038	6651100	6.85933e+06	7386089	7652315	0.952167	0.233508	0.317945	0.910813	0.00867559	0.0484442	1.00717	0.884234	0.914272	1.03796	0.344396	0.409688	0.917346	0.0392899	0.0767939
B1XFK0_ECODH	NadR transcriptional repressor / ribosylnicotinamide kinase / NMN adenylyltransferase	nadR	cytoplasm; plasma membrane	NAD biosynthetic process; negative regulation of transcription, DNA-templated; transcription, DNA-templated; transport	na	na	5.423	47345.8	ALFEDSAMSQQPTVPDR, FLGLEFPR, LANIFNTTSAWEYGR, QQGCTLQQVADASGMTK	4	13.902	1	1	306340	325706	328775	380580	296884	306224	228430	331982	221714	289682	245284	325164	220106	283882	260306	233720	1.00991	0.865861	0.898453	0.938375	0.00110698	0.014858	1.0999	0.223405	0.306762	0.978474	0.793625	0.829364	1.03212	0.677456	0.748088
B1X8Q3_ECODH	Fused predicted transporter subunits of ABC superfamily: ATP-binding components	uup	cytoplasm; plasma membrane	regulation of transposon integration; transport	na	na	5.355	72066.9	ELEQLPQLLEDLEAK, GQQEQYVALK, IALIGPNGCGK, IIYEQDLIVAR, INEVLAQLGLDPNVALSSLSGGWLR, LEALQTQVADASFFSQPHEQTQK, LEVAYFDQHR, QFVDNTVTECWIFEGGGK, VLADMAAAEQELEQAFER, WEYLEALK	10	23.465	0.99, 1.0	1	1.26501e+06	963467	1.19945e+06	1.73678e+06	1.17978e+06	1366695	1.49743e+06	1.36332e+06	1.11468e+06	1.71346e+06	1.20667e+06	1.78234e+06	1.39723e+06	1.684e+06	1.53984e+06	1.57362e+06	1.19776	0.0276927	0.0569846	1.17226	0.0366853	0.124113	0.771686	0.114582	0.180198	1.32405	0.00715474	0.0152482	0.904617	0.267825	0.358572
B1XC90_ECODH	Pyruvate dehydrogenase, dihydrolipoyltransacetylase component E2	aceF	cytoplasm; pyruvate dehydrogenase complex	acetyl-CoA biosynthetic process from pyruvate; glycolytic process; oxidation-reduction process; pyruvate metabolic process	na	na	5.09	66096.1	AEAAPAATGGGIPGMLPWPK, AEAPAAAPAAK, AVAAALEQMPR, DVNVPDIGSDEVEVTEILVK, EAAPAAAPAAAAAK, EDVQAYVK, EFGVNLAK, ELMTISK, EVNVPDIGGDEVEVTEVMVK, FGEIEEVELGR, FITIINNTLSDIR, FNSSLSEDGQR, GIIELSR, ITPVVFIMK, LMLPISLSFDHR, LTAGEMQGGCFTISSIGGLGTTHFAPIVNAPEVAILGVSK, QEAAAPAPAAK, QEAAPAAAPAPAAGVK, SAMEPVWNGK, SEFAENDAYVHATPLIR, TDITELEAFR, TGSLIMIFEVEGAAPAAAPAK, TQTGALIMIFDSADGAADAAPAQAEEK, VPDIGADEVEITEILVK, …	26	62.698	0.98, 0.99, 1.0	1	86640000	76380000	90420000	88660000	100600000	112300000	109900000	111000000	84790000	131500000	89740000	123200000	143000000	155500000	161100000	141700000	1.62231	9.31519e-06	0.000282733	1.43726	0.00861929	0.0483142	0.672794	0.000165863	0.00144622	1.67771	2.82358e-05	0.00026127	0.966981	0.547198	0.629428
FIS_ECODH	DNA-binding protein Fis	fis	cytoplasmic nucleosome; cytosol	regulation of transcription, DNA-templated; transcription, DNA-templated	na	na	9.344	11239.9	AALMMGINR, VNSDVLTVSTVNSQDQVTQKPLR	2	32.653	1	1	6.26278e+06	5.37964e+06	7637887	6042966	8327827	10030000	12480000	9376385	5.82244e+06	10620000	7145115	9250784	11650000	13050000	15360000	13600000	1.87623	0.00010063	0.00116682	1.76052	0.0883723	0.214765	0.670488	0.0027376	0.0101772	1.58947	0.00545157	0.0122618	1.18041	0.219634	0.303349
B1X9D5_ECODH	Multifunctional proline dehydrogenase, delta-1-pyrroline-5-carboxylate dehydrogenase, and DNA-binding transcriptional regulator	putA	cytoplasmic side of plasma membrane	negative regulation of transcription, DNA-templated; proline biosynthetic process; proline catabolic process to glutamate; transcription, DNA-templated	na	na	5.691	143815	AALTQPLNALR, AENITAQPFDAVIFHGDSDQLR, AGGPLYLYR, ALCEAVAAR, ALPSAVSER, AQMDGLEGYPVYTR, CPLVIDYLIDLATR, EWAANRPELQALCTQYGELAQAGTQR, EWQSGTFVAPTLIELDDFAELQK, IADTSLPLDELVADPVTAVEK, IDETIAQVTGSAHVGNLYVNR, LAYQLADK, LMGEQFVTGETIAEALANAR, LTTDIGPVIDSEAK, NMVGAVVGVQPFGGEGLSGTGPK, NTWTLLPR, TFSNAIAEVR, VLCIADDEQDALTQLAAVLAVGSQVLWPDDALHR	18	22.424	0.99, 1.0	1	3749525	3.20978e+06	3.73164e+06	2.41381e+06	1.61465e+06	1.97053e+06	1.97862e+06	1.83491e+06	3.45639e+06	6.11275e+06	3902855	5269505	2.29918e+06	2.53912e+06	2.47435e+06	2.59715e+06	0.598849	0.000277166	0.00223724	0.632458	0.00141001	0.0177831	0.606732	0.00284011	0.0104256	1.56059	0.000230001	0.00109531	0.383732	2.14119e-05	0.000267557
MQO_ECODH	Probable malate:quinone oxidoreductase	mqo	cytoplasmic side of plasma membrane; cytosol	tricarboxylic acid cycle	na	na	6.5	60229.6	ELEPEWSMTMVER, FVFIGAGGAALK, TEIGTDVNYGEITR, YAALQQSSLFR	4	9.124	0.99, 1.0	1	97170.7	132326	128373	152188	79732.8	94121.9	90945.2	92138.1	250600	306345	184411	258581	353849	316887	497328	325667	1.63005	0.0088513	0.0240367	0.766738	0.157015	0.315006	0.453188	0.00129128	0.00582273	4.69112	3.84596e-06	7.74806e-05	0.347476	3.25062e-05	0.00035203
B1XHM1_ECODH	Cell wall structural complex MreBCD, actin-like component MreB	mreB	cytoskeleton; intrinsic component of plasma membrane; plasma membrane	cell morphogenesis; FtsZ-dependent cytokinesis; negative regulation of cell division; regulation of cell shape; regulation of chromosome segregation	na	na	5.192	36952.4	DGVIADFFVTEK, GMFSNDLSIDLGTANTLIYVK, GMVLTGGGALLR, GQGIVLNEPSVVAIR, LLMEETGIPVVVAEDPLTCVAR, NLAEGVPR, NYGSLIGEATAER, TPGNIAAIRPMK, VLVCVPVGATQVER	9	37.176	1	1	13670000	12700000	14240000	14040000	12470000	14490000	11960000	13530000	9025424	10970000	9806956	12420000	11850000	12760000	13970000	12600000	1.36541	3.78921e-05	0.000601743	1.07267	0.526047	0.664599	1.10197	0.0480367	0.0928329	1.15512	6.45052e-06	0.000108398	1.18205	0.00103844	0.00438784
B1XGT2_ECODH	Catabolic threonine dehydratase, PLP-dependent	tdcB	cytosol	L-serine catabolic process; L-threonine catabolic process to propionate; threonine catabolic process	na	na	5.749	35232.4	ELVDDIVLVSEDEIR, LDQYIQNR, MHITYDLPVAIDDIIEAK, NSMIALIQR, SNYFSER, TTGTLADGCDVSRPGNLTYEIVR, VAATCDYSAEVVLHGDNFNDTIAK, VSEIVEMEGR, VVTEGAGALACAALLSGK	9	40.122	1	1	252740	279828	204371	134040	168031	177717	169845	161407	3.10028e+06	4.23194e+06	7596757	8.04211e+06	243587	254465	405157	311603	0.0605112	1.99486e-05	0.00040479	0.876517	0.147838	0.303775	0.03457	1.36575e-05	0.000327107	1.99699	0.000587673	0.00216554	0.0303012	3.20614e-06	7.77447e-05
B1XE50_ECODH	Predicted transporter	ykgG	cytosol	na	na	na	4.963	25212.7	GAENISQAEQAK, LEPQAEDAPLNNYANER, LQQECNAVVWDPAK	3	18.615	1	1	20179.7	30202	33581.3	20454.3	31970	44054.5	24261.7	31120.7	188768	277411	273685	329287	37559.4	67328.7	51203	56684.7	0.213132	2.88221e-05	0.000514462	1.3508	0.40978	0.572596	0.0872128	2.85814e-06	0.000112858	1.80916	0.00771996	0.0162397	0.117807	2.16585e-06	6.33293e-05
B1XE48_ECODH	Predicted oxidoreductase	ykgE	cytosol	na	na	na	7.501	26004.3	LGVVDVGASLQGR, MQDLTSFIVNK, SYPTYLADEPEWASR, VMHIAEVLMSR	4	20.921	0.99, 1.0	1	69768.6	58007.2	70388.7	47463.7	42886	60374.9	60538.3	41588.2	390887	463779	504902	445747	111678	115917	106868	100739	0.261	1.92137e-06	0.000155951	0.898088	0.0287237	0.106387	0.119995	6.78763e-07	4.23238e-05	2.42192	0.000190762	0.000971758	0.107766	1.6524e-06	5.8922e-05
B1XBB1_ECODH	Glycerol dehydrogenase, NAD	gldA	cytosol	anaerobic glycerol catabolic process; methylglyoxal catabolic process	na	na	4.813	38712.2	LGEYLKPLAER, YLLLPNNPNMVIVDTK	2	7.357	1	1	97679.4	96504.2	90083.1	108769	103440	110109	53398.1	81091.5	241823	371682	446182	406321	90533.2	77521.2	111005	96310.6	0.280676	6.54179e-05	0.00082638	0.921533	0.388994	0.554676	0.243756	2.73986e-05	0.000468169	1.24951	0.214616	0.268868	0.224629	0.000181331	0.00121608
B1XEC8_ECODH	Conserved protein	ydfZ	cytosol	na	na	na	7.941	7276.35	ILSIDTEGLTAEQIR, LAPLDLIR, TVVVEGCEEK	3	49.254	0.99, 1.0	1	57810.8	76695.9	107957	71458	104285	91396	98335.3	84520.9	215089	306573	581037	443554	116474	114143	111250	78560	0.309519	0.00211909	0.00838516	1.33027	0.779508	0.856171	0.188271	0.000449716	0.00279589	1.23584	0.120501	0.163729	0.250452	0.000721298	0.0033908
B1X9L6_ECODH	Conserved protein	yfcZ	cytosol	na	na	na	4.25	10317.6	AEAEQTLAALTEK, ITPTFTEESDGVR	2	27.66	1	1	1529987	1.67353e+06	1.55181e+06	1.63914e+06	1.25169e+06	1.019e+06	1.07924e+06	1.30981e+06	2.09652e+06	3178046	3.74584e+06	4.17821e+06	874018	908309	1.16618e+06	961908	0.333009	0.000109571	0.00123141	0.800046	0.554133	0.684761	0.431482	0.000462725	0.00286052	0.964669	0.710227	0.756052	0.345206	0.000261678	0.00155518
B1XAR5_ECODH	DNA-binding response regulator in two-component regulatory system with NarX (Or NarQ)	narL	cytosol	nitrate assimilation; phosphorelay signal transduction system; regulation of gene expression; regulation of nitrate assimilation; regulation of transcription, DNA-templated; transcription, DNA-templated	na	na	5.727	23926.8	DVNQLTPR, LIAQGLPNK	2	7.87	1	1	508799	561677	566872	677301	435033	370123	277333	322473	476317	420824	659393	636820	142029	164759	206609	159243	0.334474	0.000248744	0.00211288	0.65795	0.679214	0.78305	0.934084	0.663415	0.735952	0.544231	0.00165699	0.00482129	0.614581	0.0224947	0.0485778
B1XEM0_ECODH	Trehalose-6-P hydrolase	treC	cytosol	cellular response to DNA damage stimulus; trehalose catabolic process	na	na	5.513	63837.7	DGEPETPPNNWR, DVESLNMFAELR, EIQPWQAGQMR, FGDEGEYR, FGGSAWR, FYTDGPR, GLMTVGEMSSTSLEHCQR, LDVVNLISK, QFYIWR, SFQDTTGSGTGDLR, VCEFWADR, VDYPGGEK, WTLAKPDFVALK	13	23.956	1	1	3.5464e+06	3.64103e+06	3.8202e+06	3016656	3.49018e+06	3.50202e+06	2367184	3.33426e+06	13290000	15140000	15860000	15600000	4314900	4.68979e+06	5.01552e+06	4.21345e+06	0.33656	3.48342e-06	0.000195742	0.992987	0.0812759	0.204307	0.199938	5.44923e-07	3.98066e-05	1.69521	0.000545825	0.0020514	0.198536	3.20524e-06	7.77447e-05
PURT_ECODH	Phosphoribosylglycinamide formyltransferase 2	purT	cytosol	de novo' IMP biosynthetic process; adenine biosynthetic process; phosphorylation	na	na	5.482	42433.7	AFLGLPVGGIR, FADSESLFR	2	5.102	1	1	170456	175022	140755	105144	61687.2	69107.9	36809	67304.6	161657	137743	182762	130244	53913.7	48477	62254.3	56077.8	0.388332	0.000450257	0.00301754	0.426606	0.346683	0.513878	0.84412	0.356492	0.448222	1.07838	0.598433	0.652917	0.360107	0.00134449	0.00542996
PUR5_ECODH	Phosphoribosylformylglycinamidine cyclo-ligase	purM	cytosol	de novo' IMP biosynthetic process	na	na	4.827	36854	ALALLNANGENAWK, DAGVDIDAGNALVGR, RPEVMGGLGGFGALCALPQK, SVLELIEK	4	16.522	0.98, 1.0	1	429358	444161	400259	208689	169804	248841	132909	171334	326429	417798	446044	470086	125137	147637	193333	138223	0.391929	5.62595e-05	0.000754084	0.540862	0.00729965	0.0435893	0.758575	0.163902	0.234306	0.955261	0.725041	0.768123	0.410285	0.00022334	0.00140742
B1XG09_ECODH	Phosphoenolpyruvate synthase	pps	cytosol	gluconeogenesis; pyruvate metabolic process	na	na	4.934	87435.1	AFDFACLPNEGVGLAR, ALLEFDDQEPQLQNEIR, ALLSMAIR, DSGVVSELFDER, EAYAQLSADDENASFAVR, ELGIPAVVGCGDATER, GVALSAGVQR, HVFASLFNDR, IEDVPQEQR, LEFIINR, LFIVQARPETVR, MVYAPTQEHGK, NDMGLTNVEIMIPFVR, SNEYANLVGGER, SSSVETMPDLPLK, VMMNVGNPDR, YEPDEENPMLGFR	17	26.515	0.99, 1.0	1	1.64846e+06	1.5973e+06	1.50018e+06	1399607	1.36187e+06	1.43016e+06	1.35428e+06	1372620	4405081	7.42834e+06	5712957	6.87105e+06	1.88628e+06	2218735	2.29331e+06	2.18656e+06	0.394247	2.13963e-06	0.000160905	0.988532	0.458722	0.616828	0.22127	2.14106e-07	2.40623e-05	1.80242	3.36904e-06	7.35155e-05	0.218733	1.31307e-07	2.39853e-05
B1X7I6_ECODH	Galactitol-specific enzyme IIA component of PTS	gatA	cytosol	carbohydrate transmembrane transport; galactitol metabolic process; galactitol transport; phosphoenolpyruvate-dependent sugar phosphotransferase system	na	na	5.148	16907.5	CLFGK, GVVHDTWPQALIAR, LQQPDIVETLITLPETQLK, MTNLFVR, SEVLTHIGNEMLAK, SGISFVDR, SSAIYLLRPTNK	7	52.667	0.99, 1.0	1	9702383	9603284	10380000	7589027	3.81361e+06	4661741	3.26188e+06	4.42606e+06	9883653	13780000	13230000	15810000	4345194	4652248	5681993	5275924	0.423511	9.67602e-06	0.000282733	0.482046	0.000156509	0.00718344	0.605643	0.000311806	0.00226641	1.45064	0.00097914	0.00320965	0.291948	1.40519e-06	5.40628e-05
B1X7I5_ECODH	Galactitol-specific enzyme IIB component of PTS	gatB	cytosol	carbohydrate transmembrane transport; galactitol metabolic process; galactitol transport; phosphoenolpyruvate-dependent sugar phosphotransferase system	na	na	5.84	10222	ELCQNHNIPVELIQCR, SFGDIPLVHGMPFISGIGIEALQNK, VNEIETYMDGVHLICTTAK	3	63.83	1	1	36860000	26210000	30820000	25110000	13400000	26260000	17030000	18730000	14480000	28560000	26720000	43990000	10110000	10250000	10310000	11210000	0.442082	0.00272866	0.00996644	0.699024	0.177534	0.340857	0.93667	0.722844	0.78112	0.675187	0.0105445	0.0208568	0.654755	0.069898	0.122678
FUCI_ECODH	L-fucose isomerase	fucI	cytosol	D-arabinose catabolic process; L-fucose catabolic process	na	na	5.586	64976.7	ACQNYGPLYK, AGLAVASMK, ATAALLTEK, FLTEGGVPFTMTR, GIPAFSIYGHDVQDADDTSIPADVEEK, IGIRPVIDGR, TNSTWPTTWFAPR, TYWSPEAIER, VEESLGYNAIAAGFQGQR	9	20.135	1	1	391156	340303	350696	239907	191274	316381	221238	265117	1.05479e+06	1.23378e+06	1.2335e+06	1.34122e+06	493930	634086	595579	539205	0.509104	1.93602e-05	0.000398383	0.816771	0.230909	0.402198	0.235952	5.92864e-06	0.000192483	2.64169	3.66232e-05	0.000312699	0.192719	1.44946e-06	5.43361e-05
B1X626_ECODH	UPF0250 protein YbeD	ybeD	cytosol	na	na	response to misfolding and heat shock sigma factor RpoH	5.497	9827.35	HAPGDYTPTVKPSSK, LNELLEFPTPFTYK, VMGQALPELVDQVVEVVQR	3	55.172	1	1	5.46006e+06	3580684	4.96663e+06	7622761	4.75583e+06	7008499	5125007	5.23238e+06	2.38883e+06	4.08084e+06	2.25204e+06	3.90704e+06	5.52751e+06	6.26113e+06	6.00486e+06	5.705e+06	2.14983	0.000215011	0.00190383	1.16364	0.575087	0.705287	1.46931	0.0850579	0.142455	1.25739	0.00585883	0.0129979	1.70976	0.00242808	0.00876506
B1XAX0_ECODH	Predicted oxidoreductase	yfgD	cytosol	na	na	na	5.895	13398.6	ELNLADSSLSEEALIQAMVDNPK, IGRPPEQVLEIVG, ILGMNSAR	3	36.975	0.98, 1.0	1	1.85708e+06	1.91546e+06	2.08057e+06	2.14749e+06	1.54721e+06	1.77827e+06	1.3207e+06	1.44786e+06	898100	1.18111e+06	980110	1.26838e+06	571425	430948	556721	541618	0.532136	0.000146562	0.00146662	0.836502	0.794324	0.865944	1.61348	7.47587e-05	0.000846685	0.394267	2.60202e-05	0.000248637	1.34968	0.00039948	0.00214997
PUR9_ECODH	Bifunctional purine biosynthesis protein PurH	purH	cytosol	de novo' IMP biosynthetic process	na	na	5.526	57329.2	AADEGLEVK, AGIVEFAQALSAR, ALLSVSDK, DALFCWK, EASVATATQVQGK, EGCSLEDAVENIDIGGPTMVR, ELDAETAQAIISR, EMDDNEGSLTLATR, GLPVTEVSDYTGFPEMMDGR, GQDDAIMEEHQIQPIDMVVVNLYPFAQTVAR, GSSMASDAFFPFR, NNMTIGIGAGQMSR, QFVEVIIAPSASEEALK, TDPTSAFGGIIAFNR	14	39.319	1	1	3.20054e+06	2.69529e+06	3.11725e+06	2.62957e+06	1.39578e+06	2.17986e+06	1118363	1.96178e+06	1.79483e+06	3.07273e+06	2.17731e+06	2.77895e+06	1.16589e+06	1179651	1.19192e+06	1.14003e+06	0.535088	3.47709e-05	0.000594276	0.613062	0.00280915	0.0255266	1.04002	0.537117	0.621082	0.839222	0.189945	0.241268	0.6376	0.0128892	0.0320477
B1X655_ECODH	Uncharacterized protein	ybeZ	cytosol	na	na	response to misfolding and heat shock sigma factor RpoH	5.711	39038.7	AVITGDVTQIDLPR, EITLEPADNAR, GQIQDIEPEQIHLAIK, IVNAYEAWEEAEQK, LGFLPGDLSQK, LTGRPICVTAAADILR, MFLTR, NVIEVAPLAYMR, SLYVDTAPMR, TLNDAFIILDESQNTTIEQMK, TPNQAQYIANILDHDITFGVGPAGTGK, VLEQSAESVPEYGK	12	49.422	0.99, 1.0	1	6851088	6395506	7.14033e+06	9869038	6.61639e+06	7.93039e+06	6873722	7012317	4.3599e+06	5.96578e+06	4670806	5.84503e+06	8.37171e+06	8716773	9167872	8744373	1.89076	4.53426e-09	6.62456e-06	1.05829	0.366816	0.532392	1.23158	0.111357	0.176265	1.45068	1.27539e-06	4.14359e-05	1.30336	1.29154e-05	0.00019073
B1XHH8_ECODH	Ribosomal hibernation promoting factor	hpf	cytosol	negative regulation of translation; primary metabolic process	na	na	6.5	10750.2	INQVYVVLK, LEQYFDR, MQLNITGNNVEITEALR	3	34.737	1	1	876108	876474	1.2793e+06	848630	889517	855536	750369	858764	520269	545738	466123	626490	288740	273316	247099	262739	0.542115	0.000153776	0.00149778	0.961916	0.857873	0.908836	1.55071	0.00373957	0.012647	0.363432	4.73918e-06	8.96298e-05	1.49165	0.000783653	0.00359154
B1X666_ECODH	Ferritin iron storage protein (Cytoplasmic)	ftn	cytosol	cellular response to DNA damage stimulus; intracellular sequestering of iron ion; iron ion transport; response to oxidative stress	na	na	4.768	19423.8	HAQEEMTHMQR, INTVESPFAEYSSLDELFQETYK, LFDYLTDTGNLPR, MLKPEMIEK, SGEGLYFIDK	5	40	0.99, 1.0	1	4807341	5.09462e+06	4207471	5160871	1.43225e+06	1747376	1.06834e+06	1.63824e+06	2.6172e+06	2.98861e+06	4033451	4.41805e+06	1.52048e+06	1.92167e+06	1846939	1.71875e+06	0.559039	0.00249814	0.00933449	0.334637	0.849648	0.904683	1.19674	0.220143	0.303138	1.39594	0.00818689	0.0170018	0.400475	0.000520771	0.00260742
B1XGP0_ECODH	Conserved protein	yeaD	cytosol	carbohydrate metabolic process; cellular response to DNA damage stimulus	na	na	5.89	32666.1	ENVLTDGIQTFPDR, GGVPVCWPWFGPAAQQGLPAHGFAR, IFALPVIEQISPVLSR, NLPWTLK, TFVCVETAYASETQK, VSVSGLGDR, VYLNPQDCSVINDEALNR	7	35.374	1	1	9489679	8576031	9908113	10480000	5.96655e+06	7286228	5510936	6013352	3.21089e+06	3387448	3.66114e+06	4.09949e+06	1.73817e+06	1883059	1.88106e+06	1.93105e+06	0.571639	0.000115617	0.00127004	0.716137	0.26804	0.437777	2.28489	4.10604e-05	0.000599893	0.34935	4.3085e-08	5.72639e-06	1.63629	0.000266745	0.00155577
MTFA_ECODH	Protein MtfA	mtfA	cytosol	negative regulation of sequence-specific DNA binding transcription factor activity; proteolysis	na	na	4.606	30279.2	ASGVPFIPLR, FCQFYQQDPLQR	2	8.302	1	1	133166	158023	151103	153638	92238	91042.4	66262.9	89524.4	192739	125642	165292	173276	70313.5	81096.2	112949	86308.9	0.572728	0.0131063	0.0320741	0.61251	0.0183522	0.0806283	0.810516	0.201138	0.280939	1.15365	0.225512	0.280833	0.496449	0.00364908	0.0119618
B1XGC1_ECODH	N5-carboxyaminoimidazole ribonucleotide mutase	purE	cytosol	de novo' IMP biosynthetic process	na	na	6.038	17780.3	GIPVGTLAIGK, TLVPVLGVPVQSAALSGVDSLYSIVQMPR	2	23.669	1	1	254166	211221	204473	191373	124198	156353	100035	138887	129485	226172	155340	219989	108826	103775	92168.3	80681.1	0.583472	0.00275428	0.0100165	0.650945	0.00135194	0.0173499	1.06481	0.534917	0.619266	0.841787	0.140321	0.185992	0.693135	0.0119923	0.0301768
PCKA_ECODH	Phosphoenolpyruvate carboxykinase [ATP]	pckA	cytosol	gluconeogenesis	na	na	5.459	59643.5	DALLENVTVR, DTFWWADK, EAEPEIYNAIR, EDGTIDFDDGSK, EQGLNSENFVAFNLTER, GDVAVFFGLSGTGK, GIASMHCSANVGEK, GMFSMMNYLLPLK, GVLTNLGAVAVDTGIFTGR, LFIDNFDK, LFVVDAFCGANPDTR, LIGDDEHGWDDDGVFNFEGGCYAK, LTADQTQYHFLSGFTAK, MQAAGAQAYLVNTGWNGTGK, NMFIRPSDEELAGFKPDFIVMNGAK, NTYASPEQWQEK, TTLSTDPK, VIFLTADAFGVLPPVSR, VSYPIYHIDNIVKPVSK	19	52.037	0.98, 0.99, 1.0	1	19210000	15940000	18870000	16420000	13900000	18650000	14660000	16280000	26120000	40190000	33410000	41640000	17300000	19200000	19780000	19290000	0.608141	6.7681e-06	0.000227101	1.00835	0.000235795	0.00828655	0.42571	6.72661e-07	4.23238e-05	1.4167	2.07268e-05	0.000218836	0.429266	8.06167e-07	4.60644e-05
FETP_ECODH	Probable Fe(2+)-trafficking protein	yggX	cytosol	cellular response to oxidative stress	na	na	5.914	10952.5	EAEGQDFQLYPGELGK, EAWAQWQHK, EVHIEGYTPEDK, IYNEISK, LLEQEMVNFLFEGK, TIFCTFLQR	6	73.626	1	1	5.08763e+06	5146275	5858016	5964649	5.48653e+06	6195195	4.64151e+06	5.25169e+06	2359918	2.76147e+06	2.36209e+06	2.77841e+06	1.34434e+06	1.30963e+06	1.58122e+06	1.46651e+06	0.610931	2.88747e-05	0.000514462	1.08332	0.106807	0.246129	1.84141	4.61462e-05	0.000640816	0.306258	2.26852e-07	1.65994e-05	1.99482	4.57093e-06	9.54671e-05
B1XFB9_ECODH	Uncharacterized protein	yggL	cytosol	na	na	na	4.907	12880.6	CTEEHQAIVR, FPEGTSEEQIDK, TVDDFINEVIEPNK, WLEER	4	37.963	0.99, 1.0	1	408262	518409	538230	442623	547758	418631	355977	444615	395064	457241	461739	506671	269409	290850	262733	213736	0.617479	0.000760307	0.00425597	1.00735	0.165383	0.325645	0.915115	0.280133	0.370049	0.669833	0.0142892	0.0271309	0.921841	0.4581	0.544949
PEPT_ECODH	Peptidase T	pepT	cytosol	peptide catabolic process; peptide metabolic process	na	na	5.36	44923.4	DCDIEPELKPIR, FLNYVSLDTQSK, GGDIALGIGDEVLSPVMFPVLHQLLGQTLITTDGK, GVMVNALSLAAR, HFDVDAFDAR, NVNPQIVENYR	6	22.549	1	1	1.35849e+06	1.12001e+06	1.16397e+06	1.07792e+06	644019	915959	743638	774394	971025	1.41465e+06	2.01853e+06	1.46795e+06	868112	777094	893960	683310	0.617884	0.021743	0.0477692	0.714159	0.189352	0.352895	0.717938	0.0682496	0.121446	1.20511	0.05005	0.0791916	0.512722	0.00444138	0.0138733
B1X8R9_ECODH	Predicted CoA-binding protein with NAD(P)-binding Rossmann-fold domain	yccU	cytosol	na	na	na	6.723	14701.1	DAGLNVVMDR, YLLDQGYHVIPVSPK	2	18.248	1	1	711512	647734	709958	610666	433402	605419	408923	492727	325851	481524	403833	424214	229543	199267	258259	241590	0.620176	0.000308992	0.00235124	0.784806	0.336418	0.502736	1.44345	0.00010841	0.00108123	0.547458	0.000171939	0.000904228	1.13283	0.0962898	0.15782
B1XBM2_ECODH	Uncharacterized protein	yciN	cytosol	na	na	na	5.474	9385.64	STAVFNMFK	1	10.843	1	0.99	700642	874276	712249	1.04011e+06	1.11224e+06	658779	768006	869788	588440	540226	616572	594475	320102	275463	424344	350182	0.629564	0.00702364	0.020003	1.1174	0.801361	0.871019	1.22443	0.200938	0.280929	0.460147	0.00266403	0.00690568	1.36818	0.0951207	0.15696
B1XHI4_ECODH	Isoprenoid biosynthesis protein with amidotransferase-like domain	elbB	cytosol	isoprenoid biosynthetic process; positive regulation of isoprenoid metabolic process	na	na	4.675	22981.6	GEIRPLAQADAAELDALIVPGGFGAAK, IFDFPLR, IVTTPAYMLAQNIAEAASGIDK, NLSNFASLGSECTVDR, NVLIEAAR, SGAQAVCFAPDK	6	42.396	0.99, 1.0	1	5577392	4.51814e+06	5235196	4591762	3.83944e+06	5004645	3547502	3.93e+06	3300387	4.44456e+06	3870437	4.94958e+06	2.31683e+06	2349656	2.34936e+06	2.35449e+06	0.63172	1.00675e-05	0.000282858	0.904841	0.3341	0.500808	1.03777	0.395409	0.486683	0.672749	8.18772e-05	0.00052502	0.939014	0.211934	0.295297
GLPK_ECODH	Glycerol kinase	glpK	cytosol	cellular response to DNA damage stimulus; glycerol-3-phosphate metabolic process; glycerol catabolic process; glycerol metabolic process; phosphorylation	na	na	5.365	56230.8	ADISSDQIAAIGITNQR, AMAWEEHDE, ATLESIAYQTR, AVVMDHDANIISVSQR, DGLEDYIR, DVLEAMQADSGIR, EFRPGIETTER, EMLPEVR, ETGKPIYNAIVWQCR, ETTIVWEK, EVTALGAAYLAGLAVGFWQNLDELQEK, GAIFGLTR, GVNANHIIR, IPISGIAGDQQAALFGQLCVK, LINDAYDSEYFATK, MLEVLDIPR, NTYGTGCFMLMNTGEK, SNTGLVIDPYFSGTK, SSEVYGQTNIGGK, TAEICEHLK, TMLFNIHTLDWDDK, VDGGAVANNFLMQFQSDILGTR, VERPEVR, VHVTDYTNASR, VQNTNGVYVVPAFTGLGAPYWDPYAR, WILDHVEGSR, Y…	27	71.514	0.98, 0.99, 1.0	1	90910000	87120000	94010000	55890000	52120000	62070000	44670000	59650000	108300000	135000000	117300000	149400000	66740000	68840000	76680000	71100000	0.632452	6.58089e-06	0.000227101	0.763809	0.0367334	0.124113	0.528105	0.000845358	0.00437967	1.56792	2.39875e-05	0.000241774	0.403371	1.21097e-06	5.20716e-05
B1X9Y3_ECODH	Conserved protein	yifE	cytosol	na	na	na	6.102	13133.6	EAQLLER, FHTLSGGKPQVEGAEDYTDSDD, HGYAFNELDLGK, LFVAVCR	4	42.857	1	1	4.83569e+06	4929871	4.69967e+06	2.52002e+06	2.91695e+06	4.21009e+06	3.59227e+06	3.78172e+06	1917025	2.02907e+06	2.75178e+06	2923080	1.18099e+06	1.28719e+06	1.34888e+06	1.94239e+06	0.656784	0.0326126	0.0650914	0.971999	0.623698	0.745482	1.4864	0.0702077	0.124181	0.454591	0.000658209	0.00235858	1.44478	0.0202829	0.0449979
B1X7B4_ECODH	Molybdopterin synthase, small subunit	moaD	cytosol	Mo-molybdopterin cofactor biosynthetic process	na	na	4.381	8757.94	ELVGTDATEVAADFPTVEALR, VLFFAQVR, WALALEDGK	3	46.914	1	1	527329	534667	605205	775505	623340	532658	529700	701657	441132	550996	568162	543500	301805	297568	434924	267085	0.664989	0.00806857	0.0223649	1.07552	0.16312	0.322058	1.00777	0.947555	0.961257	0.613526	0.00685707	0.0147427	1.08388	0.416541	0.504124
B1XCT3_ECODH	Predicted stress response protein	yjbJ	cytosol	na	na	na	5.441	8325.25	EVVDWETR, LTDDDMTIIEGK	2	28.986	1	1	2.22317e+06	2.21039e+06	2.35776e+06	1.87155e+06	1.06889e+06	1.49672e+06	909940	1.20679e+06	486018	1.18163e+06	736790	1.40174e+06	381409	416437	750051	682870	0.666322	0.136587	0.212066	0.590025	0.866204	0.914876	2.1314	0.00542877	0.0169838	0.529845	0.0102828	0.0204259	1.25758	0.268767	0.359504
B1XFM8_ECODH	HU, DNA-binding transcriptional regulator, beta subunit	hupB	cytosol	chromosome condensation; negative regulation of transcription, DNA-templated; positive regulation of transcription, DNA-templated; transcription, DNA-templated	na	na	9.694	9225.58	ALDAIIASVTESLK, EITIAAAK, IAAGADISK, VPSFR	4	40	0.99, 1.0	1	7.89927e+06	8918994	8.28568e+06	6.82476e+06	7454742	5.81358e+06	4680065	6775568	7.72356e+06	8566402	9710042	10950000	5287643	5999166	6277100	5.13696e+06	0.684814	0.0026436	0.00977798	0.853584	0.10869	0.248415	0.737179	0.0132065	0.0335657	1.08831	0.467745	0.532173	0.629244	0.010286	0.027047
B1XDB9_ECODH	Predicted oxidoreductase, NAD(P)-binding	ydbC	cytosol	na	na	na	5.319	30706	LGYGAMQLAGPGVFGPPR, SPNILLIPGTSSVAHLR	2	12.238	1	1	97380.8	95944.1	76831.4	61181.3	68290.5	118275	46385.1	68197.9	74056.6	127943	114791	107719	62308.6	90166.7	62045	57930.1	0.693514	0.0319761	0.063996	0.941508	0.080746	0.203324	0.696697	0.0352034	0.0724396	1.05727	0.781768	0.818142	0.655945	0.0617014	0.111505
GLGA_ECODH	Glycogen synthase	glgA	cytosol	cellular response to DNA damage stimulus; glycogen biosynthetic process	na	na	6.145	52822.4	EITEPQFAYGMEGLLQQR, FEPCGLTQLYGLK, IMGGADVILVPSR, IWSPETDLLLASR, MQVLHVCSEMFPLLK, VLLPAFPDIR, YGTLPLVR	7	18.868	0.99, 1.0	1	986073	1.24324e+06	1.11074e+06	1.25804e+06	876509	970876	776145	943782	638951	583422	688125	678567	370031	397930	460719	423303	0.694416	0.00609397	0.0179141	0.853945	0.0768188	0.196136	1.53819	0.00883944	0.0246458	0.528663	2.91891e-06	6.66789e-05	1.31353	0.0199441	0.044381
PYRC_ECODH	Dihydroorotase	pyrC	cytosol	de novo' pyrimidine nucleobase biosynthetic process; 'de novo' UMP biosynthetic process	na	na	5.771	38827.4	AIVMPNLAPPVTTVEAAVAYR, EEQQVAESIALTDDTLVPFLAGETVR, ELVASGFNR, GFNEGVFTAAK, ILDAVPAGHDFTPLMTCYLTDSLDPNELER, LYPANATTNSSHGVTSIDAIMPVLER, TVVPYTSEIYGR, VFLGTDSAPHAR, VVFEHITTK	9	44.828	0.99, 1.0	1	6854053	4.80122e+06	5848387	4.80452e+06	2.23238e+06	3.93835e+06	2650824	3149282	2.62862e+06	5.73374e+06	3.64991e+06	6042306	2736291	2765493	2499775	2.79091e+06	0.699452	0.0362879	0.0711632	0.589837	0.667023	0.776954	1.10572	0.502413	0.58816	1.07246	0.501097	0.565248	0.652196	0.0302873	0.0619301
B1X791_ECODH	DNA-binding transcriptional dual regulator	modE	cytosol	molybdate ion transport; transcription, DNA-templated	na	upregulated	5.22	28281.2	APWVGITQDEAVAQNADNQLPGIISHIER, SAWDAINEMNQLSEHILVER	2	18.702	1	1	834907	599220	741640	589937	492244	796092	612620	619521	368796	638672	599431	692700	576143	591526	586070	672262	1.18632	0.143973	0.220719	0.994403	0.321261	0.489588	1.06858	0.578979	0.658924	1.11643	0.234474	0.290509	1.0626	0.62294	0.701647
B1XHC2_ECODH	Pyruvate kinase	pykA	cytosol	protein homotetramerization	na	na	6.239	51357.1	AEAVCSQDAMDDIILASDVVMVAR, AVITATQMMESMITNPMPTR, CGEDLNYAR, FLLDANLGK, GDLGVEIGDPELVGIQK, GLPADVVPGDILLLDDGR, GVTAIITMTESGR, GVTPVHFDSANDGVAAASEAVNLLR, HVAILGDLQGPK, IPSINVSK, ISSGLPIFAMSR, LDVQFDNVEEAIAMSAMYAANHLK, LGGGLSAEALTEK, MNFSHGSPEDHK, VFLNIGDK, VFTEVTVGGPLSNNK, VGIDYK, VIAAGANVVR, VLEVQGMK	19	54.792	1	1	14910000	13960000	15130000	14080000	10010000	12160000	8762580	11270000	14900000	18790000	17970000	20630000	11190000	11380000	11760000	11670000	0.716081	0.000136771	0.00139736	0.807397	0.0540174	0.157781	0.683785	4.21664e-05	0.000603972	1.29705	0.000486531	0.00187633	0.552086	1.75531e-05	0.000235437
B1X944_ECODH	Glutaredoxin 3	grxC	cytosol	cell redox homeostasis; deoxyribonucleotide biosynthetic process	na	na	6.707	9137.49	GGLDPLLK, GVSFQELPIDGNAAK, TTVPQIFIDAQHIGGCDDLYALDAR	3	57.831	1	1	11520000	8643236	10740000	10830000	7.4287e+06	11930000	8596871	8538937	2.54311e+06	5264912	3.96686e+06	6947859	2.37726e+06	2.47949e+06	3.15858e+06	3.45895e+06	0.71623	0.0955479	0.158092	0.967142	0.782959	0.859316	2.01381	0.00432069	0.0142817	0.367742	7.98849e-05	0.000514501	1.94764	0.00618331	0.01808
B1X823_ECODH	ATPase and specificity subunit of ClpA-ClpP ATP-dependent serine protease, chaperone activity	clpA	cytosol	protein unfolding; proteolysis; response to oxidative stress	na	na	5.911	84206.9	AIEALTEAIK, ALGIELLR, AVFHVQSSGR, FDMSEYMER, GVSLEVSQEAR, IFTPEFR, LDVVNFISHGTR, LIGAPPGYVGFDQGGLLTDAVIK, MENFTTNLNQLAR, MLVFGQDK, NELTYGFQSAQK, NEVTGANVLVAIFSEQESQAAYLLR, TAIAEGLAWR, TVNVADIESVVAR, VGGIDPLIGR, VIGSTTYQEFSNIFEK	16	25.989	0.99, 1.0	1	3.29659e+06	3609895	3.68191e+06	4871906	6.96635e+06	5508956	6299246	5664115	3.49452e+06	3.79211e+06	3.76498e+06	3.91828e+06	2.37413e+06	2.30591e+06	2828209	2.32069e+06	0.722992	0.0021284	0.00838516	1.76294	0.0814212	0.204321	0.877183	0.29907	0.388738	0.467526	0.000242799	0.0011312	1.54642	0.00626905	0.0182577
B1X646_ECODH	Pyrimidine-specific ribonucleoside hydrolase RihA	rihA	cytosol	nucleobase-containing small molecule interconversion; purine nucleoside catabolic process; pyrimidine nucleobase metabolic process; pyrimidine ribonucleoside catabolic process	na	na	4.836	33822.9	AITSSAGNQTPEK, AQIHVEDTER, TDIPVAGGAVKPLMR, YTQGMTVVDYYYLTGNKPNATVMVDVDR	4	21.222	1	1	682620	556539	751262	279651	370936	481648	367697	476826	579778	1.04299e+06	769696	1.02118e+06	493646	586508	572086	553292	0.725802	0.00635558	0.0184603	0.865985	0.00045748	0.00998944	0.56043	0.0364327	0.0741339	1.4955	0.000239591	0.00112994	0.485324	0.000163764	0.00113921
B1XDE1_ECODH	Predicted S-adenosyl-L-methionine-dependent methyltransferase	tehB	cytosol	response to antibiotic; response to tellurium ion	na	na	6.836	22530.7	NAMSIANVER, SIENLDNLHTR, VVDLNNLTFDR, YYEGWER	4	19.797	0.99, 1.0	1	524574	550611	560360	629607	544829	385576	413682	414812	447170	479089	566122	541863	308672	299148	414295	340503	0.726676	0.0128838	0.031689	0.844303	0.746947	0.83757	0.976166	0.795049	0.846006	0.881695	0.322433	0.385758	0.82418	0.164935	0.24259
NAGB_ECODH	Glucosamine-6-phosphate deaminase	nagB	cytosol	carbohydrate metabolic process; N-acetylglucosamine catabolic process; N-acetylneuraminate catabolic process; UDP-N-acetylglucosamine biosynthetic process	na	na	6.411	29774.2	FFDNDVNQVPK, LIPLTTAEQVGK, NFFDHVDIPAENINLLNGNAPDIDAECR, YFNELEAENIK	4	23.308	1	1	1.687e+06	1.39855e+06	1.81501e+06	2.49602e+06	964623	1.5318e+06	1.35372e+06	1.35677e+06	1.73923e+06	2.60809e+06	2.07636e+06	3183999	1.36285e+06	1588990	1665666	1586554	0.728388	0.0048052	0.0150976	0.780798	0.0799046	0.202408	0.668996	0.0329518	0.0683843	1.39444	0.00793597	0.0166223	0.522351	0.000856576	0.00384145
B1X7B2_ECODH	Molybdopterin biosynthesis protein B	moaB	cytosol	molybdenum incorporation into molybdenum-molybdopterin complex; Mo-molybdopterin cofactor biosynthetic process	na	response to misfolding and heat shock sigma factor RpoH	5.727	18665.1	DSAQEAGHHVVDK, EVEGFGEVFR, MLSFEEIGTSTLQSR, TAWENIIAPQLDAR, TLIFAMPGSTK	5	37.059	1	1	1.98125e+06	1.96078e+06	1.95963e+06	3045038	2.22749e+06	2.43037e+06	1.71459e+06	1.97279e+06	1452336	1.55596e+06	2.02658e+06	2.00681e+06	852683	1.02384e+06	1.08027e+06	952039	0.611586	0.00223659	0.00871377	1.03903	0.762101	0.844756	1.08656	0.615013	0.692686	0.541723	6.96093e-05	0.000474463	1.12896	0.301325	0.395708
B1X821_ECODH	Cold shock protein-like protein	cspD	cytosol	negative regulation of DNA replication; regulation of transcription, DNA-templated; response to starvation	na	na	5.808	7968.98	AGQSVQFDVHQGPK, GFGFICPEGGGEDIFAHYSTIQMDGYR	2	55.405	1	1	4.2667e+06	2.97118e+06	3498055	2.45988e+06	2554990	4.15581e+06	3.99775e+06	3.72243e+06	2.35837e+06	3981204	4935737	4.17918e+06	2.79403e+06	2.2169e+06	2.20734e+06	2.70268e+06	0.730084	0.0929108	0.154543	1.21374	0.809078	0.87593	0.743906	0.122639	0.188804	0.808588	0.155169	0.203277	0.902912	0.563184	0.643765
RIHC_ECODH	Non-specific ribonucleoside hydrolase RihC	rihC	cytosol	cellular response to DNA damage stimulus; purine nucleobase metabolic process; purine nucleoside catabolic process; pyrimidine nucleobase metabolic process; ribonucleoside catabolic process	metabolism	na	5.23	32560.8	GFQQWVAEVLALAS, GNCTPNAEFNIAADPEAAACVFR, LVIMGGSAGR, NALQLLHFWNAEIPLAQGAAVPLVR	4	23.684	1	1	427055	466721	405868	287502	202845	397384	330275	208457	759755	1.12758e+06	1.16902e+06	1.18158e+06	766941	679938	584213	773829	0.731558	0.0314143	0.0631311	0.761577	0.00207526	0.0228279	0.327963	8.93323e-05	0.000966773	2.92894	0.000950709	0.00314927	0.249769	0.000192217	0.00127159
B1XF84_ECODH	7-alpha-hydroxysteroid dehydrogenase, NAD-dependent	hdhA	cytosol	bile acid catabolic process; protein homotetramerization	na	na	5.216	26778.6	CAIITGAGAGIGK, NINMTSYASSK, NMAFDLGEK, VDILVNNAGGGGPKPFDMPMADFR	4	22.353	1	1	2.36485e+06	2252839	2.27662e+06	4334177	1.57442e+06	1.49799e+06	1.27857e+06	1.47005e+06	777443	1.08819e+06	951602	1250413	599885	659378	720723	709610	0.733034	0.000962172	0.0050098	0.596075	0.0630326	0.17269	2.31954	0.0034746	0.0120866	0.530177	1.89284e-05	0.000206518	1.38262	0.00200415	0.00749376
B1X733_ECODH	Ribulose-phosphate 3-epimerase	rpe	cytosol	cellular carbohydrate metabolic process; pentose catabolic process; pentose-phosphate shunt	na	na	5.127	24554.3	IDESGFDIR, NYGITAPIDVHLMVKPVDR, QYLIAPSILSADFAR	3	19.111	1	1	1.62402e+06	1.72734e+06	1.729e+06	1.63348e+06	1.38033e+06	1.45253e+06	1.17659e+06	1.22172e+06	1.16366e+06	1.33783e+06	1.1178e+06	1.12955e+06	745281	753571	880959	798512	0.733198	0.00308951	0.0108766	0.856295	0.24217	0.411492	1.22476	0.0226818	0.0507751	0.699111	0.00023811	0.00112659	1.04876	0.537585	0.619345
B1X824_ECODH	Translation initiation factor IF-1	infA	cytosol	na	na	na	9.22	8249.58	VELENGHVVTAHISGK, VTVELTPYDLSK	2	38.889	1	1	788858	860605	826257	941146	850566	780938	680115	940929	819486	1.04313e+06	886282	1.31708e+06	583856	619754	859538	646147	0.733838	0.0123675	0.0306773	1.03893	0.0066936	0.0408031	0.743272	0.010227	0.0276186	0.950309	0.612561	0.665847	0.77221	0.0258696	0.0546552
B1XFD1_ECODH	Malate synthase G	glcB	cytosol	glyoxylate catabolic process; glyoxylate cycle; tricarboxylic acid cycle	na	na	5.792	80488.5	ELGYLVPQPER, EQVQASLENMAK, FVDEEVLPGTGLDAAAFWR, TGDEMHSVMEAGPMLR, TPAQFVGYR, VAFINTGFLDR, VVDQQNAGDPAYRPMAGNFANSCAFK, WVEQGIGCSK	8	15.768	1	1	1.11349e+06	1.05652e+06	1.24064e+06	857460	600475	696215	501500	614359	678948	965842	907533	1.09457e+06	524085	631922	667179	599588	0.735418	0.00210561	0.00835951	0.622529	0.114574	0.257088	1.02422	0.763977	0.817108	1.15341	0.02844	0.0493816	0.637604	0.000373538	0.00205305
B1XB89_ECODH	Universal stress protein	yiiT	cytosol	response to stress	na	na	6.368	16293	GEMPETLLEIMQK, MSADLLIVPFIDK	2	18.31	1	1	780706	760061	820219	1.07438e+06	652943	774846	632839	692831	474993	559956	515055	625187	331604	379436	372780	385826	0.739263	0.000150383	0.00149206	0.88604	0.157395	0.315006	1.3694	0.0165578	0.039985	0.609279	1.9881e-06	5.3826e-05	1.21334	0.000286559	0.00164941
B1XG34_ECODH	Quinol monooxygenase	ygiN	cytosol	response to acidic pH	na	na	5.793	11532.4	GDVLEMNIR, MLTVIAEIR, QAVLDQFAK	3	25.962	1	1	1.20741e+06	1277474	1.06616e+06	1.33363e+06	1.24375e+06	862275	943274	1.14146e+06	675490	731348	767220	794804	504223	491598	556132	480035	0.747773	0.00187295	0.007865	0.93464	0.857896	0.908836	1.42883	0.00572732	0.0176905	0.559945	0.00181983	0.00517634	1.33544	0.049102	0.0922713
UBIC_ECODH	Chorismate pyruvate-lyase	ubiC	cytosol	pyruvate biosynthetic process; ubiquinone biosynthetic process	na	na	7.76	18776.9	TVVPVSTLSGPELALQK	1	10.303	0.99	0.99	47260.6	27285	38331.8	28422.4	49428.9	56019.3	36626.6	47915.9	34993.2	55344.4	23930.5	55413.5	28476.4	20329.7	39146.7	27095.1	0.750211	0.221283	0.304134	1.46268	0.649593	0.760892	0.774616	0.25382	0.341101	0.662138	0.0298579	0.0514767	1.13301	0.513811	0.597607
B1XDK4_ECODH	Conserved protein	ygdH	cytosol	cytokinin biosynthetic process	na	na	6.046	50971.9	ALQANLFAVLR, DQVLPLILTGPK, DTGDAYSFNWSMR, ELNICTGCGPGAMEAPMK, FENFDINVLR, IIIDDAAEVAR, LELINPPEEAFVDGR, NCSLAVLNSGSLTDNSK, TASSDLYQLFR, VGNQLGLR	10	27.753	0.98, 1.0	1	958942	1.00534e+06	1.03198e+06	833286	1.04253e+06	944585	843921	968364	1.97998e+06	1.99855e+06	1.77646e+06	1.99322e+06	1160509	1.35377e+06	1.4515e+06	1.3512e+06	0.751189	0.00651502	0.0188111	1.08852	0.178091	0.34103	0.428054	2.77172e-05	0.000468169	1.61218	0.000173479	0.000905806	0.465947	9.07203e-05	0.000748127
B1X9P2_ECODH	DNA-binding response regulator in two-component regulatory system with EvgS	evgA	cytosol	phosphorelay signal transduction system; regulation of transcription, DNA-templated; transcription, DNA-templated	na	na	6.831	22690.2	EGMNNIIAAIEAAK, HCADAGANGFVSK, MNAIIIDDHPLAIAAIR, SLMDLYTFAQR	4	26.961	0.99, 1.0	1	524608	409747	484464	292617	362526	395695	328065	324607	480884	564019	484692	581639	366274	342145	324935	428757	0.753227	0.010171	0.0266304	0.919367	0.168843	0.327195	0.696131	0.0178186	0.0422614	1.17692	0.0948998	0.134311	0.639999	3.98936e-05	0.000405031
LEXA_ECODH	LexA repressor	lexA	cytosol	cellular response to DNA damage stimulus; DNA repair; DNA replication; negative regulation of transcription, DNA-templated; SOS response; transcription, DNA-templated	na	na	6.229	22357.7	LLQEEEEGLPLVGR, QQEVFDLIR	2	11.386	1	1	321350	308591	357921	468043	417776	413956	326973	346988	331913	415962	418349	447279	250804	319559	274111	272462	0.755079	0.00337694	0.0116021	1.13648	0.710722	0.80848	0.786934	0.0740128	0.128476	0.844289	0.0591547	0.0910359	0.894336	0.148457	0.224683
F16PA_ECODH	Fructose-1,6-bisphosphatase class 1	fbp	cytosol	dephosphorylation; gluconeogenesis; protein homotetramerization	na	na	5.665	36833.9	AGLVDILGASGAENVQGEVQQK, GGIYLYPSTASHPDGK, LDLFANEK, LLYECNPMAFLAEQAGGK, TLGEFIVEK, TYSINEGNYIK, VTPVGTPVTEEDFLQPGNK	7	31.024	1	1	2.50614e+06	2295035	2.64462e+06	2.42621e+06	2.28273e+06	2.43267e+06	2.09011e+06	1.96742e+06	2520651	3.10099e+06	2.53936e+06	3272175	1.68044e+06	2.01375e+06	2.11273e+06	2.03378e+06	0.757495	0.000394275	0.00279629	0.978909	0.76357	0.844756	0.748515	3.78481e-05	0.000582064	1.0338	0.573936	0.631849	0.732728	0.000818222	0.00371503
B1XHE3_ECODH	Predicted metal-binding enzyme	yecM	cytosol	na	na	na	5.325	21205	FIHALDELSR, LPNPTLAVTDGK	2	11.702	1	1	143671	180483	171434	133339	139577	126849	125898	119466	99846.2	96145.4	98273	93502	53116.1	65901.5	89924.8	69667.5	0.760127	0.0540808	0.0991367	0.889626	0.371525	0.537627	1.42493	0.010538	0.0282363	0.599635	0.00300516	0.00756489	1.26765	0.034998	0.0699004
B1XA41_ECODH	Adenylosuccinate lyase	purB	cytosol	de novo' AMP biosynthetic process; 'de novo' IMP biosynthetic process; cellular response to DNA damage stimulus; protein tetramerization; purine nucleotide metabolic process	na	na	5.675	51542.8	AITMVDELK, AVEYFLK, DEVILPYWR, DLAVQYR, DLTDSTVLR, EMANVAYR, EVPAFAADAIGYLDAIVASFSEEDAAR, FNTILIDFDR, GIFSEYGLLK, MELSSLTAVSPVDGR, NLGVGIGYALIAYQSTLK, QLNQVEILGK, THGQPATPSTIGK, TIAGEIGSSTMPHK, VNPIDFENSEGNLGLSNAVLQHLASK, YGIEKPYEK	16	44.079	0.98, 0.99, 1.0	1	7976762	7673238	8.20941e+06	6900852	5.89902e+06	6.52879e+06	6078318	6.40428e+06	8212348	10030000	9416985	9664041	6.05252e+06	6.52309e+06	6.91079e+06	6017172	0.76051	0.000989969	0.00505715	0.903074	0.000659958	0.0117746	0.702233	0.000281329	0.00211867	1.19922	0.000753394	0.00260522	0.634169	9.44357e-05	0.00076279
B1XH77_ECODH	Conserved protein	yoaB	cytosol	single-species biofilm formation	na	na	4.964	12493.2	AWDAWVVAGHAPVR, CTVQAGLMNPK	2	21.93	1	1	1807482	2.18217e+06	2340413	1.854e+06	1.78052e+06	1725301	1.71959e+06	1.60088e+06	1536593	1.86254e+06	1.74065e+06	1982950	1.24027e+06	1.14797e+06	1.31474e+06	1215640	0.761845	0.000337629	0.00252962	0.926395	0.872579	0.918476	0.990204	0.881824	0.913072	0.830511	0.0172506	0.0317637	0.917321	0.171635	0.250503
B1XAE2_ECODH	Conserved protein	yffB	cytosol	na	na	na	6.091	13600.6	ITDAASAAALMTEMPAIIK	1	16.102	1	0.99	342690	265232	376149	590757	324967	437412	295571	372775	294064	457137	281260	428725	286428	232788	243108	240980	0.762643	0.0293037	0.0597943	1.02313	0.818958	0.88358	0.929104	0.709444	0.773506	0.802281	0.0329357	0.0557961	0.950594	0.584725	0.664234
B1X9Z5_ECODH	Thioredoxin	trxA	cytosol	cell redox homeostasis; cellular response to oxidative stress; glycerol ether metabolic process; protein folding; sulfate assimilation; viral process	na	na	4.674	11806.6	GIPTLLLFK, IIHLTDDSFDTDVLK, LNIDQNPGTAPK, MIAPILDEIADEYQGK	4	47.706	1	1	36550000	38270000	43820000	27340000	30570000	40650000	29860000	33720000	13860000	15120000	14460000	17500000	9406992	10740000	12360000	9421283	0.763972	0.00653434	0.0188297	1.04651	0.551255	0.683462	1.98836	0.000319124	0.00230812	0.367146	9.57788e-07	3.66188e-05	2.08084	1.15633e-05	0.000177953
MGSA_ECODH	Methylglyoxal synthase	mgsA	cytosol	methylglyoxal biosynthetic process	na	na	6.12	16918.6	ATGMNVNAMLSGPMGGDQQVGALISEGK, IDVLIFFWDPLNAVPHDPDVK, QMLMSWVER	3	38.158	0.99, 1.0	1	990442	807696	986709	1.01121e+06	607174	818886	658026	817613	1.02343e+06	1.5387e+06	997412	1.21266e+06	783702	801371	959202	785635	0.775154	0.00890668	0.0241223	0.835351	0.00342425	0.0281736	0.700484	0.0035547	0.0122776	1.32471	0.00298005	0.00755082	0.58515	0.000429456	0.00228315
B1X6W3_ECODH	Histidine biosynthesis bifunctional protein HisIE	hisI	cytosol	histidine biosynthetic process	na	na	5.245	22755.8	SADPETSYTAK, VTFFSR	2	8.374	1	1	63369.1	103552	73887	89690.3	71886.9	66723.9	50652.2	63497.3	64962.6	63478.7	66686	76599.6	37247.4	59115.6	52619	49512	0.775653	0.0471977	0.0884049	0.831972	0.16258	0.321425	1.07052	0.628864	0.704038	0.870888	0.25845	0.318864	0.890646	0.226255	0.311767
YCFP_ECODH	UPF0227 protein YcfP	ycfP	cytosol	na	na	na	6.132	21226.2	CLVILSR, IDRPEEYADIATK, IGFLCDIR, MLQLNVDERPLICGVGLGGYWAER, QVIFNPNLFPYENMEGK, VLQLQFIDPDVR	6	45	0.98, 0.99, 1.0	1	4.04161e+06	3.16325e+06	3.6091e+06	4378296	2.75631e+06	3.67182e+06	3.03777e+06	3.06555e+06	2298296	2.68687e+06	2.41553e+06	3.03527e+06	1.76017e+06	1.83717e+06	1.87938e+06	1.87805e+06	0.780445	0.000277043	0.00223724	0.91642	0.659627	0.77141	1.24591	0.0374686	0.0759244	0.683537	3.5551e-05	0.000309378	1.14178	0.0224626	0.0485778
B1XAZ6_ECODH	3-mercaptopyruvate sulfurtransferase	sseA	cytosol	response to antibiotic	na	na	4.562	30811.8	ADLPVEPVK, AWWMLR, DDLLLEEGAVELPEGEFNAAFNPEAVVK, FNAEVDEPRPGLR, LYDGAWSEWGAR, TTDELDAIFFGR, VSILGGGLAGWQR	7	33.096	1	1	2.7624e+06	2.72896e+06	2.85548e+06	2.30294e+06	2.97813e+06	3.13417e+06	2719525	2799464	2.7188e+06	3.15261e+06	2.79998e+06	2.96776e+06	1.97457e+06	2.0601e+06	2199433	2.03412e+06	0.782964	0.0013636	0.00612989	1.20945	0.000107443	0.00678881	0.785527	0.00429061	0.0142145	0.824121	0.000588737	0.00216554	0.950059	0.364504	0.45861
B1X7X9_ECODH	Predicted glutathione S-transferase	yliJ	cytosol	glutathione metabolic process; oxidation-reduction process	na	na	5.05	23713.2	GILMGLVR, MITLWGR, VLLTLEELELPYEQILAGR, WMDWANQTLSNAHR, WYQQLTERPAVR	5	28.846	0.99, 1.0	1	1.49307e+06	1.70317e+06	1.8485e+06	1.64545e+06	1.29213e+06	1630311	1.14957e+06	1.35542e+06	917245	933745	981139	853788	678143	652882	660756	674129	0.791894	0.0377343	0.0733109	0.88963	0.190003	0.353657	1.56768	0.00331522	0.0116712	0.567807	1.72829e-05	0.000200377	1.39465	0.0104664	0.0272838
GLK_ECODH	Glucokinase	glk	cytosol	glycolytic process	na	na	6.061	34723.1	AEIGHVSAER, FLEFFK, LALCDIASGEISQAK, QTLGHIL, TYSGLDYPSLEAVIR, VLSGPGLVNLYR, WVSLPGEGGHVDFAPNSEEEAIILEILR, YALVGDVGGTNAR	8	33.022	1	1	3.3804e+06	3.08784e+06	3.4059e+06	2.37509e+06	2.01172e+06	2474400	2.24195e+06	2.2205e+06	2.75296e+06	2.74357e+06	2922869	2.6963e+06	1.80428e+06	2.1909e+06	1.95643e+06	2.06625e+06	0.7936	0.0422022	0.0805978	0.813171	0.663962	0.774005	0.938529	0.560756	0.642056	1.03985	0.449463	0.516083	0.763185	0.0199751	0.0443823
B1XF78_ECODH	Mannose-6-phosphate isomerase	manA	cytosol	colanic acid biosynthetic process; GDP-mannose biosynthetic process; mannose catabolic process	na	na	5.29	42849.9	ENAAGIPMDAAER, FEAKPANQLLTQPVK, FGELPFLFK, GSQQLQLKPGESAFIAANESPVTVK, LINSVQNYAWGSK, LISEFYPEDSGLFSPLLLNVVK, SALDSQQGEPWQTIR, TALTELYGMENPSSQPMAELWMGAHPK, YIDIPELVANVK	9	38.619	0.98, 0.99, 1.0	1	5626688	5.01203e+06	5678455	5414717	3.88154e+06	5051483	4.05616e+06	4357851	3893567	5.64757e+06	4.81732e+06	5.69041e+06	3355296	3601741	3.67712e+06	3.57978e+06	0.794146	0.000114549	0.00126785	0.8834	0.00611877	0.0386856	0.936319	0.0809255	0.138122	0.960106	0.136478	0.181722	0.827144	0.00114861	0.00478422
NAGZ_ECODH	Beta-hexosaminidase	nagZ	cytosol	carbohydrate metabolic process; cell cycle; cell division; cell wall organization; peptidoglycan biosynthetic process; peptidoglycan turnover; regulation of cell shape	na	na	5.863	37594.7	DMSVFSSLIR, NYHDPAQLR	2	5.572	0.99, 1.0	1	100593	134989	122253	108402	132354	119116	97790.8	113319	124994	90685.9	103023	102414	80636.1	85997.9	88062.2	57991.2	0.795325	0.179563	0.260259	1.0728	0.00775524	0.044951	0.983572	0.907826	0.930108	0.753739	0.0450827	0.0723501	1.05517	0.701119	0.768226
B1X6P3_ECODH	Predicted enzyme subunit	ybgK	cytosol	na	na	na	8.591	34386.4	QSGISHCGALDMPALR, YFEQLAWR	2	7.742	1	1	197163	229023	236929	226843	196410	166086	169576	163377	153870	71824.8	134815	114465	64975.1	77674.4	112522	90352.3	0.798487	0.381197	0.471174	0.848955	0.231352	0.402459	1.71372	0.0505001	0.0965715	0.548836	0.00254564	0.00671792	1.45487	0.146751	0.222794
FOLD_ECODH	Bifunctional protein FolD	folD	cytosol	folic acid-containing compound biosynthetic process; histidine biosynthetic process; methionine biosynthetic process; one-carbon metabolic process; purine nucleotide biosynthetic process; tetrahydrofolate interconversion	na	na	5.742	31043.7	ACEEVGFVSR, APGLAVVLVGSNPASQIYVASK, EGAIVIDVGINR, GIVTLLER, VVGDVVFEDAAK	5	22.222	1	1	1.18671e+06	1.12992e+06	1.20605e+06	1.04501e+06	947994	1.00204e+06	765352	1.07145e+06	890384	1.30474e+06	996948	1.25733e+06	790077	752417	912428	773060	0.803391	0.0018252	0.00772869	0.902295	0.809472	0.87593	0.904451	0.0123269	0.0317071	0.984449	0.811879	0.846021	0.816082	0.0144737	0.0345195
B1XFX1_ECODH	Cyclopropane fatty acyl phospholipid synthase (Unsaturated-phospholipid methyltransferase)	cfa	cytosol	fatty acid biosynthetic process; lipid modification	na	na	5.694	43909	DADNLESAQQAK, DIQLWQVVFSR, EHYDLGNDLFSR, FLAAWPEIADNYSER, IANELLSR, IVSVGMFEHVGPK	6	18.586	0.99, 1.0	1	592271	645695	585923	635018	470064	451534	496596	440373	420878	538106	501245	510659	351247	381335	374929	343195	0.804445	0.00099565	0.00506845	0.827617	0.0265976	0.101071	1.09418	0.153634	0.224909	0.888338	0.102765	0.143361	0.905561	0.182209	0.262452
B1X8X6_ECODH	Dihydroxynaphthoic acid synthetase	menB	cytosol	menaquinone biosynthetic process	na	na	5.994	31633.1	EIWFLCR, EMLQNSPMALR, ITINRPQVR, MIYPDEAMLYAPVEWHDCSEGFEDIR, VGSFDGGWGASYMAR, YDDNIGVIILTGAGDK	6	29.474	0.99, 1.0	1	3.58157e+06	3.65492e+06	3.6895e+06	3432670	2.61149e+06	2.77936e+06	2461414	2.67156e+06	3020718	3.25261e+06	3.76078e+06	3.7906e+06	2346453	2.47043e+06	2.73046e+06	2.52546e+06	0.807734	0.0239868	0.0506427	0.811725	0.174572	0.336494	0.894522	0.176231	0.250705	1.11242	0.00298772	0.00755717	0.726106	0.00457417	0.0141085
B1XAR3_ECODH	Conserved protein	ychN	cytosol	na	na	na	5.018	12692.7	EQESNLDLR, GISTLPLIDGVEIGTLVELAQWTLSADK, IVIVANGAPYGSESLFNSLR, LFLMSDAVTAGLR	4	59.829	1	1	969429	803607	898190	978499	786342	837303	923560	801629	896860	953347	857559	910218	767061	697725	649598	586276	0.813587	0.0601511	0.107829	1.0085	0.0662779	0.178244	0.875131	0.117186	0.182355	0.921838	0.410114	0.476619	0.88257	0.172304	0.251155
B1X936_ECODH	Uncharacterized protein	yfcL	cytosol	na	na	na	4.26	10000	AIGAGELSPR, DQALVTDMWENLFQQASQQ, ILALIDGMVDHASDDELFASGYLR, MIAEFESR	4	66.304	1	1	1.01258e+06	910348	1.07889e+06	1.14629e+06	1.00497e+06	1.17637e+06	990058	1164189	807102	934160	927015	1.14561e+06	714241	725767	678194	715076	0.8191	0.0120983	0.0302148	1.14609	0.464545	0.621321	0.949088	0.487078	0.574814	0.753031	0.00031998	0.00137909	1.08774	0.132855	0.206194
CRL_ECODH	Sigma factor-binding protein Crl	crl	cytosol	cellular protein complex assembly; positive regulation of transcription, DNA-templated; transcription, DNA-templated	na	na	6.316	15655	ELLTTLNLK, FTALGPYIR	2	13.534	1	1	1.06016e+06	1.3384e+06	1.25182e+06	1.0191e+06	1.28104e+06	1.06505e+06	1.12104e+06	1.09015e+06	1.21846e+06	1.0507e+06	974576	985062	704453	726921	1.01067e+06	765230	0.823976	0.173621	0.254424	1.07784	0.873489	0.918476	0.955162	0.728017	0.784968	0.800353	0.058539	0.0903738	1.02952	0.828643	0.869689
B1X6L6_ECODH	DNA-binding transcriptional dual regulator of siderophore biosynthesis and transport	fur	cytosol	transcription, DNA-templated	na	na	5.681	16794.8	LIDMGEEIGLATVYR	1	10.135	1	0.99	383876	449058	361379	420289	482400	377299	399605	470101	647914	454800	510125	520273	377455	383780	417086	436162	0.829648	0.215975	0.299089	1.16683	0.58452	0.713222	0.665849	0.0332774	0.0689621	1.06785	0.478994	0.54328	0.776933	0.153717	0.231208
B1X842_ECODH	Pyruvate formate lyase activating enzyme 1	pflA	cytosol	cellular response to DNA damage stimulus; enzyme active site formation; glucose metabolic process	na	na	6.002	28204.3	EVTVEDLMK, GILEQYGHK, IHSFESCGTVDGPGIR, LDGVKPPK, LGEFTR, YVVVPGWSDDDDSAHR	6	26.016	0.99, 1.0	1	1.3406e+06	1.34713e+06	1.42353e+06	1.18147e+06	1.12218e+06	1.05034e+06	930181	1.06879e+06	928339	1.07892e+06	1.46936e+06	1379339	1001418	833080	852757	939758	0.830503	0.177828	0.258686	0.86751	0.0137501	0.0648915	0.957833	0.70222	0.769073	0.999485	0.994879	0.99556	0.83093	0.154507	0.23149
B1XHH9_ECODH	Sugar-specific enzyme IIA component of PTS	ptsN	cytosol	activation of protein kinase activity; negative regulation of catalytic activity; phosphoenolpyruvate-dependent sugar phosphotransferase system; regulation of ion transmembrane transporter activity; response to organonitrogen compound	na	na	5.568	17959.6	ALEIISELAAK, MGSTGIGNGIAIPHGK, MTNNDTTLQLSSVLNR, QLSLPPQVVFEAILTR	4	36.196	0.99, 1.0	1	850365	745642	858738	980607	942173	1.10592e+06	892568	943866	703816	780893	675712	863317	551478	548829	602031	631951	0.846437	0.0140342	0.0336683	1.24258	0.752331	0.84084	0.989509	0.889351	0.918911	0.688414	6.07044e-05	0.000432926	1.22955	0.00209939	0.00773125
YFBU_ECODH	UPF0304 protein YfbU	yfbU	cytosol	cellular response to DNA damage stimulus	na	na	6.065	19536.2	FMVNVEGR, GYGLQMR, LILSNQYK, LQTIIER, MEMTNAQR, MLNVWHACPR, MMTMLDPANAER, YLGYVR	8	40.244	0.98, 0.99, 1.0	1	6488270	8154464	7.58104e+06	5.59415e+06	6420054	4.09037e+06	4.38192e+06	4938544	5.95192e+06	4.14356e+06	5744726	5924021	3907099	4.17909e+06	4290164	4.08715e+06	0.846622	0.289025	0.378714	0.790176	0.478289	0.634017	1.08936	0.618793	0.694894	0.983547	0.899172	0.922256	0.860785	0.460559	0.547429
B1XER9_ECODH	KpLE2 phage-like element predicted DNA-binding transcriptional regulator	yjhU	cytosol	DNA-templated transcription, initiation	na	na	6.326	36111.6	AFFVVGNALDENPLIR, ILGISLAQLR, LAMELQAEPIIR	3	11.585	0.98, 1.0	1	308028	322911	263817	371623	272033	326018	231130	275018	333678	444884	322027	411333	297247	271294	251483	355658	0.847025	0.132789	0.20705	0.948765	0.24145	0.411224	0.738623	0.0197766	0.0459357	1.20869	0.101321	0.141482	0.70078	0.000552122	0.00272703
B1XC49_ECODH	Dihydrofolate reductase	folA	cytosol	glycine biosynthetic process; nucleotide biosynthetic process; one-carbon metabolic process; response to antibiotic; response to drug; response to methotrexate; tetrahydrofolate biosynthetic process	na	na	4.839	17999.4	MISLIAALAVDR, NIILSSQPGTDDR, SVDEAIAACGDVPEIMVIGGGR, VIGMENAMPWNLPADLAWFK	4	42.138	1	1	747941	633947	699929	791128	624753	821794	651948	692452	642160	735074	811905	828681	622891	585791	562852	568552	0.851959	0.0624122	0.110795	1.06157	0.000520386	0.0105739	0.831506	0.0544373	0.101316	0.965172	0.512766	0.574896	0.882702	0.0920489	0.153275
KAD_ECODH	Adenylate kinase	adk	cytosol	ADP biosynthetic process; AMP salvage; nucleotide phosphorylation; phospholipid biosynthetic process; purine ribonucleotide interconversion; RNA biosynthetic process; translation	na	na	5.551	23586	DDVTGEELTTR, DIMDAGK, EAGINVDYVLEFDVPDELIVDR, GTQAQFIMEK, IILLGAPGAGK, LVEYHQMTAPLIGYYSK, LVTDELVIALVK, NGFLLDGFPR, VDGTKPVAEVR, YGIPQISTGDMLR	10	57.944	0.98, 1.0	1	20600000	21500000	23100000	21920000	20510000	21030000	18980000	19160000	17120000	23200000	18130000	21570000	14170000	15370000	16580000	14690000	0.856428	0.000418942	0.00290083	1.02601	0.137877	0.287574	0.924084	0.0839945	0.141607	0.903292	0.0389684	0.0642298	0.948118	0.256183	0.345198
B1XAP8_ECODH	Ribose-phosphate pyrophosphokinase	prsA	cytosol	5-phosphoribose 1-diphosphate biosynthetic process; nucleotide biosynthetic process; ribonucleoside monophosphate biosynthetic process	na	na	5.23	34218.3	ANVSQVMHIIGDVAGR, DCVLVDDMIDTGGTLCK, FSDGEVSVQINENVR, ISNEESISAMFEH, ITAVIPYFGYAR, LFAGNATPELAQR, LLNDTDMAIIDK, LYTSLGDAAVGR, NSVIDEVVVCDTIPLSDEIK, VFAYATHPIFSGNAANNLR, VVADFLSSVGVDR	11	51.429	1	1	20840000	20100000	21490000	15390000	14460000	18210000	12860000	15580000	15540000	20550000	17380000	21520000	12680000	14800000	14920000	14770000	0.857969	0.00106442	0.00527159	0.881758	0.525374	0.664599	0.875325	0.058217	0.106719	1.11161	0.0311694	0.0534856	0.771825	0.000164414	0.00113921
B1XEU7_ECODH	Nucleoprotein/polynucleotide-associated enzyme	yaiL	cytosol	na	na	na	7.834	19922.8	LLVDNNSEGEYAIIPASVADK, LTQAQLINGR	2	17.318	1	1	265829	240106	254388	294747	236081	239615	228620	258681	184374	339454	176336	285919	171824	185846	209740	184157	0.860941	0.231149	0.315139	0.996156	0.63971	0.754146	0.980799	0.879553	0.911366	0.881183	0.0175192	0.0321615	0.977029	0.845846	0.882675
B1X9H7_ECODH	Glutaredoxin 2	grxB	cytosol	cell redox homeostasis; glutathione metabolic process	na	na	8.717	24349.3	LDGKPLLTGK, MIFGLK, NIPVELHVLLNDDAETPTR, NLTLVAGINWPSR, SAFDEFSTPAAR, SPAIEEWLR, YMPESMDIVHYVDK	7	38.605	0.99, 1.0	1	4146492	4.01099e+06	3.61968e+06	3.79023e+06	1.82816e+06	2850579	1.97559e+06	1.96103e+06	1.00612e+06	1.57361e+06	1479005	1950658	1.02865e+06	1064013	1213623	1.31459e+06	0.862481	0.180702	0.261651	0.604682	0.240032	0.410358	2.28654	0.000115119	0.0011242	0.623798	0.00145055	0.0043998	1.38263	0.0237445	0.0507522
PDXH_ECODH	Pyridoxine/pyridoxamine 5'-phosphate oxidase	pdxH	cytosol	oxidation-reduction process; pyridoxal 5'-phosphate salvage; pyridoxine biosynthetic process	na	na	9.182	25545.2	DLPADPLTLFER, FQQGEVPLPSFWGGFR, VSLEQIEFWQGGEHR, VSLLFPWHTLER	4	25.229	1	1	1.37991e+06	1394490	1.36116e+06	1.39872e+06	1138482	1.36665e+06	1.00225e+06	1234211	981705	1.21798e+06	1.08399e+06	1.22627e+06	866152	857042	920349	912885	0.867831	0.00096676	0.0050098	0.936906	0.0437129	0.137828	1.06709	0.0940225	0.154345	0.868037	0.00847335	0.0174234	0.999763	0.994773	0.995454
PANC_ECODH	Pantothenate synthetase	panC	cytosol	pantothenate biosynthetic process from valine	na	na	5.915	31597.7	DLDEIITIAGQELNEK, IAPGLYK, LFNLVQPDIACFGEK, MLIIETLPLLR	4	17.314	1	1	1.6784e+06	1.55183e+06	1.73002e+06	1.77206e+06	1.62906e+06	1.87374e+06	1.43436e+06	1.6157e+06	1.08568e+06	927464	1.28076e+06	1.20377e+06	815992	969312	982474	790138	0.86867	0.282334	0.370559	1.06868	0.180449	0.344309	1.30182	0.0641037	0.115056	0.624388	7.74279e-05	0.000504964	1.39123	0.0276252	0.0576148
IHFA_ECODH	Integration host factor subunit alpha	ihfA	cytosol	conjugation; DNA recombination; negative regulation of transcription, DNA-templated; positive regulation of transcription, DNA-templated; regulation of translation; transcription, DNA-templated	na	na	9.342	11353.9	AEMSEYLFDK, ALENGEQVK, LSGFGNFDLR, TGEDIPITAR	4	39.394	1	1	5.71739e+06	6.45926e+06	5.66407e+06	8.06269e+06	6349772	4842817	4.33328e+06	5.32031e+06	4584378	4525681	4.85596e+06	5.17089e+06	3.40504e+06	3.55165e+06	4482255	3.65219e+06	0.868775	0.131803	0.205951	0.895166	0.542213	0.676841	1.1445	0.327529	0.419076	0.847988	0.159594	0.208327	1.02451	0.843497	0.880851
B1X6X2_ECODH	UDP-galactopyranose mutase, FAD/NAD(P)-binding	glf	cytosol	lipopolysaccharide biosynthetic process	na	na	6.615	42965.9	DPQEAQNIINAQK, ELPAFIIK, FTFDNNYFSDR, HFDYVETK, IIYTGPIDQYFDYR, LFNLPFNMNTFHQMWGVK, LGIDFLK, NMELFK, VPENLEEQAISLVGEDLYQALIK, YIWDYVNDLVEFNR, YQGIPVGGYTK	11	36.24	1	1	4.0271e+06	4.04227e+06	4.05514e+06	3.51681e+06	3.28186e+06	3.33804e+06	3.24868e+06	3.30204e+06	5297203	5426735	5570361	5602538	3.91962e+06	4.37112e+06	4.66516e+06	4.29716e+06	0.871619	0.0970486	0.160212	0.934548	0.00364706	0.0293686	0.610789	0.000515865	0.00308885	1.52698	2.94769e-05	0.000269346	0.570812	0.000349878	0.00195237
B1XGC6_ECODH	Predicted RNA-binding protein	ybcJ	cytosol	na	na	na	7.838	7389.54	IAIAEGQVK, IVAGQTVSFAGHSVQVVA, LEGWSESGAQAK	3	55.714	0.99, 1.0	1	1.05374e+06	1.11331e+06	1070768	1.18173e+06	911577	938977	793463	1.02938e+06	695891	918141	808124	1.11231e+06	649275	717517	788205	628496	0.872584	0.0579879	0.104945	0.91225	0.842979	0.898891	1.10082	0.196935	0.27586	0.868915	0.0447815	0.0720248	1.00422	0.949023	0.962186
B1XF77_ECODH	Fumarate hydratase (Fumarase A), aerobic Class I	fumA	cytosol	tricarboxylic acid cycle	na	na	6.114	60298.6	EILAQLSQYPVSTR, EVNTGTNLPAQIDLYAVDGDEYK, FLCIAK, GVLPTCQDTGTAIIVGK, GVYNTYIEDNLR, HGASCPVGMGVSCSADR, MDSYVDQLQAQGGSMIMLAK, SLECVEYPELGMEAIWK, TLGTAACPPYHIAFVIGGTSAETNLK, TPEGYASGSLGPTTAGR, VAPEALTLLAR, VDLNRPMK, VWTGGGDEAALAR, YSQNAPLDMYK, YYDELPTEGNEHGQAFR	15	41.788	0.99, 1.0	1	6053169	5.36195e+06	6.46435e+06	4728563	5.21667e+06	6.6063e+06	5.95252e+06	5.91101e+06	11590000	16340000	11930000	16730000	10110000	11490000	11110000	10940000	0.872939	0.00769831	0.021671	1.16878	0.44574	0.604933	0.343572	8.55752e-07	4.46519e-05	2.17387	9.76836e-07	3.66188e-05	0.40156	7.59144e-07	4.60644e-05
B1XEC6_ECODH	L-allo-threonine dehydrogenase, NAD(P)-binding	ydfG	cytosol	uracil catabolic process	na	na	5.652	27248.9	ASVEDWETMIDTNNK, GLVYMTR, QFSLNLR, VTDIEPGLVGGTEFSNVR	4	18.952	1	1	2.90014e+06	3.08249e+06	3476046	4648385	2.63147e+06	2.98859e+06	2.43827e+06	2.68296e+06	2.14976e+06	3394827	2162796	2.93037e+06	1.7615e+06	2.37423e+06	2233752	1.96279e+06	0.875239	0.124191	0.195318	0.855007	0.871533	0.918476	1.1441	0.344593	0.437023	0.89473	0.0780838	0.114963	0.978215	0.706397	0.77071
B1XEI8_ECODH	6-phospho-beta-glucosidase A	bglA	cytosol	carbohydrate metabolic process	na	na	5.577	55360.8	AEGGTGDAISGFEGSVPNPYVK, ASDWGWQIDPVGLR, DFLWGGAVAAHQVEGGWNK, EGTCDYLGFSYYMTNAVK, FYDDMFDELLK, GDEAQPNEEGLK, GYYPSYVLNEWER, LFAEMGFK, MEDGDLDVLR, SFNWYK, VEEDGSINDDYR, VVDFFVR, YALCELYER, YGFIYVNK, YVFTDVQLR	15	37.161	0.98, 0.99, 1.0	1	5.55001e+06	5.47631e+06	5.72055e+06	5517492	5.44987e+06	5.13503e+06	4474561	4.95029e+06	4.67422e+06	5065725	4.71928e+06	5.38367e+06	3.4639e+06	3.89803e+06	4.54473e+06	3.87469e+06	0.87755	0.0597488	0.107239	0.995871	0.0163913	0.0742431	0.960319	0.449616	0.535799	0.917601	0.188719	0.240338	0.956353	0.529614	0.612576
B1XFL1_ECODH	DNA-binding response regulator in two-component regulatory system with ArcB or CpxA	arcA	cytosol	negative regulation of transcription, DNA-templated; phosphorelay signal transduction system; positive regulation of transcription, DNA-templated; regulation of transcription, DNA-templated; transcription, DNA-templated	na	na	5.212	27292	AMLHFCENPGK, EQANVALMFLTGR, FNGWELDINSR, ILGLEIGADDYITKPFNPR, NGLLLAR, SLIGPDGEQYK, TMNLGTVSEER	7	34.874	0.99, 1.0	1	6.24604e+06	6.51226e+06	6.1365e+06	5427677	6.25697e+06	5.79008e+06	5.16427e+06	6497681	5.08384e+06	5577534	5.90034e+06	6983304	4.54538e+06	4.29078e+06	5006859	4.70254e+06	0.878545	0.090505	0.151986	1.08161	0.333101	0.50046	0.886113	0.126725	0.193667	0.916654	0.215172	0.269333	0.958426	0.616689	0.695142
B1XEN1_ECODH	Conserved protein	yjgK	cytosol	single-species biofilm formation	na	na	5.308	16865.4	LFYLISEDMTEPYEAR	1	10.667	1	1	269263	133861	203437	345507	129590	196068	225861	269796	152170	255778	172661	199398	162182	167397	175004	122977	0.880877	0.252591	0.338957	0.962109	0.0938431	0.222384	1.03616	0.874282	0.908482	0.883614	0.494116	0.558266	0.996903	0.985654	0.988386
B1X731_ECODH	Tryptophan--tRNA ligase	trpS	cytosol	tryptophanyl-tRNA aminoacylation	na	na	6.267	37437.8	AGVSNLLDILSAVTGQSIPELEK, FNALYGEIFK, GEVADAVSGMLTELQER, MTKPIVFSGAQPSGELTIGNYMGALR, NNVIGLLEDPK, VPEPFIPK	6	28.443	1	1	5243365	4999069	5.3859e+06	6.82995e+06	4157394	5.85652e+06	4.27328e+06	5.45632e+06	3.11513e+06	5195855	3943374	5388809	3494837	3455041	3.45214e+06	3.30915e+06	0.8815	0.0911686	0.152749	0.972728	0.0433548	0.137037	1.10711	0.357814	0.449497	0.818537	0.0115362	0.022548	1.07692	0.357049	0.451562
B1X7D1_ECODH	Predicted dehydrogenase	ybiC	cytosol	na	na	na	5.955	38897.1	EAGAAVTLDGDR, FDAQTLHSFIQAVFR, FGTNPFCVVFPR, QGIPLDAGSWQAICDAAR	4	15.789	0.98, 1.0	1	619090	729972	639962	525205	494919	514922	442662	500045	352136	174948	318665	228339	224744	210232	188268	223932	0.884553	0.606834	0.680941	0.854944	0.015671	0.0718706	2.10585	0.0169143	0.0405777	0.491313	3.42574e-05	0.000301713	1.80039	0.0361572	0.0717257
B1XDC5_ECODH	FMN-dependent NADH-azoreductase	azoR	cytosol	response to oxidative stress	na	na	5.063	21657.7	DGPTDLVTPYLSTFLGFIGITDVK, DLAANPIPVLDGELVGALRPSDAPLTPR, NYFDLVAR, QQEALALSDELIAELK, YTENGPEGLVTGK	5	44.279	1	1	1.54676e+06	1.04819e+06	1.32575e+06	1.6218e+06	868175	1.17639e+06	976550	1.07123e+06	662460	1.04255e+06	684912	992006	648647	717585	639728	670419	0.886003	0.122606	0.193651	0.81796	0.0441641	0.13848	1.43691	0.0190858	0.0449023	0.753832	0.00148279	0.004479	1.17533	0.0573969	0.104371
B1X7I3_ECODH	Galactitol-1-phosphate dehydrogenase, Zn-dependent and NAD(P)-binding	gatD	cytosol	galactitol catabolic process	na	na	5.939	37390.1	DGGFAEYIVVK, ELTVIGSWMNYSSPWPGQEWETASR, GSFESFAQAVR, IASSGLCGSDLPR, LSLEPLIAHR, SFGAMQTFNSSEMSAPQMQSVLR, SVVNDTDGIVR, VAESVIPEIK, YDFIGSR	9	34.971	0.99, 1.0	1	8.02562e+06	7301298	8179047	5.26666e+06	3.9302e+06	5116323	4.06199e+06	4.5274e+06	5781113	7883658	8495250	9740830	5786350	6.30816e+06	6.80274e+06	6125628	0.886385	0.150943	0.22829	0.688717	0.119063	0.263382	0.770884	0.0534929	0.100218	1.66952	5.67932e-07	2.88399e-05	0.530921	0.000161224	0.00113368
B1XG33_ECODH	NADPH quinone reductase	mdaB	cytosol	oxidation-reduction process	na	na	5.845	21890.9	FAHSNGQLNDTLTEVADGTLR, HLVEIFG, MPDVPR, YGSGGLVQGK, YMLSLTWNAPMEAFTEK	5	31.606	1	1	796690	880437	800601	731036	728244	714139	516041	682993	462271	460548	434416	528266	355303	402499	372813	401897	0.887258	0.0990804	0.162831	0.895979	0.00799099	0.0456673	1.4853	0.00103136	0.00503953	0.666713	0.00149355	0.0045022	1.33079	0.0148618	0.0352155
MSRB_ECODH	Peptide methionine sulfoxide reductase MsrB	msrB	cytosol	protein repair; response to oxidative stress	na	na	5.581	15451.2	NLSEMQFYVTQNHGTEPPFTGR, YCVNSASLR, YDSGCGWPSFYEPVSEESIR	3	37.226	0.99, 1.0	1	2501706	2.14529e+06	2.49602e+06	2.21413e+06	1.7777e+06	2.1286e+06	1.99518e+06	2.08571e+06	1.63563e+06	2.56341e+06	1.74345e+06	2960870	1.56685e+06	1.68281e+06	1.81091e+06	1.90364e+06	0.887894	0.220087	0.303185	0.94413	0.11136	0.251538	0.934213	0.437952	0.525758	1.00666	0.892154	0.917249	0.882019	0.194195	0.278073
B1X788_ECODH	Galactose-1-phosphate uridylyltransferase	galT	cytosol	carbohydrate phosphorylation; galactose catabolic process via UDP-galactose	na	na	6.007	39645.7	DLTAEQAAER, TLPELSVAALTEIVK, TWQEQTAELGK, VICFSPDHSK	4	13.218	0.99, 1.0	1	252819	196786	251260	145637	236873	249374	155136	268086	237419	274194	291125	361599	245924	239437	247613	208773	0.888388	0.165253	0.244863	1.16927	0.000773222	0.012431	0.63425	0.0113963	0.0298386	1.19791	0.158485	0.207249	0.741612	0.0487542	0.0917356
B1XH95_ECODH	Predicted DNA-binding transcriptional regulator	kdgR	cytosol	negative regulation of transcription, DNA-templated; transcription, DNA-templated	na	na	5.435	30029.3	EQGYGEDNEEQEEGLR, ISAQMGYHDYPF, LFELGAR, QILEGVEYK, TITSTEALLPVLDQVR, TLGYVAQEGESEK, VFGILQALGEER, VLLAWR	8	34.601	0.99, 1.0	1	1300437	1325738	1551695	1.62175e+06	1.24319e+06	1.40298e+06	1.14729e+06	1234426	1.39931e+06	1.80378e+06	1.51296e+06	1.58875e+06	1.15516e+06	1.21547e+06	1.42772e+06	1.28448e+06	0.889303	0.0326799	0.0651368	0.95452	0.441094	0.59974	0.79697	0.0190825	0.0449023	1.16902	0.00212271	0.00586653	0.760724	0.000338279	0.00190217
B1XAL5_ECODH	Conserved protein	yihD	cytosol	na	na	na	5.179	10272.9	DAVIPGLQK, EPDLNLLQFLQK, ESGFDGELADLTDDILIYHLK, LNEVIELLQPAWQK	4	62.921	1	1	4700957	3213454	4949390	4.46158e+06	2114885	5.42552e+06	3.47811e+06	3.88052e+06	1.68174e+06	3158763	2.1016e+06	2857353	2173074	2140083	1.51094e+06	1.91992e+06	0.890419	0.404833	0.494193	0.914852	0.0494573	0.149797	1.54376	0.00857678	0.0242373	0.630467	0.0567043	0.0878376	1.41232	0.106517	0.17113
B1X732_ECODH	Phosphoglycolate phosphatase	gph	cytosol	carbohydrate metabolic process; dephosphorylation; DNA repair; glycolate biosynthetic process	na	na	4.578	27389.2	MGIAPQQMLFVGDSR, VITWIGNGADVLMER	2	11.905	1	1	434160	444576	420003	493050	505458	524766	422590	518268	450078	484045	399395	470018	343946	343620	376355	415486	0.893892	0.145207	0.221712	1.19841	0.30676	0.477435	0.871692	0.112899	0.17832	0.855687	0.0318297	0.0543633	1.04465	0.499264	0.584874
B1XD40_ECODH	Uridylate kinase	pyrH	cytosol	de novo' CTP biosynthetic process; nucleotide phosphorylation; pyrimidine nucleotide biosynthetic process	na	na	6.851	25970.3	LMSAIPLNGVCDSYSWAEAISLLR, VFNMNKPGALR, VMDLAAFTLAR, VVGDHMGMLATVMNGLAMR	4	26.971	0.99, 1.0	1	3.7524e+06	3.18486e+06	3.33791e+06	3.01548e+06	2.49493e+06	3.17198e+06	2934133	2.74098e+06	2.94939e+06	3206106	3.2787e+06	3.00643e+06	2279532	2.59685e+06	2750872	2.47378e+06	0.894244	0.17552	0.256948	0.943289	0.310394	0.480029	0.914043	0.290184	0.381945	1.03716	0.453144	0.518386	0.862206	0.121447	0.190715
B1X9U2_ECODH	Chromate reductase, Class I, flavoprotein	yieF	cytosol	xenobiotic metabolic process	na	na	5.007	20375.6	GSFNGMVAR, LPDQPLAGKPVLIQTSSMGVIGGAR, LQVVTLLGSLR, NAIDWLSR, QADGVVIVTPEYNYSVPGGLK, VDPQTGEVIDQGTLDHLTGQLTAFGEFIQR	6	55.319	0.98, 0.99, 1.0	1	3708791	2.77455e+06	3.37316e+06	3.22983e+06	2.26412e+06	3.45921e+06	2.68917e+06	3.4284e+06	1.23925e+06	2765615	1.58185e+06	2620635	1.66497e+06	1.52091e+06	1.43651e+06	1.69935e+06	0.896109	0.463253	0.55115	0.991663	0.718753	0.814512	1.44312	0.0354867	0.0728175	0.626172	0.0026587	0.00690568	1.43109	0.0504801	0.0943759
NANE_ECODH	Putative N-acetylmannosamine-6-phosphate 2-epimerase	nanE	cytosol	carbohydrate metabolic process; N-acetylmannosamine catabolic process; N-acetylneuraminate catabolic process	na	na	4.892	24073.7	AVVSVPIIGIVK, DLEDSPVR, IEGVANLQATR, LGAEIIGTTLSGYTTPETPEEPDLALVK, YNTPAQAADAMR	5	31.004	0.99, 1.0	1	791636	762829	779557	620416	481369	735034	372147	682241	1.46861e+06	1.97995e+06	1.22462e+06	1.90149e+06	1.3244e+06	1.31432e+06	1.40657e+06	1.21655e+06	0.896772	0.200097	0.282533	0.815114	0.000410609	0.00995583	0.397239	3.14496e-05	0.000504993	2.76957	0.000212529	0.00103919	0.323795	0.000233477	0.00145873
SERC_ECODH	Phosphoserine aminotransferase	serC	cytosol	L-serine biosynthetic process; L-serine metabolic process; lysine biosynthetic process via diaminopimelate and N-succinyl-2-amino-6-ketopimelate; pyridoxal phosphate biosynthetic process; pyridoxine biosynthetic process	na	na	5.369	39783.3	AELLYGVIDNSDFYR, ALTDFMVEFER, ASIYNAMPLEGVK, DLLNVPSNYK, DWNGLGTSVMEVSHR, GQFAAVPLNILGDK, MNVPFQLADSALDK, NIGPAGLTIVIVR, TTADYVDAGYWAASAIK, VTVDGLR, YCTPNVFDAK, YGVIYAGAQK	12	41.16	1	1	8954885	8396117	8940241	10210000	6.93563e+06	8087915	5450813	7713020	3617423	4580013	3394030	4273668	3.13456e+06	3.15554e+06	3.33476e+06	3.17262e+06	0.89877	0.0345161	0.0682381	0.853418	0.433712	0.594677	1.96954	5.69986e-05	0.000711751	0.534714	3.53049e-05	0.000309076	1.68084	0.000245483	0.00150797
B1XAD4_ECODH	Fused malic enzyme predicted oxidoreductase predicted phosphotransacetylase	maeB	cytosol	malate metabolic process	na	electron transpot chain/TCA/respiration	5.338	82417.4	ALISNPTVIGAIMVQR, APMILALANPEPEILPPLAK, EVRPDAIICTGR, EYWTEYFQIMK, GALDVGATAINEEMK, GNLVAVISNGTAVLGLGNIGALAGKPVMEGK, GSANILVMPNMEAAR, LTEFVYK, NVFGYR, QALELVR, QSALDFHEFPVPGK, SDYPNQVNNVLCFPFIFR, TLDDVIEGADIFLGCSGPK, VALLSHSNFGSSDCPSSSK	14	27.668	0.98, 0.99, 1.0	1	5.73021e+06	5.0784e+06	6.07822e+06	4316525	3.74646e+06	5.03567e+06	3983556	4332100	7713288	10280000	8.23707e+06	11150000	6.54368e+06	7791172	8282873	7.92339e+06	0.914882	0.061556	0.109541	0.897313	0.00292385	0.0260829	0.485194	1.27171e-05	0.000310697	2.10139	2.18102e-06	5.49766e-05	0.43537	4.1288e-07	3.96001e-05
B1X705_ECODH	DNA-binding transcriptional dual regulator	crp	cytosol	carbon catabolite repression of transcription; negative regulation of transcription, DNA-templated; positive regulation of transcription, DNA-templated; transcription, DNA-templated	na	na	8.376	23640.4	AETLYYIVK, IAQTLLNLAK, LSAQMAR, MLEDQNLISAHGK, QLIQVNPDILMR, QPDAMTHPDGMQIK, TACEVAEISYK, TIVVYGTR, VGNLAFLDVTGR	9	45.714	1	1	10360000	11920000	11570000	10940000	10790000	10950000	9054906	9803450	8.14508e+06	9261848	9047416	9683290	6.12824e+06	7330851	8733185	7279866	0.901557	0.172099	0.252803	1.01105	0.50461	0.651554	1.05239	0.450956	0.536958	0.847311	0.0374503	0.0620775	1.06402	0.352501	0.446834
B1XFW5_ECODH	Glutaredoxin	grxD	cytosol	cell redox homeostasis	na	na	4.75	12878.8	FAYVDILQNPDIR, GELQQLIK, LPSCGFSAQAVQALAACGER, QIAENPILLYMK	4	46.087	1	1	12500000	12640000	12040000	14520000	11950000	12490000	10300000	11880000	10350000	10810000	8962296	11390000	7763480	8942812	9070102	7.86725e+06	0.902352	0.182801	0.263905	1.0109	0.530333	0.667037	1.05342	0.589114	0.669802	0.847358	0.00493708	0.0112415	1.0649	0.40808	0.497812
B1XAF2_ECODH	Thiol peroxidase, thioredoxin-dependent	bcp	cytosol	cellular oxidant detoxification; response to oxidative stress	na	na	5.032	17633.9	AGVDVLGISTDKPEK, AMTPGCTVQACGLR, ELLNFTLLSDEDHQVCEQFGVWGEK, FSLPDQDGEQVNLTDFQGQR, IEHVFDDFK, ISFLIDADGK, VLVYFYPK	7	64.744	0.98, 1.0	1	12310000	10680000	13640000	11550000	9143433	12400000	8358766	9836568	5.51315e+06	7420740	5959487	7843033	4861653	5199589	6.07829e+06	5540570	0.907552	0.0215693	0.0475305	0.913987	0.594569	0.722471	1.54164	1.54367e-05	0.000332052	0.644091	0.000116746	0.000671091	1.40904	0.000253411	0.00155015
RRAA_ECODH	Regulator of ribonuclease activity A	rraA	cytosol	negative regulation of endoribonuclease activity; RNA catabolic process	na	na	4.071	17360.4	ASFGGQIITVK, CFEDNGLLYDLLEQNGR, LAVQNEWEGLVIYGAVR, VLVVDGGGSVR	4	34.783	1	1	1.60001e+06	1.52065e+06	1686122	2039592	1503365	1.62838e+06	1.36224e+06	1.61036e+06	986043	1.24586e+06	1.27179e+06	1408700	970095	990721	1.15949e+06	937572	0.911051	0.136455	0.212066	0.984889	0.797917	0.868566	1.20848	0.076305	0.131309	0.765448	0.000399589	0.0016073	1.19022	0.0115959	0.0292802
B1X7K3_ECODH	Antiporter inner membrane protein	mrp	cytosol	na	na	na	5.854	39938.1	AMVAGTLANFQHPTLK, GTPTVISRPESEFTAIYR, LSHNIATLK, NIIAVSSGK, SSTAVNLALALAAEGAK, VAAQLYWQGEVIPGEISFR	6	23.848	0.99, 1.0	1	2.31592e+06	2.22354e+06	2381475	1.96278e+06	1.83679e+06	2257966	1773589	1.93859e+06	1.35291e+06	2.17209e+06	1.78928e+06	2414176	1.40976e+06	1.53089e+06	1.70687e+06	1.61375e+06	0.912629	0.220177	0.303185	0.969319	0.17391	0.33566	1.01385	0.845064	0.884411	0.928655	0.0362819	0.0604148	0.982743	0.797943	0.846584
B1XDR6_ECODH	Oligoribonuclease	orn	cytosol	DNA metabolic process; nucleic acid phosphodiester bond hydrolysis; RNA catabolic process; RNA phosphodiester bond hydrolysis; RNA phosphodiester bond hydrolysis, exonucleolytic	na	na	4.963	20815.6	EAELATLEFLK, ESVAELAYYR, WKPEILDGFTK, YLDVSTLK, YMPELEAYFHYR	5	28.729	0.99, 1.0	1	1.3099e+06	1.32734e+06	1.27005e+06	1.13918e+06	1.416e+06	1.3192e+06	1.14165e+06	1.27245e+06	1.24338e+06	1.27987e+06	1.1974e+06	1.2236e+06	953635	1.1052e+06	1.01958e+06	1.02547e+06	0.912834	0.242503	0.327447	1.12012	0.239755	0.410358	0.884671	0.136861	0.205926	0.92118	0.205973	0.259373	0.99094	0.9149	0.93734
RF1_ECODH	Peptide chain release factor 1	prfA	cytosol	translational termination	na	na	5.146	40517.3	AGTGGDEAALFAGDLFR, EMAQDELR, EYAQLSDVSR, INLTLYR, ITHLPTGIVVECQDER, TYNFPQGR	6	18.333	0.99, 1.0	1	844476	852390	858332	865065	895610	698357	664858	800053	646298	645444	713442	712720	503212	531112	731747	530806	0.914268	0.378509	0.468646	0.974976	0.00593538	0.0379191	1.09694	0.236884	0.321046	0.854867	0.192656	0.244076	1.06949	0.548228	0.630117
B1XGM6_ECODH	Predicted oxidoreductase	ydjA	cytosol	na	na	na	6.314	20059	APLIITVVAK, IVGFLYLGTPQLK, LAEPAPTGEQLQNILR, MDALELLINR, SGALTESPVVR, SMQPWHFFVIEGEGR	6	40.984	1	1	2.32771e+06	2.33899e+06	2.35142e+06	2.60582e+06	2.22522e+06	2.21812e+06	2.19027e+06	2298937	1.88971e+06	2.61947e+06	2.21743e+06	2377287	1890301	1895652	1.77943e+06	1.95625e+06	0.917515	0.119919	0.190436	1.02653	0.391979	0.557303	0.916532	0.15645	0.22721	0.975203	0.664532	0.712799	0.940845	0.232772	0.319843
B1XFU8_ECODH	Pyridoxamine kinase	pdxY	cytosol	glycolytic process; pyridoxal 5'-phosphate salvage; pyridoxal metabolic process; vitamin B6 biosynthetic process	na	na	6.041	31322.2	AMQEYELQVVAAQDR, LLQGATLQEALEHVTAAVYEIMVTTK, QPVGVGDVTSGLLLVK, YFCDPVMGHPEK	4	24.042	1	1	949233	726646	744197	851155	579654	701996	866889	681105	559503	636917	654104	578920	521162	533140	471010	514675	0.918061	0.32244	0.412508	0.944806	0.395616	0.560839	1.16838	0.139211	0.208603	0.831661	0.134212	0.179031	1.10389	0.428176	0.51607
B1XEJ4_ECODH	Proline aminopeptidase P II	pepP	cytosol	na	na	na	5.245	49815.4	DGDLVLIDAGCEYK, DLTAEIWFGR, EIYDIVLESLETSLR, ILEPGMVLTVEPGLYIAPDAEVPEQYR, IMVSGLVK, KPEEIEALMVAAR, LGQDAAPEK, LYRPGTSILEVTGEVVR, QALVEQMQPGSAALIFAAPEVTR, SADSEYPYR, SDDTHNHSVLFNR, SPEEIAVLR, YPSYNTIVGSGENGCILHYTENECEMR	13	43.991	0.99, 1.0	1	3.76749e+06	3200804	3.91594e+06	3257086	2.33656e+06	3.1255e+06	2.50767e+06	2.96442e+06	2.30552e+06	3.02842e+06	2.68991e+06	3.65783e+06	2.16652e+06	2.45835e+06	2.55414e+06	2.43219e+06	0.919704	0.115583	0.185568	0.853707	0.673568	0.78043	1.05049	0.366597	0.45856	1.02552	0.543627	0.602565	0.896814	0.098421	0.160057
B1XFC9_ECODH	Ornithine decarboxylase, constitutive	speC	cytosol	putrescine biosynthetic process from ornithine; spermidine biosynthetic process	na	na	5.663	79416.2	GDLVLFDR, QQSFPSVVMNPQDAHSAYIR, VVTNALLTR	3	5.204	1	1	146117	164839	164709	224724	150150	100287	89925.5	109191	71363.1	116841	120473	121524	79833	100690	78965.3	101240	0.920643	0.515068	0.598183	0.691152	0.0223865	0.0911613	1.45868	0.0380879	0.076966	0.913184	0.544622	0.603209	1.00817	0.959351	0.969966
B1XB28_ECODH	Regulatory protein P-II for glutamine synthetase	glnB	cytosol	regulation of catalytic activity; regulation of fatty acid biosynthetic process; regulation of nitrogen utilization; regulation of transcription, DNA-templated; transcription, DNA-templated	na	na	5.17	12425.4	GAEYMVDFLPK, IDAIIKPFK, IEIVVPDDIVDTCVDTIIR, IFVFDVAR	4	41.964	1	1	1.5699e+06	1.57609e+06	1.71917e+06	1.59372e+06	1.42488e+06	1.80259e+06	1.27254e+06	1.40166e+06	1.26449e+06	1.75353e+06	1.16203e+06	1334649	1.07507e+06	1.25948e+06	1.14442e+06	1.08208e+06	0.920685	0.311633	0.402205	0.996347	0.808269	0.87593	1.02855	0.69865	0.766312	0.898407	0.0926243	0.132249	1.0248	0.764549	0.820081
B1XGA4_ECODH	DNA-binding transcriptional repressor	allR	cytosol	cellular response to DNA damage stimulus; negative regulation of transcription, DNA-templated; transcription, DNA-templated	na	na	5.773	29269.7	DISTALGLK, GIAILQYLEK, SGGSSSVSDISLNLDLPLSTTFR	3	15.498	1	1	621713	573053	677610	749712	438834	568264	397233	536954	232944	453680	353563	470585	285273	287650	349000	316021	0.923277	0.495591	0.579246	0.805521	0.636298	0.752039	1.56794	0.0106943	0.0284079	0.731016	0.00215798	0.00595275	1.26301	0.0927518	0.15427
B1X6J5_ECODH	Predicted DNA-binding transcriptional regulator	yheO	cytosol	na	na	na	5.395	26820.6	DAINQVADR, IGSPITDLALR, MLHDMTGADSSVSK	3	14.167	1	1	432463	442252	493287	417244	456828	362903	340109	376089	231841	273675	259138	321082	169788	245430	270350	250177	0.92823	0.455515	0.543715	0.936707	0.10683	0.246129	1.44881	0.000100139	0.00102654	0.683977	0.017775	0.0325245	1.35711	0.0114009	0.0290384
YAJQ_ECODH	UPF0234 protein YajQ	yajQ	cytosol	cellular response to DNA damage stimulus	na	na	5.957	18343.9	DDLQAVMAMVR, GGDLGQPFQFK, GIEGSSLDVPENIVHSGK, NVEASFELNDASK, TWFVEAK, VLSESDFQVNQLLDILR, VQAQIQGDEIR	7	53.988	0.99, 1.0	1	13780000	12870000	13730000	13120000	12480000	13630000	11640000	12190000	7368567	11510000	8324884	12180000	7593172	7956840	8816727	7782280	0.928582	0.176634	0.257547	1.04103	0.427097	0.588919	1.17743	0.0158366	0.0385621	0.757567	3.73227e-05	0.000312699	1.22574	0.00803581	0.0224205
B1XAF0_ECODH	4-hydroxy-tetrahydrodipicolinate synthase	dapA	cytosol	diaminopimelate biosynthetic process; lysine biosynthetic process via diaminopimelate	na	na	5.981	31270	AIAEHTDLPQILYNVPSR, ELGLVATDTLR, IPVIAGTGANATAEAISLTQR, LAAEGHFAEAR, LFVEPNPIPVK, LPMTPITDSGR, MFTGSIVAIVTPMDEK, TGCDLLPETVGR	8	38.014	0.98, 0.99, 1.0	1	7085675	6904695	7857662	6730977	5672850	6631775	4.78883e+06	5777939	4.31506e+06	5905649	4572601	5.65648e+06	3798273	4565370	4.48964e+06	4173234	0.928963	0.042427	0.0809215	0.886148	0.531027	0.667037	1.20016	0.000134698	0.00126964	0.873479	0.0170467	0.0314278	1.06352	0.133532	0.206586
DXS_ECODH	1-deoxy-D-xylulose-5-phosphate synthase	dxs	cytosol	1-deoxy-D-xylulose 5-phosphate biosynthetic process; isopentenyl diphosphate biosynthetic process, methylerythritol 4-phosphate pathway; pyridoxine biosynthetic process; terpenoid biosynthetic process; thiamine biosynthetic process; ubiquinone biosynthetic process	na	na	6.164	67616.9	AELGLDAAGMEAK, CIPEMVIMTPSDENECR, EGSGMVEFSR, FDPSSGCLPK, LAILNFGTLMPEAAK, LMAITPAMR, LPVLFAIDR, SSGGLPSYSK, VAESLNATLVDMR, YLLDSVSR, YPTLALVDSTQELR	11	20.645	1	1	1868136	1872520	2.13998e+06	2110393	1.67307e+06	1.92971e+06	1.45973e+06	1.60211e+06	1.77464e+06	2.04506e+06	1.89112e+06	1.85341e+06	1.41689e+06	1.63903e+06	1.79084e+06	1.5532e+06	0.929894	0.268053	0.354412	0.91664	0.000594967	0.0111594	0.91151	0.222473	0.306057	1.11294	0.039321	0.0646651	0.835527	0.0270678	0.056858
DAPB_ECODH	4-hydroxy-tetrahydrodipicolinate reductase	dapB	cytosol	cellular amino acid biosynthetic process; diaminopimelate biosynthetic process; lysine biosynthetic process via diaminopimelate	na	na	5.446	28756.6	AGDIVGEHTAMFADIGER, DCAVYSR, EGSSLLGSDAGELAGAGK, ESGLFDMR, GMVIGTTGFDEAGK, QLIQAALALEGVQLGAALER, VPGTIGFATVR	7	35.165	0.98, 1.0	1	1.90437e+06	1.79247e+06	1.92345e+06	2062510	1428516	1.51827e+06	1.26472e+06	1.4289e+06	1.24833e+06	1.6582e+06	1.43697e+06	1.84382e+06	1.18501e+06	1.2727e+06	1.51901e+06	1.24233e+06	0.93342	0.154974	0.232222	0.810238	0.749551	0.838374	1.0812	0.155541	0.226566	1.06552	0.170364	0.220613	0.876026	0.00810867	0.0225807
B1X7D0_ECODH	Predicted transferase/phosphorylase	ybiB	cytosol	na	na	na	6.377	35048.5	ALLMHGTEGEVYANPQR, CPQINLIDR, DPETTAQWIER, FFSDIGGR, LDEHQPVFMPVGAFCPPLEK, LGFPVVVHGVSEDPTR, QANLTPLLAILLHK	7	29.688	0.99, 1.0	1	1931786	1.92534e+06	2.17018e+06	1.99822e+06	1.49486e+06	1.68377e+06	1.52698e+06	1509860	851746	1.09347e+06	1.17703e+06	1.28701e+06	846871	870202	1.03997e+06	973090	0.935348	0.375322	0.465488	0.853433	0.0538406	0.157781	1.58995	0.000422686	0.00270339	0.689318	9.36049e-05	0.000564047	1.35692	0.00342561	0.0114083
MAO1_ECODH	NAD-dependent malic enzyme	maeA	cytosol	gluconeogenesis; malate metabolic process	na	na	5.188	63197.3	AIAFAVGK, AWIQYQGFK, EGLSEEAAR, ENLSDWDTDSDVLSLLDVVR, FGLLTDK, FSEIYR, GSAFSMEER, GVFISYQNR, ILGLGDQGIGGMGIPIGK, LVNNHLDEMMPVIYTPTVGAACER, MPNLLPFQTK, NAMPLLNR, NFNLLGLLPEVVETIEEQAER, NIQDTNETLFYR, SLYIPYAGPVLLEFPLLNK, TSAEALQQAIDDNFWQAEYR, VEATPQDIIAWTEGNALVATGSPFNPVVWK, WPDVLLQFEDFAQK	18	44.779	0.99, 1.0	1	10110000	9218090	9104961	9302590	5.95028e+06	7682430	6303442	6.97039e+06	9365314	10740000	9500007	10630000	8511931	8661283	8332346	8.20311e+06	0.935824	0.263231	0.349301	0.791974	0.289979	0.461015	0.798354	0.00577072	0.0177495	1.48009	4.53955e-05	0.000353022	0.632276	8.47915e-05	0.000716395
B1XFE4_ECODH	Fused glutathionylspermidine amidase glutathionylspermidine synthetase	gss	cytosol	glutathione metabolic process; spermidine metabolic process	na	na	5.13	70532	APVAGALLIWDK, EVVNDNILPLQAFPNGSPR, IAEQNVIHSPLPQGQQWTR, ILWPR, SYIDDEYMGHK, TWAWETAFDQIR, WAEQGYK, WQCVEFAR, YIQVCTFTVGGNYGGTCLR, YLLDTDFTVNDELVK	10	20.517	0.98, 1.0	1	1.53632e+06	1.5793e+06	1.53423e+06	1.90512e+06	1366187	1.43582e+06	1.21121e+06	1429416	682901	814970	678528	862860	602748	662505	680243	650909	0.939658	0.0449135	0.0851085	0.916884	0.000395685	0.00995583	1.87318	0.000169314	0.00146372	0.547113	5.45991e-07	2.88399e-05	1.71749	4.12802e-06	9.14419e-05
NANA_ECODH	N-acetylneuraminate lyase	nanA	cytosol	carbohydrate metabolic process; N-acetylneuraminate catabolic process	na	na	5.61	32593.5	AIIDSADGLPMVVYNIPALSGVK, ALAQQLMQER, EQVLEIVAEEAK, GVMAALLTPFDQQQALDK, KPFGPVDEK, LIAHVGCVSTAESQQLAASAK, LTLDQINTLVTLPGVGALK, LVQFNIQQGIDGLYVGGSTGEAFVQSLSER, QTSGDLYQMEQIR, TVLHYMDVVSVPLCR, VIDLLIK	11	59.596	0.99, 1.0	1	7532019	6.19279e+06	7588416	4.12208e+06	3.68013e+06	6409400	3.10435e+06	5009174	18300000	23870000	16800000	23440000	16830000	17320000	17130000	17220000	0.940193	0.245192	0.330466	0.78696	0.526716	0.664871	0.258131	3.989e-05	0.000594687	4.62834	1.58555e-05	0.000190987	0.203138	1.56454e-05	0.000215788
B1X796_ECODH	Pyridoxal phosphatase / fructose 1,6-bisphosphatase	ybhA	cytosol	dephosphorylation; small molecule biosynthetic process	na	na	5.506	30201.3	ANIVIGDNTTDSIAQFIYSHLI, EAGYQLIIVTGR, TLLPSSIEALAR, TVLEADPMPVIK, VIALDLDGTLLTPK	5	26.471	1	1	871138	780832	892211	897419	948477	1.01981e+06	1.04046e+06	1.10004e+06	820827	1.12655e+06	914818	991985	935318	768394	808843	793757	0.943722	0.418071	0.506469	1.30962	0.212751	0.384312	0.780576	0.00111405	0.00528449	0.923175	0.321538	0.385003	1.02226	0.677008	0.748088
B1X7P8_ECODH	Predicted oxidoreductase with NAD(P)-binding Rossmann-fold domain	yhhX	cytosol	oxidation-reduction process	na	na	6.066	38765	ANPDDTFEAQLFYGDLK, ELFALAK, ESEVLTNLEILER, GFEQASPSTVTLAK, NVLVEKPFTPTLAQAK, VYDALYQTITHGAPNYVK, YGIDQQETSLK	7	27.826	0.99, 1.0	1	1.52012e+06	1.52568e+06	1.49099e+06	1.70088e+06	1.45023e+06	1.48885e+06	1.35231e+06	1.52451e+06	857351	1.36166e+06	991350	1.24019e+06	891633	1.05002e+06	974052	858121	0.944352	0.352515	0.443986	1.02572	0.149821	0.30505	1.2346	0.0176256	0.0419398	0.745727	0.000807427	0.00275165	1.26635	0.00292067	0.0100708
B1XGL0_ECODH	Exonuclease III	xthA	cytosol	cellular response to DNA damage stimulus; DNA repair; nucleic acid phosphodiester bond hydrolysis	na	na	5.799	30969.2	FSWFDYR, HQPDVIGLQETK, IIMAEIPSLLGNVTVINGYFPQGESR, LGYNVFYHGQK, LMSWGLVDTFR, VHDDMFPLEEVAK	6	29.851	1	1	2.01999e+06	1.92308e+06	1.93664e+06	1.62749e+06	1.89331e+06	2.12273e+06	2.04725e+06	1.94594e+06	2.21921e+06	2.18674e+06	2.16725e+06	2.0986e+06	1.70116e+06	1.82647e+06	1.98028e+06	1.95533e+06	0.94649	0.52629	0.606984	1.17896	0.255279	0.42535	0.744068	0.0135195	0.0341729	1.07895	0.109841	0.151928	0.87723	0.17782	0.257398
B1X620_ECODH	DNA-binding transcriptional repressor	cspE	cytosol	negative regulation of DNA-templated transcription, termination; transcription, DNA-templated; transcription antitermination	na	na	8.087	7463.45	DVFVHFSAIQTNGFK, GFGFITPEDGSK, GPSAANVIAL, VEFEITNGAK, WFNESK	5	76.812	0.98, 0.99, 1.0	1	31370000	35380000	35900000	38620000	25510000	25280000	20050000	25490000	31000000	35100000	33130000	38400000	26210000	27180000	35000000	28120000	0.947318	0.418989	0.506969	0.765746	0.228354	0.400298	0.861303	0.105995	0.169881	1.43633	0.00134296	0.00414903	0.659539	0.000789846	0.00360861
B1X811_ECODH	L-allo-threonine aldolase, PLP-dependent	ltaE	cytosol	threonine catabolic process	na	na	5.807	36494.7	EAWEFTR, GLGTPVGSLLVGNR, IFNAVVAYGCELK, QDTNMLFVR, VGEENAAALGEYMK	5	17.117	1	1	1.15003e+06	1.20901e+06	1293670	1.65285e+06	1.08069e+06	1130086	821918	986206	880075	889290	821307	881745	700835	725384	867214	724062	0.948625	0.468992	0.556166	0.836055	0.0295233	0.107444	1.31174	0.0535045	0.100218	0.86499	0.0533498	0.0832415	1.09669	0.295561	0.390343
B1XG75_ECODH	Predicted transcriptional regulator	yqjI	cytosol	cellular response to DNA damage stimulus; negative regulation of transcription, DNA-templated; positive regulation of transcription, DNA-templated; transcription, DNA-templated	na	na	6.266	23401.3	DDSHGYELIK, FFGHGELR, LVILDILSR, VNQSDISDAQIK	4	18.841	0.98, 1.0	1	393957	403938	453755	336485	428772	403248	387731	426523	316531	389983	339837	401569	311229	307177	340785	300751	0.950824	0.0531756	0.0979692	1.13751	0.229016	0.400298	0.960922	0.428353	0.518065	0.869876	0.0218463	0.0391413	1.09306	0.078168	0.134291
B1XGI8_ECODH	Predicted hydrolase	yniC	cytosol	dephosphorylation	na	na	4.797	24330.2	AISLVEETRPLLPGVR, EQGLLVGLASASPLHMLEK, LGVDPLTCVALEDSVNGMIASK, LSSLTELTAK, SIVVPAPEAQNDPR, VLTMFDLR	6	40.09	1	1	1.2984e+06	1.18507e+06	1.43381e+06	1.13953e+06	943146	1.07223e+06	975297	924730	846870	1.36009e+06	1061328	1.12408e+06	993602	872709	997283	893111	0.952082	0.473819	0.559167	0.852741	0.185529	0.348653	1.01134	0.848998	0.886623	1.10398	0.0969762	0.136423	0.862409	0.0423389	0.0815539
B1X9E9_ECODH	Conserved protein	ycdY	cytosol	bacterial-type flagellum-dependent swarming motility; cellular response to DNA damage stimulus	na	na	4.209	20784.4	LAANWPLEQDELLTR, QPQDPLLVPLFTLIR	2	16.304	1	1	1.67157e+06	1.75173e+06	1.79153e+06	2.29582e+06	1.52379e+06	1.80254e+06	1241519	1.49699e+06	1.62148e+06	1.64388e+06	1333996	1707775	1.3289e+06	1.35455e+06	1.48343e+06	1.28787e+06	0.954539	0.526385	0.606984	0.888836	0.866725	0.914876	1.02648	0.822397	0.867525	1.04622	0.389696	0.456884	0.912369	0.29945	0.394056
B1XF82_ECODH	Beta-D-glucuronidase	uidA	cytosol	glucuronoside catabolic process	metabolism	na	5.244	68447	ELLAWQEK, NYAGNVWYQR, SQTECDIYPLR	3	4.809	1	1	40850.9	26483	48695	684790	25432.5	30877.9	24819.1	38166.9	60338.4	38583.2	89565.9	90530.4	44587.8	55797.5	67854.5	69337.1	0.954578	0.850414	0.886201	0.408066	0.000695233	0.0118732	1.05095	0.950968	0.96283	2.22586	0.000690979	0.00241677	0.428859	0.0111073	0.0284893
B1XDY0_ECODH	Aminoacyl-histidine dipeptidase (Peptidase D)	pepD	cytosol	peptide catabolic process	na	na	5.204	52915.4	DPIQPYIDGEWVK, DQVGNILIR, DYVVSMLDSLGK, EAVPAGFETFK, FLAGHAEELDLR, GAYPGWQPDANSPVMHLVR, LLNATPNGVIR, NLALLLDSVANDK, NNDTVHDFTK, SLVNTYQEILK, TPNIQIIHAGLECGLFK	11	28.454	0.99, 1.0	1	15200000	15220000	16030000	15480000	11010000	13780000	9806889	10530000	8895800	10290000	10040000	10760000	7573940	8.33809e+06	9479521	9046770	0.957803	0.447973	0.536466	0.808445	0.0877726	0.214111	1.3124	0.00157344	0.00678109	0.902732	0.0913487	0.131268	1.061	0.35911	0.453775
CAPP_ECODH	Phosphoenolpyruvate carboxylase	ppc	cytosol	carbon fixation; oxaloacetate metabolic process; tricarboxylic acid cycle	na	na	5.517	99062.6	ADLWLAEYYDQR, AFSQFLNLANTAEQYHSISPK, AGIELTLFHGR, AIPWIFAWTQNR, ALWPLGK, CFGVPLVR, DAGVMAASWAQYQAQDALIK, DALGEHILER, DFVPYFR, DGNPNVTADITR, DIADYEHNQLMR, DWPFFSTR, ELNEQLEENLGYK, EVLDTCQVIAEAPQGSIAAYVISMAK, FTSWMGGDR, GEAASNPEVIAR, GGAPAHAALLSQPPGSLK, HTEALGELTR, HVLLLSR, IMDELSVISCDVYR, LGMLEMVFAK, LMATQAWLEAR, LMLPAWLGAGTALQK, LPVEFVPVR, LRPSPVDEAK, MNEQYSALR, MVEVNACLK, NIYTDPLNVLQAELLHR, NLQE…	40	57.191	0.99, 1.0	1	21090000	20590000	21600000	21770000	16030000	19570000	13170000	17050000	9083617	9384561	9428277	10230000	7668320	8717391	8.10734e+06	8.28439e+06	0.957857	0.551434	0.627449	0.859476	0.00746076	0.0440125	1.88677	9.38941e-05	0.000979852	0.590673	4.98691e-05	0.00038172	1.62164	0.000705115	0.00333617
FABA_ECODH	3-hydroxydecanoyl-[acyl-carrier-protein] dehydratase	fabA	cytosol	fatty acid biosynthetic process; lipid biosynthetic process	na	na	6.126	18969	ALGVGEVK, EDLLASGR, FTGQVLPTAK, GPQLPAPNMLMMDR, LIMGLADGEVLVDGR, LIYTASDLK, MTETGGNFDK	7	43.023	0.98, 0.99, 1.0	1	14840000	16620000	17100000	13500000	17040000	15770000	13550000	14680000	12190000	12400000	13210000	13230000	10200000	11310000	12300000	10160000	0.959624	0.618888	0.692607	1.10361	0.0145098	0.0680379	1.02363	0.798904	0.848872	0.849463	0.0379352	0.062668	1.12968	0.241016	0.328392
B1X6W6_ECODH	6-phosphogluconate dehydrogenase, decarboxylating	gnd	cytosol	D-gluconate metabolic process; pentose-phosphate shunt	na	na	5.055	51481.3	AASEEYNWDLNYGEIAK, AAVLPANLIQAQR, AGAGTDAAIDSLKPYLDK, ALYLGK, DEDGNYLVDVILDEAANK, DYFGAHTYK, EAYELVAPILTK, EFVESLETPR, EGVFHTEWLD, ELSAEGFNFIGTGVSGGEEGALK, GDIIIDGGNTFFQDTIR, GGLNLTNEELAQTFTEWNNGELSSYLIDITK, GPSIMPGGQK, GYTVSIFNR, IAAVAEDGEPCVTYIGADGAGHYVK, ILLMVK, ITDAYAENPQIANLLLAPYFK, IVSYAQGFSQLR, LVPYYTVK, MVHNGIEYGDMQLIAEAYSLLK, QIADDYQQALR, QQIGVVGMAVMGR, TEEVIAENPGK, VLSGPQAQPAGDK, WTSQSA…	25	78.632	0.99, 1.0	1	83870000	75280000	87640000	90160000	62480000	74990000	55640000	68940000	44650000	63350000	51900000	63420000	44150000	47850000	50380000	45880000	0.959726	0.00349112	0.0118342	0.876217	0.0740287	0.192028	1.26585	0.00214036	0.0085439	0.865276	0.000726263	0.00252208	1.10916	0.00450892	0.0139662
B1X8B3_ECODH	DNA-binding response regulator in two-component regulatory system with RcsC and YojN	rcsB	cytosol	negative regulation of transcription, DNA-templated; phosphorelay signal transduction system; positive regulation of cell projection organization; positive regulation of transcription, DNA-templated; response to antibiotic; single-species biofilm formation on inanimate substrate; transcription, DNA-templated; transcription from bacterial-type RNA polymerase promoter	na	na	6.85	23670.6	LDAHVLITDLSMPGDK, LFAEGFLVTEIAK, MNNMNVIIADDHPIVLFGIR, QGAPTDLPK, YGDGITLIK	5	31.019	1	1	2.58297e+06	2.1637e+06	2.56324e+06	2.27453e+06	1.87221e+06	2.83132e+06	2390772	2.30049e+06	1.42512e+06	2.50177e+06	2072460	2.42597e+06	1.85489e+06	1.82744e+06	1.70794e+06	1.78103e+06	0.96023	0.623819	0.69308	1.07514	0.0217643	0.0895357	0.999376	0.993374	0.993374	0.893674	0.18343	0.234418	1.07447	0.468757	0.556721
B1X7H5_ECODH	DNA-binding response regulator in two-component regulatory system with BaeS	baeR	cytosol	phosphorelay signal transduction system; positive regulation of DNA-templated transcription, initiation; positive regulation of transcription, DNA-templated; regulation of response to drug; transcription, DNA-templated	na	na	5.522	27655.9	ELQQQDAESPLIIDEGR, EQLLNHLYDDYR, FSDIPIVMVTAK, LGQLLIDYLR, LLGLEIGADDYICKPYSPR, MLDLTPAEFR, MTELPIDENTPR	7	38.333	1	1	513644	582847	553128	683074	664150	704400	594853	628690	354831	368392	374015	410509	298295	355808	351133	326655	0.961294	0.488926	0.572831	1.21927	0.00232859	0.023991	1.34812	0.0174415	0.0416374	0.584831	5.89632e-06	0.00010386	1.64371	8.57518e-05	0.000716395
B1XHI8_ECODH	Glutamate synthase, 4Fe-4S protein, small subunit	gltD	cytosol	glutamate biosynthetic process; L-glutamate biosynthetic process	na	na	5.537	52015.3	IIAPEGSDNAFQTSNPK, QLMGFGETR, TEMGEPDAK, VAIIGAGPAGLACADVLTR	4	11.441	0.99, 1.0	1	419319	396307	468787	360057	254158	327217	227286	257040	123451	257067	121203	208450	143944	158783	159422	135014	0.962773	0.797278	0.841635	0.703995	0.00695341	0.0422109	2.14505	0.00170563	0.00718135	0.637553	0.000196734	0.000993485	1.51011	0.029429	0.0604547
B1XFV8_ECODH	Predicted oxidoreductase	ydhF	cytosol	na	na	na	5.765	33675.6	FVMGYWR, ITIAPQGPEFSR, VRPMAWSCLGGGR	3	10.738	0.99, 1.0	1	492653	498745	525354	401880	452204	391921	382560	436996	613451	502631	578353	530899	454827	476418	545588	485320	0.962786	0.740002	0.790308	0.950309	0.678275	0.78268	0.752393	0.0495505	0.0952544	1.34654	0.00281984	0.00719477	0.715006	0.0330181	0.0668593
B1X6X6_ECODH	dTDP-4-dehydrorhamnose reductase subunit, NAD(P)-binding, of dTDP-L-rhamnose synthase	rfbD	cytosol	dTDP-rhamnose biosynthetic process; extracellular polysaccharide biosynthetic process; lipopolysaccharide biosynthetic process; O antigen biosynthetic process	na	na	5.543	32694.1	AGIPLALNK, ALQEYCAK, FQQNFALVLPDWQVGVK, LNAVPTTAYPTPAR, MNILLFGK, TSWVYAGK	6	21.405	1	1	1.92914e+06	1.80084e+06	2.16527e+06	1.71713e+06	1.64487e+06	2051023	1.61393e+06	1.59174e+06	1.96617e+06	3.09648e+06	2.18219e+06	2.52541e+06	2048912	2.25731e+06	2.28674e+06	1.87082e+06	0.967294	0.596809	0.670837	0.995468	0.818266	0.883486	0.680142	0.000365115	0.00245822	1.42867	0.000483398	0.00187461	0.67706	0.000505133	0.00254656
EFPL_ECODH	Elongation factor P-like protein	yeiP	cytosol	na	na	na	4.924	21532.6	DIDIQSPTAR, GMVLNYNGK, NKPATLSTGLVIQVPEYLSPGEK	3	22.105	0.98, 1.0	1	141824	136177	113474	163362	106565	70759	104950	95033.6	1.22416e+06	1.5566e+06	1.62565e+06	1968792	1.22259e+06	1.29496e+06	1.53085e+06	1.51759e+06	0.968333	0.690043	0.748443	0.7362	0.75577	0.842374	0.0770795	4.2074e-07	3.62533e-05	17.0644	6.93036e-07	3.26844e-05	0.0567459	8.72668e-07	4.61593e-05
B1XAG0_ECODH	Glucose-1-phosphate thymidylyltransferase	rffH	cytosol	enterobacterial common antigen biosynthetic process; extracellular polysaccharide biosynthetic process	na	na	5.317	32734.4	FGVVEFDDNFR, GIILAGGSGTR, IACLEEIAWR, TGYGQYLLELLR	4	15.017	1	1	818550	757008	786913	573972	610699	774615	590275	766287	466746	559235	547802	504850	437891	494317	471733	438024	0.968572	0.603532	0.677756	1.02435	0.361939	0.525836	1.22395	0.0518148	0.097932	0.772532	0.00163821	0.00480319	1.25376	0.0153113	0.0361634
E4PD_ECODH	D-erythrose-4-phosphate dehydrogenase	epd	cytosol	glucose metabolic process; pyridoxal phosphate biosynthetic process; pyridoxine biosynthetic process	na	na	6.264	37299.4	AASQSIIPVDTK, IVSNASCTTNCIIPVIK, MLDTTLAMATVAFR, SLQSLPWR, TLVWCDNEWGFANR	5	19.174	0.99, 1.0	1	782995	767261	861857	827707	680917	739151	549368	679195	364294	320951	305842	405266	251405	335373	379498	285021	0.968613	0.776497	0.824463	0.891781	0.190324	0.353804	2.03509	0.000156815	0.00141655	0.533713	0.000264268	0.00120737	1.81486	0.000563458	0.00276435
B1XHD2_ECODH	Probable transcriptional regulatory protein YebC	yebC	cytosol	regulation of transcription, DNA-templated; response to ionizing radiation; transcription, DNA-templated	na	na	4.714	26422.6	ADMDAETAPK, ADSAEVSMIPSTK, CGGNLGTDGSVAYLFSK, DALEAAGLK, LGGGDPDANPR	5	24.39	1	1	3192061	3.48294e+06	3911733	3290634	3.59757e+06	3.46349e+06	3.02677e+06	3.21756e+06	3378658	3992499	3.49679e+06	4.8489e+06	3136923	3.68747e+06	3.92349e+06	2.96219e+06	0.969315	0.649505	0.714016	1.0637	0.532566	0.668219	0.762815	0.00326723	0.011586	1.19461	0.0386734	0.0638155	0.811407	0.0146195	0.0348105
ISPH_ECODH	4-hydroxy-3-methylbut-2-enyl diphosphate reductase	ispH	cytosol	dimethylallyl diphosphate biosynthetic process; isopentenyl diphosphate biosynthetic process, methylerythritol 4-phosphate pathway; terpenoid biosynthetic process	na	na	5.196	34774.6	EENIVFEVPK, GFCAGVDR, MQILLANPR	3	8.544	0.99, 1.0	1	218619	208127	225420	241234	270638	275844	214424	256710	221811	299599	221256	249649	203595	231338	255371	194996	0.970922	0.650102	0.714134	1.23432	0.308474	0.479085	0.798946	0.00789175	0.0227862	0.984556	0.815201	0.848273	0.986152	0.824797	0.86752
B1XB79_ECODH	DNA-binding response regulator in two-component regulatory system with CpxA	cpxR	cytosol	negative regulation of transcription, DNA-templated; phosphorelay signal transduction system; positive regulation of transcription, DNA-templated; transcription, DNA-templated	stress response	na	5.393	26312.1	AIDMHISNLR, DGHPWFK, EHLSQEVLGK, QTHQTPVIMLTAR, SHWSEQQQNNDNGSPTLEVDALVLNPGR, VLGLELGADDYLPKPFNDR	6	37.5	0.98, 0.99, 1.0	1	103738	117109	142189	125988	114364	123118	134062	124694	1.15204e+06	1.75196e+06	1473734	1.93599e+06	1.3261e+06	1.20705e+06	1.42181e+06	1.52604e+06	0.973047	0.722512	0.776169	1.10339	0.680855	0.784323	0.0693347	5.93029e-08	1.27459e-05	12.719	3.43106e-08	5.0162e-06	0.0765034	3.04726e-08	1.11377e-05
B1X7F7_ECODH	Molybdopterin biosynthesis protein	moeA	cytosol	molybdenum incorporation into molybdenum-molybdopterin complex; Mo-molybdopterin cofactor biosynthetic process	na	na	5.026	44067.3	ILASDVVSPLDVPGFDNSAMDGYAVR, LADIASGQPLPVAGK, LSGNTASGLPAR, LTTAELPVIASLGIAEVPVIR, MEFTTGLMSLDTALNEMLSR, SFAGQPYHGEWPAGTCIR, TILEELGEIAFWK, VALFSTGDELQLPGQPLGDGQIYDTNR	8	36.983	0.99, 1.0	1	4782592	3771196	4.68194e+06	5.07475e+06	3.77398e+06	5.25068e+06	4.03057e+06	4.40367e+06	2.51188e+06	3.49102e+06	2.7015e+06	3.74586e+06	2.61816e+06	2.75942e+06	2.88526e+06	2.61247e+06	0.979588	0.544832	0.620905	1.05559	0.636381	0.752039	1.27041	0.0154539	0.0380104	0.730474	0.000135116	0.000745433	1.34103	0.000710716	0.00335183
YGFZ_ECODH	tRNA-modifying protein YgfZ	ygfZ	cytosol	iron-sulfur cluster assembly; RNA modification; tRNA processing	na	na	5.175	36094.1	AALANLFSELPSK, DGDGFAWIER, EGATTLLWFEHPAER, FLIVTDEATANMLTDK, GCYTGQEMVAR, LEDGQVVVQVVMNNDMEPDSIFR, LPEAGEDLELK, LPLTLMTLDDWALATITGADSEK, MGENWR, TGTVLAAVK, VTIAPDDER, YMQGQVTADVSQMAEDQHLLAAHCDAK	12	53.067	1	1	6269649	5988569	6.34834e+06	6593514	6125200	6998321	6316118	6975479	4.75699e+06	6601473	5.18365e+06	6.21896e+06	5021445	5333524	4.88235e+06	4700522	0.979924	0.630754	0.698859	1.16454	0.241931	0.411492	0.953013	0.228889	0.312823	0.88296	0.0294848	0.0510139	1.10982	0.00611695	0.0179602
UBIG_ECODH	Ubiquinone biosynthesis O-methyltransferase	ubiG	cytosol	ubiquinone biosynthetic process	na	na	6.119	26555.5	EGATVTGLDMGFEPLQVAK, FIKPAELLGWVDQTSLK, LGYIAER, VLDVGCGGGILAESMAR	4	25	1	1	978106	980646	992388	1.05429e+06	784893	985664	802252	933633	744598	1.03488e+06	789830	1.01185e+06	732270	784419	842866	809086	0.98072	0.453063	0.54123	0.958089	0.702009	0.801257	0.983413	0.69673	0.765877	1.04089	0.189941	0.241268	0.942197	0.105959	0.17042
AROA_ECODH	3-phosphoshikimate 1-carboxyvinyltransferase	aroA	cytosol	aromatic amino acid family biosynthetic process; chorismate biosynthetic process	na	na	5.366	46095.8	FADVLEK, LNFAEIATYNDHR, MESLTLQPIAR, MGATICWGDDYISCTR, VDGTINLPGSK, VGAEVEEGHDYIR	6	16.628	1	1	1138101	1.13189e+06	1.19249e+06	1.08549e+06	978662	979733	735269	967241	519490	637904	561071	678998	522932	489341	635244	503184	0.980953	0.71033	0.765898	0.87844	0.150526	0.305435	1.65906	9.60047e-08	1.528e-05	0.673092	0.0016632	0.0048246	1.45738	0.000601317	0.00292405
DCUP_ECODH	Uroporphyrinogen decarboxylase	hemE	cytosol	heme biosynthetic process; porphyrin-containing compound biosynthetic process; protoporphyrinogen IX biosynthetic process from glutamate; uroporphyrinogen III biosynthetic process	na	na	5.882	39248.1	AQAGDFMSLCK, DYQQFSLYYMHK, FTSPVTCK, IVDGLLR, MMYADPQALHALLDK, NAELACEVTLQPLR, VALQGNMDPSMLYAPPAR, VPVTLFTK	8	26.271	0.98, 1.0	1	1.39106e+06	1.33394e+06	1.47658e+06	1396957	1.47939e+06	1.43873e+06	1230848	1.41286e+06	1.10576e+06	1.1093e+06	1.13683e+06	1349757	953125	1.06225e+06	1.13409e+06	1.06232e+06	0.981307	0.764329	0.813317	1.09079	0.234371	0.406261	1.03286	0.615405	0.692686	0.871003	0.0176957	0.03242	1.12664	0.141726	0.216768
KDSA_ECODH	2-dehydro-3-deoxyphosphooctonate aldolase	kdsA	cytosol	keto-3-deoxy-D-manno-octulosonic acid biosynthetic process; protein homotetramerization	na	na	6.32	30832.7	AIDDLVK, CDGPSALPLAK, DPFGAASGGR, GANFGYDNLVVDMLGFSIMK, GFEELDTSK, GPGLEEGMK, ICEHYVTVTQK, IITDVHEPSQAQPVADVVDVIQLPAFLAR, KPQFVSPGQMGNIVDK, LEPFLK, LGIPYVFK, TGAVINVK, VSGNSPVIFDVTHALQCR, VVSIGDINVANDLPFVLFGGMNVLESR	14	66.549	0.98, 0.99, 1.0	1	22570000	18690000	21780000	19560000	13480000	20370000	15730000	17270000	11920000	19800000	15090000	19970000	13540000	15540000	13440000	15130000	0.982995	0.804287	0.847198	0.899074	0.250332	0.420659	1.06545	0.267925	0.35553	1.02618	0.72427	0.767862	0.957921	0.555479	0.636949
B1XEK9_ECODH	Phosphoglycerate kinase	pgk	cytosol	glycolytic process	na	na	5.079	41118.2	ADEQILDIGDASAQELAEILK, ADLNVPVK, ASLPTIELALK, DYLDGVDVAEGELVVLENVR, EPARPMVAIVGGSK, FADVACAGPLLAAELDALGK, IADQLIVGGGIANTFIAAQGHDVGK, ISYISTGGGAFLEFVEGK, LLTTCNIPVPSDVR, LSNPVR, LTVLDSLSK, MTDLDLAGK, SLYEADLVDEAK, TILWNGPVGVFEFPNFR, VATEFSETAPATLK, VLPAVAMLEER, YAALCDVFVMDAFGTAHR	17	63.824	0.98, 0.99, 1.0	1	180500000	160600000	181900000	199500000	138300000	170700000	132400000	144200000	63540000	73800000	64830000	81810000	59320000	64540000	61450000	60850000	0.983915	0.74675	0.796351	0.917074	0.00503657	0.0348234	2.1127	3.78008e-05	0.000582064	0.507826	3.91336e-07	2.38389e-05	1.9375	4.67157e-06	9.61948e-05
SYS_ECODH	Serine--tRNA ligase	serS	cytosol	selenocysteine biosynthetic process; selenocysteinyl-tRNA(Sec) biosynthetic process; seryl-tRNA aminoacylation	na	na	5.34	48414	AELDALQAEIR, EISSCSNVWDFQAR, GEDIEPLR, GEIIDEDDLPIK, IEVPEVLRPYMNGLEYIG, IILCTGDMGFGACK, LGALEER, LGEELDAAK, LVHTLNGSGLAVGR, MLDPNLLR, NEPDAVAEK, TENLQAER, TLVAVMENYQQADGR, TYDLEVWIPAQNTYR, VLQLLGLPYR	15	40	0.98, 0.99, 1.0	1	14320000	13030000	14420000	12260000	11300000	13250000	10990000	12080000	11120000	13350000	12200000	14830000	10210000	11800000	12350000	10940000	0.984677	0.673805	0.735725	0.986732	0.268112	0.437777	0.890907	0.0105588	0.0282363	1.12011	0.0011941	0.00375435	0.879087	0.00441878	0.0138645
B1XAK6_ECODH	Flavin reductase	fre	cytosol	ion transport; iron ion homeostasis; positive regulation of catalytic activity; protein repair; response to oxidative stress	na	na	5.291	26242	AGQYLMVVMDER, DITIYWGGR, DLFCSER, HPGLQVVPVVEQPEAGWR, IVPDAAFSFR, SILLTALAR, VTSVEAITDTVYR	7	33.476	0.99, 1.0	1	2.17986e+06	2.24078e+06	2.41175e+06	1.35665e+06	1.41559e+06	1.99943e+06	1.54374e+06	1933986	1.13438e+06	1.34451e+06	1.30048e+06	1.35654e+06	1.03102e+06	1.05857e+06	1.3636e+06	1.16917e+06	0.986145	0.816349	0.858047	0.940275	0.0799905	0.202408	1.35039	0.0443431	0.0871942	0.776651	0.010717	0.0211448	1.26974	0.00923263	0.0248584
B1XF12_ECODH	Conserved protein	yajL	cytosol	cellular response to hydrogen peroxide; cellular response to oxidative stress; lactate biosynthetic process; methylglyoxal catabolic process to D-lactate via S-lactoyl-glutathione; protein refolding; regulation of transcription from RNA polymerase II promoter; response to heat; ribosome biogenesis	na	na	5.245	20777.1	IIDLLVGR, LLADAPLVEVADGEYDVIVLPGGIK, LLTSQGPGTAIDFGLK	3	25	1	1	798683	652166	763841	770878	589816	880952	677442	649764	438836	724126	482353	677455	481907	548087	550448	473858	0.987734	0.86126	0.895588	1.01795	0.663458	0.774005	1.14542	0.114815	0.180243	0.847126	0.0452207	0.0724919	1.16598	0.123927	0.194191
B1XA13_ECODH	Purine nucleoside phosphoramidase	hinT	cytosol	D-alanine catabolic process	na	na	5.731	13241.3	EIPSDIVYQDDLVTAFR, IAEQEGIAEDGYR, MITVAAK	3	31.092	0.99, 1.0	1	2.15057e+06	2301651	2.28569e+06	2833071	2344220	2120454	2.07513e+06	2.22666e+06	1.32536e+06	1551265	1.43442e+06	1.69429e+06	1.31109e+06	1.36972e+06	1.47915e+06	1217660	0.988026	0.771216	0.819451	1.01675	0.568629	0.69908	1.37412	0.00882111	0.0246442	0.707178	0.00113396	0.00358841	1.39714	0.00121753	0.00500007
B1X910_ECODH	Predicted NUDIX hydrolase	yfcD	cytosol	na	na	na	4.698	20375.9	ALALWMK, ATYIVVHDGMGK, CDEFTPDSLK, DFLPGMLDATAGGVVQADEQLLESAR, EAEEELGIAGVPFAEHGQFYFEDK, LASTEWVDIVNEENEVIAQASR	6	56.111	1	1	2.02777e+06	1.51044e+06	1.78274e+06	1.94923e+06	1.28481e+06	1.74573e+06	1.51851e+06	1.76611e+06	900038	1.44857e+06	1.06981e+06	1.6159e+06	1.06519e+06	1.10839e+06	1.17234e+06	1.0561e+06	0.988247	0.872981	0.903276	0.956301	0.276679	0.447767	1.2752	0.0426372	0.0843877	0.810388	0.00937802	0.0189636	1.21947	0.0671374	0.119265
B1X6C8_ECODH	Probable transcriptional regulatory protein YeeN	yeeN	cytosol	regulation of transcription, DNA-templated; transcription, DNA-templated	na	na	4.713	25867.1	DVTEEEGNIVIYTEPTDLHK, GGGDETFVQGR, QGEPDPELNTSLK, VYHNVANL, WANIVAK, YEGFGPNGSMIIAETLTSNVNR	6	34.034	1	1	2.66284e+06	2.90071e+06	2.76976e+06	2858451	3.39789e+06	2.74369e+06	2.73944e+06	2.92772e+06	2637922	2907406	2.65919e+06	3.22576e+06	2583669	2.54249e+06	2.85662e+06	2.26122e+06	0.988873	0.84984	0.886201	1.16317	0.713413	0.809088	0.843781	0.0238544	0.0528755	1.00755	0.933623	0.949205	0.98146	0.834103	0.874163
B1X977_ECODH	Conserved protein	yicC	cytosol	na	na	na	5.1	33174.9	GEWGSATWEMR, LEDAQVQLENNR, LEQELVLLAQR, LPEQFR, MQSDEGEINPVDILR, QLVTAANWVK, SHMPEILQWQR, VLIEQMR, YLETYFR	9	31.359	1	1	2.2308e+06	2.38606e+06	2.43707e+06	2543013	2616020	2314611	1.9854e+06	2.36454e+06	2163686	2.33318e+06	2.11729e+06	2.21023e+06	1.82384e+06	2077614	2149378	1.88759e+06	0.990848	0.88406	0.9128	1.06384	4.73658e-05	0.00494973	0.93717	0.405193	0.494559	0.993826	0.928122	0.944269	0.997003	0.972908	0.980959
B1XG47_ECODH	Conserved protein	yqiC	cytosol	na	na	na	5.895	11276	ISELENR, LALLEQR, QTLQAQLTR	3	23.958	1	1	1.12807e+06	1.2417e+06	1.18622e+06	1.02565e+06	1.39269e+06	986983	951951	1.21512e+06	1.07427e+06	1.00571e+06	909570	1086398	882670	1.01367e+06	993107	812510	0.992888	0.934479	0.949425	1.07905	0.462698	0.621206	0.976325	0.777243	0.829476	0.942461	0.619673	0.671083	1.05351	0.695943	0.763865
SYD_ECODH	Aspartate--tRNA ligase	aspS	cytosol	aspartyl-tRNA aminoacylation	na	na	5.472	65913.4	AAPENAVANAYDMVINGYEVGGGSVR, ADVLPLDSNHVNTEEAR, DLGSLIFIDMR, DMATGEIEVLASSLTIINR, DMTAAELK, DVIAFPK, EGIVQVFFDPDR, EVMEALVR, FGFLLDALK, FLNAEIIEDILDR, FMDDHGFLDIETPMLTK, FYALPQSPQLFK, GLEGINSPVAK, ITSLVR, IVADAMGALR, QIDEYGNFVK, QPEFTQIDVETSFMTAPQVR, SVEFAVFAGPANDPK, TAAQDGDMIFFGADNK, TEYCGQLR, VPGGASLTR, YGSDKPDLR, YGTPPHAGLAFGLDR, YYQIVK	24	49.831	0.98, 0.99, 1.0	1	16910000	16530000	17470000	16160000	14800000	16280000	15090000	14430000	17220000	21550000	18810000	20720000	16020000	18020000	18040000	17380000	0.994824	0.887784	0.915997	1.01031	0.24846	0.418293	0.726063	9.15416e-05	0.000979852	1.35617	0.00020337	0.00100789	0.733552	0.000652908	0.00312968
B1XGI4_ECODH	Phosphofructokinase	pfkB	cytosol	cellular response to DNA damage stimulus; glycolytic process; glycolytic process through fructose-6-phosphate	na	na	5.252	32456	CTAPVFEPGGGGINVAR, ELSALVNR, ELTQPDDVR, FGVAAGSAATLNQGTR, FVMPGAALNEDEFR, IYTLTLAPSLDSATITPQIYPEGK, LAENASLEEMVR, LTQLISAAQK	8	35.599	0.99, 1.0	1	2.70903e+06	2716707	2.88076e+06	3.58255e+06	1.85467e+06	2.07581e+06	1.60399e+06	2038927	1.13118e+06	1.47807e+06	1.15662e+06	1.46012e+06	1.1604e+06	1.11802e+06	1.23751e+06	1.18307e+06	0.995326	0.859055	0.894569	0.705222	0.0508829	0.152544	1.96175	0.000193861	0.0016206	0.719442	0.000130094	0.000725864	1.38347	0.000103337	0.000825564
B1X6V2_ECODH	Predicted epimerase, with NAD(P)-binding Rossmann-fold domain	yeeZ	cytosol	na	na	na	5.278	29679.9	LAGLVGPGR, LLGLEPPQFR, MEPELVCDSDDLDALMDADALVITLPAR, SGPGDEFYLQAVQELVDSALAHR, VLEELEDWLHNLPGTSVDILR	5	33.212	1	1	2.38677e+06	1.97564e+06	1.95887e+06	2.01977e+06	1.25024e+06	2.60687e+06	1963256	1594349	965038	1405991	1.29559e+06	1.02822e+06	1.33836e+06	1.0767e+06	865022	984752	0.996672	0.982287	0.987629	0.94668	0.199118	0.365507	1.547	0.00450731	0.0146991	0.68055	0.0718435	0.106743	1.46451	0.0553208	0.101607
SYE_ECODH	Glutamate--tRNA ligase	gltX	cytosol	glutamyl-tRNA aminoacylation	na	na	5.593	53815.7	ALDFIAER, DDGYLPEALLNYLVR, FANPQEGSVVFDDQIR, FAPSPTGYLHVGGAR, GPIEFSNQELDDLIIR, HGAVSVMQYR, IEDTDLER, LGWSHGDQEIFTR, NGPQLADLVK, NHGGEFVLR, TALYSWLFAR, VAVTGAGQSPALDVTVHAIGK, VGMPLR, YFTLNAVSK, YNAVIDQMLEEGTAYK	15	38.641	0.99, 1.0	1	13080000	12710000	13540000	12870000	12290000	13420000	11560000	12670000	11820000	15210000	12300000	14700000	11370000	11660000	12830000	12100000	0.997723	0.925501	0.944244	1.06903	0.177414	0.340857	0.823399	0.000344611	0.00240742	1.13347	0.00101344	0.00329256	0.880238	0.00331855	0.0111278
B1X988_ECODH	Conserved protein	yicH	cytosol	na	na	na	5.673	62272.4	FSAPSHIVLENVTFGR, LQGPDWAVTDLDLSLR, NADGSWQVENLR, SLTDFFAPLR	4	9.49	0.99, 1.0	1	371122	406894	407206	480061	467789	451837	376091	466096	242776	254629	277356	254157	222559	222091	263523	237958	0.998729	0.985999	0.988517	1.15522	0.00239825	0.0243656	1.41566	0.0105737	0.0282363	0.610694	9.03937e-05	0.000552952	1.6354	0.000781716	0.00359154
B1XEX0_ECODH	D-alanine--D-alanine ligase	ddlA	cytosol	cell wall organization; peptidoglycan biosynthetic process; regulation of cell shape	na	na	5.02	39315.8	AIAVQAYQTLGCAGMAR, DAGLNIAPFITLTR, FDVVLLGIDK, HNISFAEVESK, LGLPLFVKPANQGSSVGVSK, LIELALER, LWQASGLGYTDLITR, SAEHEVSLQSAK, VGIVFGGK, VIVEQGIK, VVVPAAIAPEINDK	11	37.637	0.99, 1.0	1	4682376	4.70711e+06	5.29377e+06	4.74829e+06	4445486	4.85014e+06	4.40671e+06	4.39447e+06	3.9531e+06	4.90274e+06	4018884	4.44708e+06	3457200	4195112	4.18986e+06	3.75726e+06	0.999144	0.985661	0.988517	1.03447	0.131837	0.282811	0.962197	0.403941	0.493443	1.0038	0.924638	0.941379	0.995362	0.920198	0.941448
B1XBL6_ECODH	Conserved protein	yciO	cytosol	na	na	na	5.969	23211.8	EGVGDVKPFL, LINQAVEIVR, NNTPGNYTFILK	3	15.534	1	1	989062	1.14085e+06	1.09262e+06	1086994	1.00591e+06	851751	811598	874406	854128	922774	853170	945410	716505	786994	981537	794347	0.999756	0.997017	0.997017	0.902998	0.137033	0.286887	1.04692	0.489438	0.576564	1.05753	0.511172	0.573548	0.94537	0.497508	0.583754
B1X6U3_ECODH	Conserved protein	yeeX	cytosol	na	na	na	9.161	15132.5	METTKPSFQDVLEFVR, VDDYIIK, VLLLDNLSDYIKPGMSVEAIQGIIASMK	3	38.931	0.99, 1.0	1	8678362	7148141	6034693	5750540	5.0718e+06	8.04169e+06	7.38661e+06	6.58912e+06	3.10872e+06	6589571	4629740	4.25171e+06	4575629	3993789	3.71081e+06	3.95069e+06	1.00189	0.988906	0.990261	1.09005	0.861844	0.911038	1.29805	0.115881	0.181654	0.708081	0.0202231	0.0365015	1.41494	0.0486784	0.0917111
B1XEK8_ECODH	Fructose-bisphosphate aldolase, class II	fbaA	cytosol	glycolytic process	na	na	5.524	39147.3	AFQELNAIDVL, AGQTSMIAR, ANEAYLQGQLGNPK, APVIVQFSNGGASFIAGK, DSQEYVSK, DSVSYGVVK, ENNFALPAVNCVGTDSINAVLETAAK, IFDFVKPGVITGDDVQK, LLPWIDGLLDAGEK, MNIDTDTQWATWEGVLNYYK, VFQVAK, YYDPR	12	43.733	1	1	122200000	103400000	127500000	139000000	86040000	120600000	79780000	102300000	32190000	48610000	38110000	49710000	35790000	40130000	35780000	36340000	1.00308	0.945409	0.957866	0.889648	0.0934632	0.222384	2.44796	1.54549e-05	0.000332052	0.460589	9.83672e-06	0.000140993	2.17782	3.24379e-06	7.77447e-05
G6PI_ECODH	Glucose-6-phosphate isomerase	pgi	cytosol	cellular response to oxidative stress; gluconeogenesis; glycolytic process	na	na	5.853	61529.8	AITDVVNIGIGGSDLGPYMVTEALRPYK, AVLHVALR, DVMPEVNAVLEK, DVTIADLFAK, DWFLK, EITPFSLGALIALYEHK, EVVEQEYR, FAAYFQQGNMESNGK, FSATFDDQMLVDYSK, ITEETLAK, LLSNFFAQTEALAFGK, NINPTQTAAWQALQK, SNTPILVDGK, TFSEAIISGEWK, TFTTQETMTNAHSAR, VFEGNRPTNSILLR, VNPETTLFLVASK	17	40.255	0.98, 0.99, 1.0	1	21630000	18660000	21770000	17610000	18480000	21400000	16970000	19500000	14220000	18930000	15760000	18960000	14630000	15560000	15070000	15180000	1.00412	0.871989	0.903276	1.07493	0.00803003	0.0457118	0.993551	0.820253	0.867141	0.940189	0.0515373	0.0810188	1.068	0.00410162	0.0130644
B1XHI7_ECODH	Glutamate synthase, large subunit	gltB	cytosol	ammonia assimilation cycle; glutamate biosynthetic process; L-glutamate biosynthetic process	na	na	6.265	166710	AFFDFNSMHMEPWDGPAGIVMSDGR, AYADLITIAGYDGGTGASPLSSVK, ELDDDTLASYQK, ELMAQLGVTR, FGVTPAYLVNADVIQIK, FYLDLADLR, GEEILANWSTFATK, GLCMPTDLPR, IIYDYFR, LLVPPAWQNNPDMDPELR, LVDLIGR, LVNERPATTLR, LVSEPGVGTIATGVAK, QFNYSAEELDSVIR, SGTVLLVLSDR, SPILLYSDFK, SVGASLSGYIAQTHGDQGLAADPIK, TFWFDIR, TGDGCGLLLQKPDR, TLQQAVQSGEYSDYQEYAK, VAQGAKPGEGGQLPGDK, VLGENGQEAVGSMGDDTPFAVLSSQPR, VTNYFEFIAR, WPLAQPFR	24	22.544	0.98, 0.99, 1.0	1	4.84234e+06	4869280	5.0265e+06	4174064	3.7513e+06	4223153	3.44288e+06	3782007	2544011	3.29974e+06	2824742	3.18259e+06	2.37657e+06	2.77359e+06	3002425	2.59271e+06	1.00436	0.892011	0.918413	0.891428	0.0022509	0.0236551	1.37191	6.10786e-05	0.000742399	0.82125	0.000622022	0.00225657	1.22296	8.54167e-05	0.000716395
B1XCF1_ECODH	DNA-binding transcriptional dual regulator, tyrosine-binding	tyrR	cytosol	aromatic compound catabolic process; negative regulation of transcription, DNA-templated; phosphorelay signal transduction system; regulation of transcription, DNA-templated; transcription, DNA-templated	na	na	5.543	57656.1	DCPQDIMPLTELFVAR, ELLDLLVLR, GIEIDPIGR, LAMLSAPLLITGDTGTGK, QLQNVAAQDVSAFSQIVAVSPK	5	14.425	1	1	516566	437480	501340	526521	481834	474425	463471	573305	466163	472858	432174	522082	396760	426918	499100	422164	1.00474	0.937395	0.951437	1.09727	0.0826536	0.20565	0.91617	0.231058	0.315196	0.99946	0.993274	0.99556	1.00529	0.945102	0.959541
GPMB_ECODH	Probable phosphoglycerate mutase GpmB	gpmB	cytosol	dephosphorylation; glycolytic process	na	na	5.455	24065.2	ELNMGVLEK, GEQQAMQVATR, HGETQWNAER, IPEGESMQELSDR, IQGQSDSPLTAK, VNAALESCR	6	29.767	1	1	503732	459684	574147	467002	522013	533617	383268	497339	530749	743847	614938	772482	594939	612040	629727	588695	1.00886	0.754777	0.804325	1.0505	0.168853	0.327195	0.663998	5.02392e-05	0.000667268	1.44633	0.000893208	0.00298826	0.697532	0.00137494	0.00552242
B1X754_ECODH	Predicted transcriptional accessory protein	yhgF	cytosol	nucleobase-containing compound metabolic process; response to ionizing radiation	na	na	5.918	85119.9	AEDEAINVFAR, AFEQCAGFLR, ALAMFR, EAQPAGNSAMMDALAAAMGK, EITGGLDDTQLR, FAEDAALLAK, FVEDPHTVVK, GQIAIEAGLEPLADLLWSDPSHTPEVAAAQYVYADK, GVVSWTWR, IALTMR, IIAGEIQARPEQVDAAVR, ILAATQQALK, LDEQPGETNAR, LNNAPADSWR, LQDPLAELVK, LVATDTIYPHTGQAAK, NLHDLLMAAPAGLR, TELEDLYLPYKPK, YILMER	19	30.66	0.99, 1.0	1	5.13597e+06	5165625	5.6369e+06	5156785	4614405	4751446	4.10203e+06	4381307	3995215	4.80416e+06	4254142	4.91192e+06	3.77549e+06	4207717	4502263	3.84017e+06	1.00891	0.794985	0.840348	0.937899	0.0197878	0.0841556	1.00779	0.817481	0.864836	1.0674	0.123169	0.16658	0.945203	0.203308	0.287741
LPLA_ECODH	Lipoate-protein ligase A	lplA	cytosol	peptidyl-lysine lipoylation; protein lipoylation	na	na	5.708	37925.9	AQVFTDSLNPAPLEALAGR, LANYLNPDK, VLFLWR	3	10.059	1	1	233714	241816	211238	239237	299075	226051	222892	277354	226198	223130	149649	218452	174338	188144	205149	184472	1.00964	0.928412	0.945233	1.19547	0.1315	0.282811	1.01253	0.915526	0.934719	0.8341	0.0885503	0.128306	1.21045	0.204609	0.289022
B1XF97_ECODH	Transketolase	tktA	cytosol	pentose-phosphate shunt, non-oxidative branch	na	na	5.429	72211.7	AINEDAAGNYIHYGVR, AVTDKPSLLMCK, AYPQEAAEFTR, DIDGHDAASIK, EQLGWK, FEAYGWHVIR, GEMPSDFDAK, HNPQNPSWADR, QVMVYTHDSIGLGEDGPTHQPVEQVASLR, TEEQLANIAR, TIIGFGSPNK, TPGHPEVGYTAGVETTTGPLGQGIANAVGMAIAEK, VTPNMSTWRPCDQVESAVAWK, VVSMPSTDAFDK, YAPFEIPSEIYAQWDAK	15	33.333	0.98, 0.99, 1.0	1	38400000	34410000	39540000	31140000	28350000	35410000	28340000	30630000	21060000	32230000	27690000	34080000	23510000	26480000	26790000	25190000	1.01054	0.795483	0.840348	0.962917	0.0199982	0.084804	1.05816	0.263417	0.349866	0.991775	0.626072	0.67601	1.01892	0.643444	0.719751
B1XCK7_ECODH	DNA-binding protein	stpA	cytosol	regulation of transcription, DNA-templated	na	na	7.95	15347.5	ADGINPEELLGNSSAAAPR, EFSIDVLEEMLEK, FTDVNGETK, ISTWLELMK, TPKPIAQALAEGK	5	47.015	1	1	7856815	7565532	8669939	8.28499e+06	9037010	10010000	8990699	9124620	8618806	10320000	9704960	9686697	8286913	9317173	8915815	8284457	1.01298	0.825521	0.86582	1.27805	0.514415	0.656344	0.719291	0.0013752	0.00614424	1.10192	0.0276662	0.0482098	0.919288	0.1801	0.259927
TSAD_ECODH	tRNA N6-adenosine threonylcarbamoyltransferase	tsaD	cytosol	tRNA threonylcarbamoyladenosine modification	na	na	5.915	36008.4	AFEDAVVDTLMIK, GLLANQLYSQVK, LLGLDYPGGPLLSK, LVMAGGVSANR, TFAANTIR, TVPLIQAALK	6	20.178	0.99, 1.0	1	596232	577383	632910	604286	879158	765894	575629	721606	891871	734805	670958	669244	630626	730370	808280	583506	1.01385	0.921623	0.941602	1.32161	0.0460548	0.143053	0.713052	0.0326993	0.0680536	1.07585	0.501455	0.565248	0.942376	0.701381	0.768226
B1XHG5_ECODH	Predicted DNA-binding transcriptional regulator	yrbA	cytosol	na	na	na	5.831	9451.74	QQTVYGPLMEYIADNR	1	19.048	1	1	449579	498673	414457	463749	575565	484888	488228	480554	370488	446517	350097	448496	353172	382718	408336	352208	1.01481	0.688541	0.747924	1.21279	0.711973	0.808709	0.995766	0.949449	0.961958	0.84031	0.0473707	0.0756069	1.20766	0.0420561	0.0811161
B1X6X4_ECODH	dTDP-4-deoxyrhamnose-3,5-epimerase	rfbC	cytosol	cellular response to DNA damage stimulus; dTDP-rhamnose biosynthetic process; extracellular polysaccharide biosynthetic process; lipopolysaccharide biosynthetic process; O antigen biosynthetic process; response to antibiotic	na	na	5.476	21270.1	IAIDWPQTSGLILSPK, LFTLDELIR, TEIEDVLILEPR	3	20	1	1	909448	922452	845358	796901	964982	920201	976633	978040	1.30891e+06	1.28597e+06	1.13834e+06	1.17654e+06	1.1447e+06	1220806	1.11607e+06	1079109	1.01873	0.83926	0.877081	1.21479	0.830476	0.890459	0.61352	0.00145601	0.00646573	1.36687	0.00209996	0.00581466	0.745296	0.0210708	0.0462544
B1XAS8_ECODH	Glucose-1-phosphate uridylyltransferase	galU	cytosol	colanic acid biosynthetic process; galactose catabolic process via UDP-galactose; lipopolysaccharide biosynthetic process; UDP-glucose metabolic process	na	na	5.108	32942.3	ADVAPSNLAIVGR, AVIPVAGLGTR, ETVEAYHMK, GVELAPGESVPMVGVVEKPK, HNTLGTEFK, QLLDEVQSICPPHVTIMQVR, TPPGAGDEIQLTDAIDMLIEK, YVLSADIWPLLAK	8	38.411	1	1	10620000	9760358	11300000	11080000	9375076	11220000	9822441	9736925	8453655	10270000	9128338	11240000	8.01638e+06	9401965	9403816	8789645	1.0194	0.557446	0.632825	1.04667	0.534671	0.670286	0.932812	0.143709	0.214026	1.0441	0.204206	0.25737	0.976351	0.504884	0.589569
MTLD_ECODH	Mannitol-1-phosphate 5-dehydrogenase	mtlD	cytosol	mannitol catabolic process	na	na	5.357	41139	ALHFGAGNIGR, AWVEEHVGFVDSAVDR, EQGNESPLNIIACENMVR, GALPNIPGMELTDNLMAFVER, GHVMNALPEDAK, GPQAALAQISGLDANSEVVSEAVTAYK, IVPPSASATNDPLEVTVETFSEWIVDK, LLADAGIQLTFADVNQVVLDALNAR, SEDDPQAQELAALIADK	9	45.55	1	1	2.33745e+06	2.09845e+06	2259993	2246948	1.20061e+06	2.13832e+06	1.52797e+06	1.67781e+06	1.38113e+06	1.74833e+06	1.4806e+06	1.99211e+06	1.50174e+06	1529661	1.45706e+06	1.56733e+06	1.0218	0.638388	0.703913	0.79125	0.000722294	0.0118732	1.18177	0.00373323	0.012647	1.09274	0.384502	0.451157	0.935078	0.498583	0.584545
YEJL_ECODH	UPF0352 protein YejL	yejL	cytosol	na	na	na	5.497	8288.46	QAIANSFAR, YSDEQVEQLLAELLNVLEK	2	37.333	1	1	654931	450726	556642	480923	527693	528244	906798	889321	803011	709792	546394	569986	773761	658255	579962	459204	1.02239	0.905314	0.928836	1.42034	0.82956	0.890423	0.713611	0.0608009	0.110348	1.0087	0.968454	0.975795	1.01357	0.952114	0.963982
GUAA_ECODH	GMP synthase [glutamine-hydrolyzing]	guaA	cytosol	glutamine metabolic process; GMP biosynthetic process	na	na	5.239	58679.2	ADAIFIEELR, DFNPSGIILSGGPESTTEENSPR, DICQCEALWTPAK, EFGYAQVEVVNDSALVR, EYCDLLR, FLSALAGENDPEAK, GIEDALTADGKPLLDVWMSHGDK, IGLELGLPYDMLYR, IINEVNGISR, ILILDFGSQYTQLVAR, MGLVEPLK, NLTCVFVDNGLLR, SVGVMGDGR, VSQAFTVFLPVR, VVYDISGKPPATIEWE, WLAQGTIYPDVIESAASATGK, YDWVVSLR	17	44.571	0.98, 0.99, 1.0	1	23650000	21460000	23970000	26190000	17420000	23490000	14630000	20420000	14440000	20000000	14850000	18280000	14560000	16880000	15250000	14470000	1.02244	0.622528	0.692755	0.880473	0.545216	0.678923	1.19778	0.0191939	0.0449396	0.969488	0.670687	0.718347	1.05462	0.438536	0.525955
GLMU_ECODH	Bifunctional protein GlmU	glmU	cytosol	cell morphogenesis; cell wall organization; lipid A biosynthetic process; lipopolysaccharide biosynthetic process; peptidoglycan biosynthetic process; regulation of cell shape; UDP-N-acetylglucosamine biosynthetic process	na	na	6.087	49190.1	EIVAVHPQR, LDDPTGYGR, LLLAGVMLR, LSEVEGVNNR, MYSDLPK, NVGENALAISR, QIQEINTGILIANGADMK, TIIGDDVFVGSDTQLVAPVTVGK	8	21.053	0.99, 1.0	1	2.03641e+06	2.2104e+06	2155575	1.45097e+06	2.40063e+06	2.13496e+06	1.89789e+06	2279534	1.75592e+06	1.86915e+06	1.68213e+06	1.90093e+06	1.55564e+06	1831640	1.79325e+06	1529382	1.02306	0.718599	0.772534	1.23461	0.34072	0.50761	0.929276	0.485282	0.573622	0.89172	0.143357	0.18956	1.14729	0.125164	0.195921
YCEH_ECODH	UPF0502 protein YceH	yceH	cytosol	na	na	na	5.02	24177.3	FCNSEFGDLK, LDSLLAHLGD, LSAAEVALITTLLLR, VEALEIEVAELK, YMHLFSGEVEDQPAVTDMSNAVDGDLQAR	5	35.349	0.99, 1.0	1	1.86087e+06	1.55916e+06	1.65081e+06	1.9924e+06	1.52786e+06	1.94146e+06	1.64139e+06	1.78025e+06	1.02223e+06	1245381	973193	1.39126e+06	1058603	1.13059e+06	1.02459e+06	1.05683e+06	1.02326	0.679062	0.739277	1.07606	0.298863	0.470147	1.32714	0.00989118	0.0268818	0.716524	0.000204771	0.0010114	1.42809	0.000219077	0.00139257
B1XAM1_ECODH	Probable GTP-binding protein EngB	yihA	cytosol	barrier septum assembly	na	na	6.769	22083.2	HLPSDTGIEVAFAGR, QSLQGLVVLMDIR, SSALNTLTNQK, TQLINLFEVADGK	4	26.263	0.98, 0.99, 1.0	1	849226	815710	873126	773513	883281	911084	834160	1.03747e+06	659803	814621	853355	830645	709937	725186	788629	715449	1.02361	0.663712	0.727181	1.21164	0.010659	0.055495	0.916735	0.136375	0.20583	0.92155	0.11716	0.160082	1.11075	0.164005	0.242197
B1X914_ECODH	D-erythro-7,8-dihydroneopterin triphosphate 2'-epimerase and dihydroneopterin aldolase	folX	cytosol	folic acid-containing compound metabolic process	na	na	6.509	14082	FSLLEK, LTQDVLDIAR, NIIQHVENNR	3	21.667	0.99, 1.0	1	1.43465e+06	1.6584e+06	1.75501e+06	1.39931e+06	1762240	1.33861e+06	1.12876e+06	1.25825e+06	1.20525e+06	1.03547e+06	904555	1.04975e+06	848169	1.00534e+06	1.21026e+06	877046	1.02394	0.848764	0.885745	0.95905	0.108276	0.248085	1.28688	0.0683577	0.121446	0.829653	0.171352	0.221304	1.23418	0.198204	0.282386
B1XDN3_ECODH	Thymidylate synthase	thyA	cytosol	dTMP biosynthetic process; dTTP biosynthetic process; regulation of translation	na	na	5.62	30479.7	FEDFEIEGYDPHPGIK, FNLQDGFPLVTTK, HIDQITTVLNQLK, IIVSAWNVGELDK, LSCQLYQR, QYLELMQK, TGTGTLSIFGHQMR	7	32.197	0.98, 0.99, 1.0	1	1.88311e+06	2.08543e+06	2.19569e+06	1.65194e+06	1.86658e+06	1.81261e+06	1510018	1.78638e+06	1.71336e+06	1.95677e+06	1.81739e+06	1.97518e+06	1.61198e+06	1.62566e+06	1.81697e+06	1.90584e+06	1.02737	0.619735	0.692755	0.987312	0.0672066	0.18041	0.899842	0.146015	0.215919	1.15639	0.0455445	0.0728513	0.888425	0.081957	0.139815
B1XFK6_ECODH	DNA-binding transcriptional activator	rob	cytosol	regulation of transcription, DNA-templated	na	na	6.664	33144.9	AGDRPINLR, FDSQQTFTR, LGEFTMPEHK, LTARPILDIALQYR, QFAQTPALYR, SPEWSAFGIRPPLR	6	22.837	0.98, 0.99, 1.0	1	1.1233e+06	1.28977e+06	1.07905e+06	864340	1.08645e+06	960038	918879	864284	797534	775521	1.02646e+06	909810	804004	787964	847856	834632	1.02752	0.793305	0.839868	0.97381	0.166794	0.327103	1.07196	0.599961	0.680006	0.984324	0.830714	0.861962	1.04388	0.730078	0.790647
B1X702_ECODH	Uridine kinase	udk	cytosol	CMP biosynthetic process; CTP salvage; pyrimidine nucleobase metabolic process; pyrimidine nucleoside salvage; UMP salvage	na	na	6.393	24353.1	DQSHLSMEER, EQVGDEHIGVIPEDCYYK, GSAIDLPVYSYVEHTR, IAIDILK, SMDSVMAQYQK, TVRPMFLQFIEPSK	6	35.681	0.99, 1.0	1	927087	926016	922159	880296	826324	874836	737869	823614	731893	1.18188e+06	961051	1.10531e+06	825687	891729	1.05069e+06	920212	1.0296	0.621449	0.692755	0.978095	0.207226	0.377549	0.811783	0.00616344	0.0185719	1.29672	0.000382187	0.00156515	0.794001	0.00428709	0.0136255
COAA_ECODH	Pantothenate kinase	coaA	cytosol	coenzyme A biosynthetic process	na	na	6.325	36359.8	DSVPMTLSEDEIAR, EGAFTDPDSYFHNYAK, EINWLNLK, LLNFYISSNLR, QNILPTR, SGVPNVTAPVYSHLIYDVIPDGDK, TAMTLWK, VLQALLSR	8	30.063	0.98, 0.99, 1.0	1	686222	680721	737964	736601	589816	574836	492148	554862	624062	695833	765709	851575	599977	643130	834962	696673	1.03312	0.689275	0.748165	0.851425	0.631267	0.750777	0.8487	0.0437602	0.0862047	1.42971	0.00155032	0.00463512	0.722604	0.00321233	0.0108213
RHLB_ECODH	ATP-dependent RNA helicase RhlB	rhlB	cytosol	RNA catabolic process; RNA secondary structure unwinding	na	na	7.29	47125.9	AIIFANTK, DVAGQAQTGTGK, ELAFEQMNNAEYIEVEPEQK, ELAVQIHADAEPLAEATGLK, FSDFALHPK, GDLDILVATDVAAR, ILDEFTR, LGLAYGGDGYDK, LIDYAK, MYDLGFIK, VGLLTGDVAQK, VLESGVDILIGTTGR, YNPDALMTDLPKPLR	13	37.292	0.99, 1.0	1	4663329	5090737	5.14646e+06	2.90875e+06	3.85391e+06	4207098	3662037	4290679	2.92945e+06	3.17231e+06	3.31463e+06	3.63039e+06	2.77569e+06	3.0306e+06	3.24788e+06	3.11672e+06	1.03456	0.55752	0.632825	1.02053	0.274396	0.446543	1.14412	0.34196	0.435954	0.886052	0.00388831	0.00924344	1.16761	0.0349956	0.0699004
PYRG_ECODH	CTP synthase	pyrG	cytosol	de novo' CTP biosynthetic process; CTP biosynthetic process; glutamine metabolic process	na	na	5.633	60374.1	AVISLK, DGHPLFAGFVK, DVDSIYK, GLDAILVPGGFGYR, GLNVTIMK, GVEGMITTAR, HVANMENANSTEFVPDCK, IALFCNVPEK, IPGLLK, IYSDVLR, LGAQQCQLVDDSLVR, LIDSQDVETR, MTTNYIFVTGGVVSSLGK, QIEDAGLR, QLYNAPTIVER, SDLGGTMR, SQGLDDYICK, SVIEALK, YEVNNMLLK, YIELPDAYK, YPVVALITEWR	21	39.083	0.99, 1.0	1	16110000	18020000	17850000	14570000	18140000	16730000	15750000	16020000	17010000	18860000	19750000	21440000	16140000	17660000	19950000	17580000	1.03703	0.570143	0.64522	1.12192	0.000634755	0.0115951	0.7291	0.00474282	0.0153302	1.26777	0.00698329	0.01497	0.817989	0.0465725	0.0885422
B1XBX2_ECODH	DNA-binding transcriptional dual regulator	oxyR	cytosol	cellular response to DNA damage stimulus; regulation of DNA-templated transcription, initiation; response to nitrosative stress; response to oxidative stress; transcription, DNA-templated	na	oxygen stress response	5.959	34275.9	AADSCHVSQPTLSGQIR, DGVVYLPCIKPEPR, ECVPMADLAGEK	3	14.098	1	1	523477	635363	700997	667813	770753	722572	688968	623972	338214	323931	389878	582792	400185	543360	628015	561544	1.4493	0.0413914	0.0792566	1.21957	0.00045402	0.00998944	1.38261	0.0592672	0.108372	0.859514	0.178889	0.229217	1.68619	0.00819888	0.0226593
B1XF07_ECODH	Predicted oxidoreductase, NAD(P)-binding	yajO	cytosol	thiamine metabolic process	na	na	5.185	36420.2	ESDENDAQIAER, LGMDYVDILQIHR, LTGVSEELGATR, LTRPWGETTAR, WDYNTPIEETLEALNDVVK, YIGASSMHASQFAQALELQK	6	26.852	0.98, 1.0	1	1.11114e+06	1.11601e+06	1.11053e+06	982779	715503	970583	765969	860026	565193	748847	635545	811321	632330	647413	652978	668549	1.04205	0.210134	0.293279	0.837411	0.209229	0.380251	1.3735	6.88852e-05	0.00080513	0.905981	0.0453472	0.0726152	1.15019	0.0137658	0.0334002
SYGB_ECODH	Glycine--tRNA ligase beta subunit	glyS	cytosol	arginyl-tRNA aminoacylation; glycyl-tRNA aminoacylation	na	na	5.291	76812.9	AALGVLR, AWYQDEGYTVDTIQAVLAR, EPVDAFFDK, FAGDDLPSNPVACALAIADK, FLAVPAEALVYTMK, FMGEPEFTIDNADQYPEILR, GCGITVDQAER, GESTEALLPNMVATSLAK, GEWLLYR, GPAIAQAFDAEGKPSK, HDGEAEDVAVALNEQYQPR, IGGNADLSESLLEEVASLVEWPVVLTAK, LADAEFFFNTDR, LAMQVVVLR, LEDNLPR, LEPYFTEGR, LLPNFIFVANIESK, LQTVLFQQQLGTLR, LTMLEK, MDTLAGIFGIGQHPK, NLNLDLQTLTEEAVR, SDEVLSDR, TFLVEIGTEELPPK, VIADYEER, VIPATILGIQSDR, VMVMVDDK, YQDALVE…	27	51.089	0.99, 1.0	1	22580000	19940000	22970000	24450000	20180000	23700000	19770000	21330000	19030000	24820000	19600000	23370000	19540000	20490000	21010000	19330000	1.04296	0.194639	0.276353	1.05935	0.000166195	0.00736796	0.876679	0.0563047	0.10426	1.12303	0.000490286	0.00187633	0.928706	0.0294417	0.0604547
B1XHA0_ECODH	Conserved protein	yebR	cytosol	response to oxidative stress	na	na	4.676	20277.2	DFNALMAGETSFLATLANTSALLYER, FTDEDEQGLR, NQIIGVLDIDSTVFGR, TEFYADLNR	4	33.333	1	1	1.70743e+06	1.58644e+06	1.63837e+06	1.86981e+06	1.16672e+06	1.37478e+06	1.35919e+06	1.63219e+06	1.0625e+06	1324821	1.02993e+06	1.27783e+06	1.10897e+06	1276728	1093615	967136	1.04338	0.542639	0.619856	0.89041	0.495307	0.646995	1.26217	0.00604345	0.0183947	0.928399	0.433346	0.499253	1.12385	0.143528	0.21881
B1XBF3_ECODH	Peptidyl-prolyl cis-trans isomerase	fkpB	cytosol	chaperone-mediated protein folding; protein peptidyl-prolyl isomerization	na	na	4.3	16081	EFMDAGEPEIGAIMLFTAMDGSEMPGVIR, LGDASLSEGLEQHLLGLK, TTFSLEPDAAFGVPSPDLIQYFSR	3	47.651	1	1	1.81669e+06	1.38404e+06	1.68261e+06	1598422	1.20017e+06	1.7805e+06	1.25177e+06	1.64686e+06	1.21352e+06	2.31345e+06	1.46725e+06	2.09639e+06	1.52111e+06	1697704	1.62886e+06	1.64376e+06	1.04374	0.637058	0.702977	0.989755	0.670714	0.78043	0.814559	0.0753211	0.130384	1.29462	0.00828352	0.0171028	0.806214	0.086317	0.145722
B1X6K8_ECODH	UMP phosphatase	nagD	cytosol	carbohydrate metabolic process; dephosphorylation; UMP catabolic process	na	na	5.067	27189.1	FATAGVDVPDSVFYTSAMATADFLR, GFYPACGALCAGIEK, GLPLVLLTNYPSQTGQDLANR, SYNWDMMHK	4	28	1	1	1.50575e+06	1.41827e+06	1.75725e+06	1.58312e+06	1.44048e+06	1.65673e+06	1.47529e+06	1.50522e+06	1.17914e+06	1.6253e+06	1212671	1.30739e+06	1.21284e+06	1.28097e+06	1.32e+06	1.21143e+06	1.04402	0.405045	0.494193	1.07157	0.0203089	0.0858727	1.02378	0.707662	0.773154	0.95166	0.0390719	0.0643278	1.09705	0.111308	0.177269
B1X8U6_ECODH	Predicted regulator of phosphatidylethanolamine synthesis	gnsA	cytosol	na	na	na	5.392	6575.61	MTGLESYDVK, QAETEIADFIAQK	2	40.351	1	1	2.82404e+06	3377119	3.56188e+06	5410706	2.99222e+06	3394045	2.7594e+06	2.71673e+06	1.87881e+06	2.83195e+06	1.85242e+06	2.46575e+06	1.71693e+06	2.20444e+06	2.56282e+06	2009629	1.04451	0.596912	0.670837	0.888509	0.0499271	0.150295	1.42541	0.0714311	0.125736	0.824727	0.034255	0.0574981	1.26649	0.00813549	0.0226048
B1XEJ8_ECODH	D-3-phosphoglycerate dehydrogenase	serA	cytosol	L-serine biosynthetic process	na	na	5.921	44175.8	AAGYTNIEFHK, FLLVEGVHQK, GIPVFNAPFSNTR, GTVVDIPALCDALASK, SVAELVIGELLLLLR, YSDNGSTLSAVNFPEVSLPLHGGR	6	21.707	0.99, 1.0	1	1246997	1.27281e+06	1.28888e+06	869402	1.1757e+06	1369513	1.02835e+06	1.13783e+06	410670	532436	479325	508653	468235	441562	497905	443250	1.051	0.193426	0.274899	1.117	0.0225567	0.0911613	2.09041	0.000113734	0.00112274	0.450109	1.12153e-06	3.89248e-05	2.33498	5.41354e-07	4.60644e-05
B1XB38_ECODH	Pyridoxine 5'-phosphate synthase	pdxJ	cytosol	pyridoxine biosynthetic process	na	na	5.61	26384.3	AATFAASLGLK, GTAYPDPVQAAFIAEQAGADGITVHLR, QEVTTEGGLDVAGQR, TDAEQAQELAR	4	26.337	1	1	1.33652e+06	1.31543e+06	1.57972e+06	1.54745e+06	1.12124e+06	1.29463e+06	1.19775e+06	1.27366e+06	693039	1.16336e+06	784544	1.19447e+06	812035	921131	909794	936916	1.05478	0.50784	0.591199	0.929554	0.463251	0.621206	1.34532	0.0145314	0.036164	0.843452	0.00252111	0.0066773	1.25055	0.0252476	0.0534955
B1X828_ECODH	Thioredoxin reductase	trxB	cytosol	removal of superoxide radicals	na	na	5.295	34623	FETEIIFDHINK, GGQLTTTTEVENWPGDPNDLTGPLLMER, GVSACATCDGFFYR, LLILGSGPAGYTAAVYAAR, LNGDNGEYTCDALIIATGASAR, QAITSAGTGCMAALDAER, TLEEVTGDQMGVTGVR, VDLQNRPFR, VQSGIHGNATQTSIPGVFAAGDVMDHIYR, YLDGLADAK, YLGLPSEEAFK	11	58.255	0.99, 1.0	1	7987552	7.65279e+06	8398175	8.00736e+06	7.65505e+06	8422039	7.35652e+06	8.15381e+06	5500625	7843773	5.2972e+06	7.87195e+06	5.57306e+06	6268431	6.70608e+06	6248609	1.05686	0.298696	0.389291	1.0967	0.170661	0.33026	1.04785	0.383983	0.47623	0.919672	0.0100767	0.0200985	1.14918	0.0288515	0.059831
PEPQ_ECODH	Xaa-Pro dipeptidase	pepQ	cytosol	peptide catabolic process	na	na	5.602	50176.2	ADGIGSLLPAAR, ALQLGIEASNINPK, AWVPVTQVPNCWLLVDGVNKPK, DTDVPYSNIVALNEHAAVLHYTK, GNIGYIGPVPER, GVIDYLHYYR, IEDNVVIHENNVENMTR, LDHQAPEEMR, MESLASLYK, SDNDYAQLVK, SFLLDAGAEYNGYAADLTR, SGMSEFDINIAYLTATGHR, TEYELACMR	13	41.986	0.98, 1.0	1	13320000	13300000	14360000	7192727	9005652	11600000	9739722	10950000	5416228	6.76054e+06	6182858	7243442	5582416	5.94714e+06	6372386	6368298	1.05856	0.116758	0.186501	0.987662	0.310365	0.480029	1.55169	0.0222459	0.0501506	0.690723	3.64453e-05	0.000312699	1.53254	2.09173e-05	0.00026363
B1X9S7_ECODH	Predicted hydrolase	yidA	cytosol	dephosphorylation; small molecule biosynthetic process	na	na	5.108	29721.1	AADGSTVAQTALSYDDYR, ELHMEQPGDYCITYNGALVQK, LIAIDMDGTLLLPDHTISPAVK, MDPNTQFLK, TTLYTANR, VMMIDEPAILDQAIAR	6	34.815	1	1	1.96375e+06	1.74958e+06	2.17856e+06	1.61433e+06	1.67818e+06	2.07634e+06	1.638e+06	1.74766e+06	924311	1.36703e+06	1.02237e+06	1.33558e+06	1.0154e+06	1.04593e+06	1.20584e+06	1.16232e+06	1.06174	0.204034	0.287181	1.05353	0.762373	0.844756	1.40518	0.000689263	0.00381444	0.717204	5.59489e-05	0.000419473	1.48039	4.4016e-05	0.000431889
B1XDT0_ECODH	Ribonuclease R	rnr	cytosol	mRNA catabolic process; ncRNA processing; pathogenesis; response to cold; RNA phosphodiester bond hydrolysis; RNA phosphodiester bond hydrolysis, exonucleolytic; rRNA processing	na	na	8.777	92109.2	CDFMLDQVGNVFK, DVADWLK, DYAELLESVADRPDAEMLQTMLLR, EFILEHLTK, FIFNAER, FYEAVMSSHAR, GGISFESEEAK, GVISSVTGFGFFVR, LIEECMILANISAAR, LMGESSGQTYR, QAIYDPENR, SVLAELGLELPGGNKPEPR, TCIHGDQVLAQPLGADR, VEAVNMDER, VWHILQGDQDLR, YANPIPSR, YPDLTLHR	17	25.092	0.99, 1.0	1	4685732	4453856	4463164	4.47114e+06	4.88848e+06	5.12075e+06	4.75343e+06	4.84682e+06	2.56635e+06	3.0389e+06	3099035	3.42625e+06	2.95773e+06	2859216	2.99642e+06	2.79892e+06	1.06407	0.259199	0.345204	1.20363	0.027619	0.103873	1.28188	0.00226906	0.00888765	0.689646	6.9774e-05	0.000474463	1.54292	0.000157849	0.00113368
PDXK_ECODH	Pyridoxine kinase	pdxK	cytosol	glycolytic process; phosphorylation; pyridoxal 5'-phosphate salvage; pyridoxine biosynthetic process	na	na	5.141	30847.4	AVTTGYMGTASQIK, GTGDLFCAQLISGLLK, ILAEWLTALR, QYLLPLAQGITPNIFELEILTGK, SLLSDTLK, YTQQHESDELILPPLAEA	6	31.449	0.98, 0.99, 1.0	1	1.41639e+06	1.24763e+06	1.40871e+06	1.58911e+06	1.03282e+06	1.45108e+06	1.09545e+06	1.1308e+06	903349	1.09059e+06	980063	1.00492e+06	980160	1.06123e+06	920370	896224	1.06569	0.338095	0.429154	0.909344	0.0392104	0.130671	1.23542	0.0217038	0.0493896	0.948606	0.444642	0.51146	1.12342	0.0902005	0.150512
B1X8E4_ECODH	Ketodeoxygluconokinase	kdgK	cytosol	carbohydrate phosphorylation; cellular response to DNA damage stimulus; D-galacturonate catabolic process; D-glucuronate catabolic process	na	na	4.923	33962.4	GADSCLVSIAGEGLVDVPAVK, LPGLYYIETDSTGER, TFYYWR, VIDTTAAGDSFSAGYLAVR	4	19.741	0.99, 1.0	1	661914	537646	622991	707984	625805	660113	586506	728292	625322	747156	585892	613532	578778	648875	700082	578952	1.06786	0.354222	0.445752	1.12688	0.711219	0.80848	0.858619	0.124923	0.191916	1.10366	0.0802502	0.117797	0.967561	0.651077	0.726067
YQFB_ECODH	UPF0267 protein YqfB	yqfB	cytosol	na	na	na	4.682	11905.4	MQPNDITFFQR, VIADIYPGQTQFYVIEFK	2	28.155	0.99, 1.0	1	189253	121237	250761	326585	184025	197083	335094	241950	84249.5	424684	69841	144382	165272	148126	102621	133338	1.06879	0.867575	0.899593	1.21596	0.682323	0.784924	1.34155	0.510912	0.597154	0.65519	0.0733933	0.108824	1.63127	0.261208	0.350355
B1X6W9_ECODH	Predicted acyl transferase	wbbJ	cytosol	lipopolysaccharide biosynthetic process	na	na	9.543	21675.1	FPCYIR, GSIPENTVIAGVPAK, YGLCGFIR	3	14.796	1	1	264128	329848	357697	296511	310812	205606	286520	275655	363633	320808	360276	383762	272993	348826	464224	341658	1.07134	0.585561	0.659603	0.938131	0.00966862	0.0518139	0.764643	0.0408232	0.081479	1.49349	0.0372773	0.0619311	0.717335	0.0619497	0.111677
B1X9K3_ECODH	50S ribosomal protein L3 glutamine methyltransferase	prmB	cytosol	peptidyl-glutamine methylation; protein methylation	na	na	4.623	35001.7	AWFCGHEFYVDER, FAGLISK, IPVAYLTNK, SPIGELINNK	4	12.581	0.99, 1.0	1	919433	1172964	1.20525e+06	1.25056e+06	1.20757e+06	952914	814285	957327	908527	853750	947696	796092	812564	845930	938495	831805	1.07214	0.512622	0.59629	0.9475	0.313545	0.482859	1.12033	0.411841	0.501417	1.01002	0.916361	0.936212	1.06151	0.671673	0.744493
B1X6M1_ECODH	Phosphoglucomutase	pgm	cytosol	galactose catabolic process; glucose metabolic process; glycogen biosynthetic process	na	na	5.429	58360.9	AGLTLGVDPLGGSGIEYWK, ANALLADGLK, EAVEIVSEVLK, EQDLVQPFVEGLADIVDMAAIQK, FGAPSYNR, IGEYYNLNLTIVNDQVDQTFR, ISLDEAMASGHVK, LSPEMVSASTLAGDPITAR, LTAAPGNGASIGGLK, LVEVPVGFK, MDCSSECAMAGLLALR, NPQEHYNELAK, TLVSSAMIDR, VMTDNGWFAARPSGTEDAYK, YNPPNGGPADTNVTK	15	40.293	1	1	8592094	7965624	8953487	8.31373e+06	7378681	8.3685e+06	6.44929e+06	8.18417e+06	5888330	7874470	6.69696e+06	8.29447e+06	6.57678e+06	6945147	7.21683e+06	6.72699e+06	1.07284	0.00207175	0.00830213	0.99635	0.0901496	0.217998	1.00947	0.622006	0.697965	1.06667	0.0757943	0.112157	1.00578	0.861242	0.894908
B1XAC1_ECODH	Uncharacterized protein	yffS	cytosol	na	na	na	5.453	31041.5	GGVSHWLEGR, GLISVEQEIK, IAELEAALANK, ICDILK	4	13.262	0.99, 1.0	1	233843	255615	236182	220767	305118	266081	245073	306882	222113	192339	210246	208414	169256	236621	233996	190287	1.07322	0.539774	0.617549	1.28535	0.00261796	0.0252649	1.00332	0.972628	0.978656	0.832201	0.0911039	0.131096	1.28962	0.0529274	0.0977018
PROA_ECODH	Gamma-glutamyl phosphate reductase	proA	cytosol	L-proline biosynthetic process	na	na	5.418	44630.1	ALVSEMLR, ANGLSEAMLDR, GPMGLEALTTYK, IVSDLDDAIAHIR, LALTPAR, MLEQMGIAAK, NIADSFLPALSK, SCGLPAGAVQAIDNPDR, TNAATVAVIQDALK, TQRPSTCNTVETLLVNK, WIGIGDYTIR	11	31.415	0.98, 1.0	1	2.3833e+06	2.62889e+06	2645183	2.93411e+06	2616686	2612472	2.06163e+06	2.32606e+06	2.59666e+06	2.36446e+06	2.36727e+06	2.3757e+06	2.01986e+06	2.41631e+06	2.78395e+06	2283052	1.07322	0.507812	0.591199	1.00179	0.230757	0.402198	0.936425	0.569466	0.649992	1.14404	0.0834762	0.122164	0.938102	0.55635	0.637448
B1X973_ECODH	Fused 4'-phosphopantothenoylcysteine decarboxylase phosphopantothenoylcysteine synthetase, FMN-binding	dfp	cytosol	coenzyme A biosynthetic process; pantothenate catabolic process	na	na	7.056	43438.1	AAATQHNLEVLASR, AFITPLSLQAVSGYPVSDSLLDPAAEAAMGHIELGK, ELLGQLLLDEIVTR, GLLIWGPDSGSQACGDIGPGR, MGFAIAAAAAR, MLDPLTIVDMAVAHFSPVNDLK, NPDIVAGVAALK, WADLVILAPATADLIAR	8	36.207	0.99, 1.0	1	3.22471e+06	2.41273e+06	2.93134e+06	2754192	1.90294e+06	3228291	2693108	2.85097e+06	1.73811e+06	2.98719e+06	2269871	3090766	2.34247e+06	2.45242e+06	2.278e+06	2.47933e+06	1.07395	0.374829	0.465272	1.02962	0.00262492	0.0252649	0.985499	0.862007	0.898283	1.0584	0.581801	0.639544	1.01469	0.900638	0.926624
B1XCG3_ECODH	DNA-binding transcriptional dual regulator, global regulator of anaerobic growth	fnr	cytosol	anaerobic respiration; regulation of transcription, DNA-templated; response to nitric oxide; transcription, DNA-templated	na	na	8.25	27967.2	GDIGNYLGLTVETISR, GDQDMILLLSK, LAAFIYNLSR, SGMLAVK, YITIENNDALAQLAGHTR	5	24.8	1	1	82059.8	89507.2	80802.3	353576	86050.2	98394.5	82784.9	113608	2.06272e+06	2.91001e+06	2.12089e+06	2.80148e+06	2.12686e+06	2502670	2.6571e+06	2.24686e+06	1.07514	0.118377	0.188603	0.848971	0.22425	0.396836	0.0435533	0.000156213	0.00141655	29.0772	3.21201e-09	1.31209e-06	0.0369755	3.4093e-09	4.70213e-06
KDSB_ECODH	3-deoxy-manno-octulosonate cytidylyltransferase	kdsB	cytosol	CMP-keto-3-deoxy-D-manno-octulosonic acid biosynthetic process; keto-3-deoxy-D-manno-octulosonic acid biosynthetic process	na	na	5.147	27614.4	AVEAAGGEVCMTR, CAFSDDTVIVNVQGDEPMIPATIIR, FAEGLETVGDNFLR, HLGIYGYR, IHVAVAQEVPGTGVDTPEDLER, IIVATDHEDVAR, QVADNLAQR, QVGMATLAVPIHNAEEAFNPNAVK, VLWYGEK, VVLDAEGYALYFSR, YVNWQPSPLEHIEMLEQLR	11	67.339	1	1	2872770	2621591	2772258	2903461	2499523	3.05713e+06	2709751	2.85349e+06	2213495	3.37374e+06	2.66416e+06	3331278	2534182	2.76255e+06	2.78958e+06	3.0231e+06	1.07547	0.161787	0.240214	1.09943	0.00288265	0.0258731	0.842113	0.00838031	0.023774	1.16161	0.00971786	0.0195158	0.925844	0.0876165	0.147575
B1XHK2_ECODH	Stringent starvation protein A	sspA	cytosol	glutathione metabolic process; positive regulation of transcription, DNA-templated; response to starvation	na	na	5.221	24304.9	DSFLASLTEAER, ELTLWESR, FPHPPLMPVYPVAR, IIMEYLDER, IVLAEK, LPQLGIEFSGPGAK, SVMTLFSGPTDIYSHQVR	7	38.208	0.99, 1.0	1	8640316	8894777	9022482	9154481	8746924	10300000	8643937	8869652	7074304	9986715	7745824	9367513	7.83448e+06	8.26433e+06	8471563	8.23323e+06	1.07912	0.00472029	0.0149595	1.13833	0.36856	0.534393	0.896939	0.0243781	0.0536392	1.05691	0.0334505	0.0563884	1.02101	0.379611	0.472333
B1XF02_ECODH	Riboflavin biosynthesis protein RibD	ribD	cytosol	riboflavin biosynthetic process; RNA modification	na	na	7.219	40338.3	DGEIVGEGYHQR, MQDEYYMAR, WSELDEQTQALYPQQNLR	3	10.627	1	1	334736	312952	370254	364639	405116	369805	330025	364031	235688	319363	279563	319493	280564	330768	299118	232512	1.0793	0.337788	0.429137	1.15758	0.0820151	0.205459	1.05939	0.232506	0.316876	0.880103	0.189787	0.241268	1.22633	0.00839525	0.0230712
B1XEW0_ECODH	Delta-aminolevulinic acid dehydratase	hemB	cytosol	heme biosynthetic process; protoporphyrinogen IX biosynthetic process	na	na	5.25	35624.8	ESLLDEAQGADCLMVKPAGAYLDIVR, FASSFYGPFR, SYQMNPMNR, TELPIGAYQVSGEYAMIK	4	19.444	1	1	5787651	4.19069e+06	5.56468e+06	5010332	3.89278e+06	5.93816e+06	4.40384e+06	4.64011e+06	2.63003e+06	4.12571e+06	2272373	3677791	2.63762e+06	3.18508e+06	3.23085e+06	3.02116e+06	1.08033	0.425457	0.512865	1.01463	0.00102049	0.0143555	1.41531	0.0147854	0.0366126	0.752311	0.00334813	0.00828251	1.43602	0.0120216	0.0301985
B1XGC3_ECODH	Peptidyl-prolyl cis-trans isomerase	ppiB	cytosol	protein folding	na	na	5.514	18153.5	EGFYNNTIFHR, MVTFHTNHGDIVIK, NFLDYCR, VINGFMIQGGGFEPGMK	4	29.878	1	1	7965292	7968215	8518187	9197115	8934671	8718229	8314428	7781887	6.39949e+06	6066123	5.76588e+06	6250913	4.96678e+06	5.82637e+06	6.90397e+06	6.30376e+06	1.08137	0.438613	0.526287	1.11714	0.504341	0.651554	1.16812	0.15429	0.225349	0.828669	0.0396066	0.0649158	1.30495	0.0333101	0.0671715
B1XFK7_ECODH	Protein CreA	creA	cytosol	na	na	na	9.037	17107.9	GGLGLAEDTSDAAISCQQVGPIELSDR, IVVEAFDDPDVK, NALAYLAYSDK, NVTCYVSR	4	36.943	1	1	668709	641860	716351	671694	695730	652949	536899	733051	360057	485307	397141	647521	395149	451336	538890	450645	1.0834	0.411831	0.500154	1.05632	0.623553	0.745482	1.28061	0.0229625	0.0509851	0.800892	0.0266579	0.0465638	1.35274	0.0243454	0.0518849
B1XC21_ECODH	Pseudouridine synthase	rluF	cytosol	enzyme-directed rRNA pseudouridine synthesis	na	na	9.684	32476.6	IMNVSLSGIPLGEWR, LIENSSSEVKPK	2	9.31	0.99, 1.0	1	195583	199407	187711	187685	271466	205085	209502	225122	219646	174516	218416	220805	205311	205807	232694	190060	1.08762	0.460348	0.54814	1.27578	0.243717	0.413162	0.819736	0.106929	0.171111	1.03999	0.677661	0.724226	1.0458	0.745433	0.804297
TRUD_ECODH	tRNA pseudouridine synthase D	truD	cytosol	pseudouridine synthesis; tRNA pseudouridine synthesis	na	na	6.153	39091.5	ADVNQVVDGDALQLAGR, ANPEDFVVVEDLGFEPDGEGEHILVR, EALAFEQAAVAAETELQALLVR, FGIGGSNLQGAQR, FWLPAGSFATSVVR, LIDICVK, SALFNQIVAER, SFWLSAAR, WAQTNTPVR	9	36.39	0.98, 1.0	1	1.70786e+06	1.54343e+06	1.57667e+06	1.97001e+06	1.59299e+06	1.88223e+06	1.71314e+06	1.89223e+06	1.52988e+06	1.95007e+06	1.53609e+06	1.83183e+06	1.65649e+06	1.79824e+06	1.72116e+06	1.55826e+06	1.08933	0.0668743	0.117432	1.14781	0.464232	0.621321	0.859407	0.085004	0.142455	1.10431	0.05064	0.079866	0.986438	0.713786	0.777033
STHA_ECODH	Soluble pyridine nucleotide transhydrogenase	sthA	cytosol	cell redox homeostasis; NADP metabolic process	na	na	6.084	51560.4	AQIVGMNVGTLK, FVDEHTLALDCPDGSVETLTAEK, GEATAHLIEDIPTGIYTIPEISSVGK, IIEFNQNPLYSDHSR, NHCEILQGNAR, SSFADILNHADNVINQQTR, TGNTDSLALQNIGLETDSR, VDLINTR, VNSMYQTAQPHVYAVGDVIGYPSLASAAYDQGR	9	35.408	0.99, 1.0	1	2.98855e+06	2.37003e+06	2.8312e+06	2.03958e+06	2.44101e+06	3.38719e+06	2.90173e+06	2.92035e+06	4.08983e+06	7.58509e+06	4.98272e+06	7.58559e+06	4815655	6.04639e+06	5.79812e+06	6.40357e+06	1.09074	0.402365	0.491929	1.26392	0.0036804	0.0294231	0.37178	7.36883e-05	0.000841082	2.32121	1.81081e-05	0.00020231	0.469899	0.000177125	0.00119335
B1XA24_ECODH	Transcription-repair-coupling factor	mfd	cytosol	cellular response to DNA damage stimulus; DNA repair; regulation of transcription, DNA-templated; transcription-coupled nucleotide-excision repair, DNA damage recognition	na	na	5.787	129983	AAIELFR, ANVDILTLTATPIPR, DLSIIATPPAR, FGLLPDPAR, GGQVYYLYNDVENIQK, GGVIEFAEK, GVLIVPVNTLMQR, IDILIGTHK, LAELVPEAR, LDFFDDEIDSLR, LSTLYQLPTMQR, LVCGDVGFGK, LYVPVSSLHLISR, MPSLLPDDFIPDVNTR, QVAVLVPTTLLAQQHYDNFR, TLEEVEAINLLPAHEFPTDK, VFDVDSQR, YAGGAEENAPLHK	18	19.338	1	1	5.82176e+06	4911752	6065641	5.71972e+06	4.75918e+06	5088365	4.48413e+06	4.51451e+06	3095432	4.85387e+06	4.08177e+06	3877777	3.67372e+06	3.70151e+06	4451252	3.69719e+06	1.09142	0.233864	0.318111	0.931336	0.0967469	0.226828	1.2218	0.0278202	0.0598605	0.959143	0.347929	0.412549	1.13791	0.0975757	0.159214
DAPD_ECODH	2,3,4,5-tetrahydropyridine-2,6-dicarboxylate N-succinyltransferase	dapD	cytosol	diaminopimelate biosynthetic process; lysine biosynthetic process; lysine biosynthetic process via diaminopimelate	na	na	5.563	29892.1	AEITPANADTVTR, AVLLSFR, EAVNQVIALLDSGALR, ETGEIHYGR, FADYDEAR, IDGQWVTHQWLK, INDNQVIEGAESR, MQQLQNIIETAFER, NVHLSGGVGIGGVLEPLQANPTIIEDNCFIGAR, VGINELLR, VPAGSVVVSGNLPSK, VVPPAAVR, YSLYCAVIVK	13	60.584	0.98, 0.99, 1.0	1	25420000	24070000	27040000	30280000	24180000	26530000	22520000	24330000	16170000	21150000	15720000	19040000	16640000	18510000	19300000	15630000	1.09144	0.140656	0.217229	1.02689	0.552456	0.684111	1.25165	0.0227341	0.0507867	0.849165	0.00634166	0.0137764	1.28531	0.0011146	0.00465583
B1XHB6_ECODH	Conserved protein regulated by LexA	yebG	cytosol	DNA repair; SOS response	na	na	4.352	10717	DVLSTILK, EALSLWLAEQK, LPSPQVVGAESEEEDASHAA, MLDTADLLDTWLTNSPVQMEDEQR	4	65.625	0.99, 1.0	1	488197	387832	455061	493486	312315	464631	391383	443201	398930	597027	441869	716304	502018	525049	589960	483499	1.09372	0.315628	0.40557	0.957654	0.348024	0.514302	0.759819	0.0269512	0.0584969	1.5031	0.001417	0.00432495	0.727644	0.0206726	0.0455362
B1X6X5_ECODH	Glucose-1-phosphate thymidylyltransferase	rfbA	cytosol	dTDP-rhamnose biosynthetic process; extracellular polysaccharide biosynthetic process; O antigen biosynthetic process	na	na	5.386	32693.6	DILIISTPQDTPR, ESGATVFAYHVNDPER, FQQLLGDGSQWGLNLQYK, GELEITDINR, GYAWLDTGTHQSLIEASNFIATIEER, IYLEQGR, LAVPLIK, NNYGQYLYK, QLLPIYDKPMIYYPLSTLMLAGIR, SNYAVTGLYFYDNDVVQMAK, VSCPEEIAFR	11	54.608	0.99, 1.0	1	6300885	5365261	5990098	5005121	5.10161e+06	5.78679e+06	5925579	5.62721e+06	5.44973e+06	8941990	6.122e+06	7.06677e+06	6678881	6979729	6420672	6.57142e+06	1.09416	0.202619	0.285464	1.10319	0.236159	0.408394	0.711523	0.00122938	0.00563049	1.39393	0.00137588	0.00423482	0.784946	0.0133527	0.0327569
B1XAD6_ECODH	Transketolase	tktB	cytosol	na	na	na	5.863	73042.7	ALSMDAVQK, DKPSLIICR, EAILEAQSVK, GAIVGMTGYGESAPADK, HNGPTALILSR, QNLAQVER, TPGHPEIGYTPGVETTTGPLGQGLANAVGLAIAER, TVIGFGSPNK, VAVEAGIADYWYK, YINELQANPAK	10	19.94	1	1	4.50452e+06	4716580	4905820	4118485	3.51228e+06	3.6218e+06	2.88585e+06	3.55241e+06	3.15641e+06	4001152	3.50043e+06	4.18895e+06	3471820	3.60492e+06	3.93848e+06	3.57662e+06	1.09418	0.00130031	0.0059182	0.823536	0.044182	0.13848	1.05684	0.124539	0.191528	1.25717	0.000948883	0.00314927	0.870349	0.0127093	0.0316914
B1XC23_ECODH	Aspartokinase	lysC	cytosol	homoserine biosynthetic process; lysine biosynthetic process via diaminopimelate	na	na	5.025	48531.7	FGGTSVADFDAMNR, GGSDYTAALLAEALHASR, SADIVLSDANVR	3	9.8	1	1	132974	141842	133695	228564	136222	119964	105814	115448	99763.4	85811.5	75310	107940	89935.1	76931.5	96038.3	111454	1.09573	0.472911	0.559167	0.829809	0.00651409	0.039875	1.50672	0.0536014	0.100271	0.876381	0.226263	0.28129	1.25029	0.0830198	0.141298
B1XF09_ECODH	Geranyltranstransferase	ispA	cytosol	farnesyl diphosphate biosynthetic process; geranyl diphosphate biosynthetic process	na	na	5.273	32159.6	FIAPLPFQNTPVVETMQYGALLGGK, MDFPQQLEACVK, STYPALLGLEQAR	3	16.722	1	1	670624	554701	647999	572562	647569	716087	601645	666898	666422	716189	611225	723689	599749	702132	738803	682042	1.09678	0.123886	0.195251	1.17901	0.196049	0.360862	0.785572	0.00387197	0.0129449	1.18418	0.000815892	0.00277403	0.926196	0.150635	0.22704
B1X6X8_ECODH	Predicted subunit with GalU	galF	cytosol	lipopolysaccharide biosynthetic process; UDP-glucose metabolic process	na	na	5.733	32829.2	AVIPVAGLGMHMLPATK, EILLVTHASK, EMLPIVDKPMIQYIVDEIVAAGIK, IQLTDAIAELAK, MGYMQAFVK, MPGDLSEYSVIQTK, NAVENHFDTSYELESLLEQR, QLLAEVQSICPPGVTIMNVR, TQPGAWGR, YNLAAMIAR	10	48.148	0.99, 1.0	1	6.51908e+06	6.06642e+06	6012291	5.7377e+06	5202379	6106750	5439731	5.40196e+06	4.91743e+06	6.00911e+06	5242151	5535059	5399059	5.61231e+06	5.23367e+06	5.17919e+06	1.0984	0.122101	0.193187	1.01078	0.218892	0.39149	0.958541	0.39296	0.484218	1.13369	0.0224292	0.040013	0.968872	0.512936	0.597064
B1X6Q1_ECODH	Citrate synthase	gltA	cytosol	tricarboxylic acid cycle	metabolism	na	6.213	48015	AMGIPSSMFTVIFAMAR, DDLLEVAMELENIALNDPYFIEK, GTLGQDVIDIR, GVFTFDPGFTSTASCESK, HIPEFVR, ITFIDGDEGILLHR, LYPNVDFYSGIILK, MLEEISSVK, MPTMAAMCYK, NDLSYAGNFLNMMFSTPCEPYEVNPILER, QLYTGYEK, TAGSSGANPFACIAAGIASLWGPAHGGANEAALK, YSIGQPFVYPR	13	48.009	1	1	16730000	15660000	15900000	12280000	13860000	16130000	18070000	14890000	17750000	19470000	19630000	22080000	16890000	20360000	20050000	20140000	1.09895	0.176229	0.257466	1.16537	0.160103	0.318248	0.645519	0.00106119	0.005168	1.46085	0.00365653	0.0088361	0.752267	0.0226672	0.0488063
B1X9G5_ECODH	Uncharacterized protein	msyB	cytosol	na	na	na	3.587	14259.2	AAADEWDER, EEFLADNPGIDAEDANVQQFNAQK, QEWQEENTLHEWDEGEFQLEPPLDTEEGR	3	50	1	1	1.42101e+06	1.28675e+06	1.29222e+06	1.11962e+06	549429	736326	671968	866090	415988	629700	485882	699619	537274	490877	604870	569213	1.0999	0.222602	0.305659	0.600757	0.00598148	0.0380474	2.02994	4.66548e-05	0.000640816	0.901925	0.297129	0.359605	1.2195	0.0937294	0.155365
B1X818_ECODH	Conserved protein	ybjX	cytosol	cellular response to DNA damage stimulus	na	na	9.437	38357.6	LPAQIAR, LSVEWMNELSHWPNLNVLLTR, TFTPSESLSSLSLFLSLAR, WEIPHQEIQNATK	4	18.182	0.99, 1.0	1	2.06928e+06	1431873	1.72335e+06	2.08306e+06	1.12755e+06	1.90296e+06	1.47354e+06	1.35387e+06	1.81082e+06	1.70754e+06	1.52285e+06	1400357	1.82887e+06	1.80405e+06	1.40437e+06	1.4289e+06	1.1013	0.522782	0.603782	0.877776	0.0353982	0.121567	0.972197	0.84971	0.886733	1.29053	0.0828778	0.12141	0.853371	0.296459	0.391176
PEPB_ECODH	Peptidase B	pepB	cytosol	peptide catabolic process; proteolysis	na	na	5.602	46180.2	APVEQWSAGATGLGVR, CWAFWQGYK, DTINAPAEELGPSQLAQR, EQGYMGLHTVGR, ITLSTQPADAR, LFLCCADNLISGNAFK, LGDIITYR, LLASAAQENEPFWR, LMIIDWVR, LPLAEFHR, LVLADGLIDASAQKPEMIIDAATLTGAAK, QTAFMDSMK, TALGNDYHALFSFDDALAGR, VEVMNTDAEGR	14	44.262	0.99, 1.0	1	9505397	8816378	10060000	10310000	9188330	10580000	8599435	9722253	6636243	9225028	7103434	9661488	7.33773e+06	8182791	8582905	7821795	1.10265	0.00664345	0.0191065	1.09573	0.257244	0.426421	1.0207	0.673065	0.745526	0.9859	0.299723	0.362444	1.11842	0.00313451	0.010608
B1XBM4_ECODH	DNA-binding transcriptional dual regulator, O-acetyl-L-serine-binding	cysB	cytosol	cysteine biosynthetic process; transcription, DNA-templated	na	na	6.873	36150.5	AITIEELAQYPLVTYTFGFTGR, GSLYIATTHTQAR, MLEDELGIQIFSR, SYMYDFIQR	4	17.593	0.99, 1.0	1	309727	232458	301541	438591	231248	248513	271849	236531	275256	249907	310634	280184	255796	282572	301619	289290	1.10285	0.329213	0.419337	0.86051	0.00175267	0.0205132	0.987684	0.942276	0.957348	1.29761	0.00407714	0.00956785	0.849912	0.174938	0.254487
APT_ECODH	Adenine phosphoribosyltransferase	apt	cytosol	adenine salvage; AMP salvage	na	na	5.258	19858.9	GFLFGAPVALGLGVGFVPVR, LGGEVADAAFIINLFDLGGEQR, QGITSYSLVPFPGH, SIQDYPKPGILFR, VLVVDDLLATGGTIEATVK	5	48.087	1	1	4.0261e+06	4056531	4.09581e+06	4310641	5478369	5554733	5.18614e+06	5161599	5824517	5.26944e+06	6159041	5.49971e+06	5719092	5.62089e+06	5.70972e+06	5.59586e+06	1.10715	0.377143	0.46735	1.43591	0.784852	0.860206	0.621195	0.00490964	0.0156958	1.24122	0.00314419	0.00787123	0.891984	0.339596	0.434374
NADE_ECODH	NH(3)-dependent NAD(+) synthetase	nadE	cytosol	de novo' NAD biosynthetic process from aspartate; cellular response to DNA damage stimulus; NAD salvage	na	na	5.413	30636.8	EAGIELSDFVR, LCQMAINELR, LETGNESLQFIAVR, MTLQQQIIK, QLLAALACPEHLYK, RPPITVFDDFWK, SLVLGISGGQDSTLAGK, SYLQTYPFIK, YGDGGTDINPLYR	9	40	1	1	4537305	4.68316e+06	4926614	5716673	4.26524e+06	4.47805e+06	3.63769e+06	4.05551e+06	2.82518e+06	2.75429e+06	2.68921e+06	2.92491e+06	2.53907e+06	2.75522e+06	3.2323e+06	2.72962e+06	1.10824	0.219387	0.302667	0.919866	0.00898755	0.0492464	1.51466	0.0053546	0.01686	0.795419	0.00158075	0.00469726	1.39328	0.00477824	0.0146452
SYH_ECODH	Histidine--tRNA ligase	hisS	cytosol	histidyl-tRNA aminoacylation	na	na	5.647	47029.4	AGIEHGLLYNQEQR, ATPAVGFAMGLER, GLDYYNR, GMNDYLPGETAIWQR, LVLLVQAVNPEFK, LWYIGPMFR, MYTNPLR, SGEQTAVAQDSVAAHLR, TVFEWVTNSLGSQGTVCAGGR, YDGLVEQLGGR	10	29.953	0.99, 1.0	1	7.60477e+06	7.95654e+06	8.07465e+06	7.52099e+06	7758657	7.8493e+06	6.70883e+06	7.79728e+06	7.12826e+06	7.12723e+06	6.66869e+06	7246293	6609978	6801403	7403560	7.38058e+06	1.11182	0.200152	0.282533	1.07482	0.404423	0.567278	0.940758	0.444841	0.530974	1.09957	0.0529181	0.0826563	1.01114	0.891768	0.919425
B1XH81_ECODH	L-serine deaminase I	sdaA	cytosol	gluconeogenesis; L-serine catabolic process	metabolism	na	5.178	48906.6	EIDEYFAHVWQTMQACIDR, GLLDSVTR, GMNTEGVLPGPLR, HEVDFPR, LSNDPMNVIDWVNMFALAVNEENAAGGR, MISLFDMFK, TYYSIGGGFIVDEEHFGQDAANEVSVPYPFK, VGIGPSSSHTVGPMK, YFMAAGAIGALYK	9	31.498	0.99, 1.0	1	2.13572e+06	1.74026e+06	2.07331e+06	1.59791e+06	1.57847e+06	1.98478e+06	1.57736e+06	1.60638e+06	2.38292e+06	2.53828e+06	2473463	2.29193e+06	2.49427e+06	2613083	2.41523e+06	2.23753e+06	1.1126	0.252652	0.338957	0.988487	0.279471	0.450617	0.66829	0.00362087	0.0124473	1.68423	3.74298e-05	0.000312699	0.660596	0.00182593	0.00696999
B1XBA6_ECODH	Fused aspartokinase II homoserine dehydrogenase II	metL	cytosol	homoserine biosynthetic process; lysine biosynthetic process via diaminopimelate; methionine biosynthetic process; threonine biosynthetic process	na	na	5.343	88887.7	CSYTPDQGSTR, DVTAGAIQSDINR, EAGYNIEPDQVR, IGLVLFGK, ILDEAGLPGELR, LMSAVLNQQGLPAAWLDAR, LSAHQVQQTLR, LVVTGFISR, NNAGETVLLGR, SLLSYDGLDASR, TGPTESLIQGLHQSVFR, WLELFAR, YQCDLISGLLPAEEADSLISAFVSDLER	13	20.988	0.98, 0.99, 1.0	1	958686	951942	1.02834e+06	927717	1.05196e+06	1.03543e+06	989520	1.0307e+06	903128	1.25398e+06	903517	1.00911e+06	969216	1.06645e+06	1.09973e+06	951763	1.11309	0.0849206	0.143932	1.16688	0.0691209	0.183528	0.834179	0.00975075	0.0266776	1.14352	0.0155345	0.0292673	0.973387	0.657034	0.731037
SYC_ECODH	Cysteine--tRNA ligase	cysS	cytosol	cysteinyl-tRNA aminoacylation	na	na	5.326	52202.1	ANENGESFVAMVDR, FIEAMDDDFNTPEAYSVLFDMAR, GHAYVADNGDVMFDVPTDPTYGVLSR, IFNTLTR, NITDIDDK, NPMDFVLWK, QDLDQLQAGAR, SLGNFFTVR, SQLNYSEENLK, TVAPAGGEAFEAR, YYDAETVR	11	30.152	0.99, 1.0	1	5.75756e+06	5.79765e+06	6.29003e+06	5.05122e+06	5578544	5750540	5463023	5767848	4.48825e+06	5568257	4766947	5469048	4.62981e+06	5269625	5.56417e+06	4.86669e+06	1.11385	0.0098858	0.0261651	1.0979	0.25916	0.428737	0.964588	0.354308	0.446629	1.05178	0.218548	0.273092	1.05902	0.19174	0.274827
B1XAL2_ECODH	Protoporphyrin oxidase, flavoprotein	hemG	cytosol	heme biosynthetic process; porphyrin-containing compound biosynthetic process; protoporphyrinogen IX biosynthetic process	na	na	9.678	21226.3	EIASYLASELK, EVVYTDWEQVANFAR, IEEPQWENYDR, LNSMPSAFYSVNLVAR, TLILFSTR, VVIGASIR	6	38.122	0.99, 1.0	1	1.24407e+06	1081970	1.12215e+06	771803	852286	1.09472e+06	867439	1034905	490936	694686	515241	683807	550474	611267	634190	604018	1.11403	0.0178129	0.0408551	1.0105	0.168076	0.327195	1.53337	0.00338411	0.0118282	0.71898	3.94952e-05	0.000322236	1.54946	4.5554e-05	0.000441059
HLDE_ECODH	Bifunctional protein HldE	hldE	cytosol	ADP-L-glycero-beta-D-manno-heptose biosynthetic process; carbohydrate phosphorylation; lipopolysaccharide core region biosynthetic process	na	na	5.294	51050.6	ADTGFGVMTEEELK, AGVPVLIDPK, CDFVSVPTHPTITK, GATLLTPNLSEFEAVVGK, GDSRPVNPLEQR, INQALSSIGALVLSDYAK, ISPEAPVPVVK, LDFEEGFEGVDPQPLHER, LVGLTGIDDAAR, SEQGMSLLQPGK, VNTIEERPGGAANVAMNIASLGANAR, VTLPEFER	12	36.268	1	1	4993331	4522645	5255109	5.33295e+06	4853749	5.92783e+06	4664666	5.30958e+06	3.11061e+06	5227699	3.49861e+06	4.6745e+06	3.76897e+06	4.0449e+06	4.13217e+06	4.32715e+06	1.11668	0.106228	0.173019	1.14304	0.10524	0.243232	1.06359	0.383648	0.476219	0.918528	0.0236593	0.0419361	1.21573	0.0104411	0.0272838
B1X945_ECODH	Predicted rhodanese-related sulfurtransferase	yibN	cytosol	na	na	na	9.372	15596.3	AGFAQVFVLK, ANNVGELEK, DKPVIVVDGSGMQCQEPANALTK, EGVAGWAGENLPLVR, GHIAGSINLLPSEIK	5	50.35	1	1	4.13822e+06	4457606	5351181	4985950	4457595	4793974	4.05481e+06	4076372	4.24455e+06	4948179	4.50327e+06	5.36905e+06	4003143	4.69087e+06	5.6116e+06	4974921	1.11837	0.0958938	0.158485	1.02078	0.00103888	0.014475	0.849605	0.0509513	0.096707	1.28954	0.00488704	0.0111681	0.867264	0.0189156	0.0425454
B1XAD5_ECODH	Transaldolase	talA	cytosol	carbohydrate metabolic process; pentose-phosphate shunt	na	na	5.889	35658.8	AAGLSQYEHLIDDAIAWGK, ACAEAGVFLISPFVGR, EGINCNLTLLFSFAQAR, HLVDLYQQQGVEK, KPMDPYVVEEDPGVK, LAVNFGAEILK, LFAVDQR, LTIAPNLLK, MNELDGIK, QFTTVVADSGDIESIR, TEQILALTGCDR, TQEQQVVAACDK, VSTEVDAR, WEHNQDAMAVEK	14	55.38	0.99, 1.0	1	15620000	12760000	15370000	14750000	9074682	13110000	10000000	11840000	7.54761e+06	7285403	8112660	9065348	8051168	8.18978e+06	7.7121e+06	8.20031e+06	1.12166	0.226528	0.310175	0.832995	0.465061	0.621356	1.55019	0.00205947	0.00835583	0.868628	0.0518157	0.0812818	1.2913	0.0286322	0.0594606
6PGL_ECODH	6-phosphogluconolactonase	pgl	cytosol	glucose metabolic process; pentose-phosphate shunt	na	na	5.06	36307.6	EGFQPTETQPR, ICLFTVSDDGHLVAQDPAEVTTVEGAGPR, TLWVPALK, WAADIHITPDGR, YAVGQGPMWVVVNAH, YLIAAGQK	6	25.076	1	1	6728440	6232422	6.77091e+06	7.36237e+06	4884054	6.25528e+06	4.84347e+06	6.15271e+06	3.00389e+06	3.80487e+06	2.95326e+06	4.09508e+06	3.11122e+06	3.51495e+06	3.57891e+06	3.70593e+06	1.12207	0.0338414	0.0670859	0.903288	0.837002	0.894474	1.68559	8.27448e-05	0.000908948	0.736956	0.000550714	0.00205919	1.52257	0.000111594	0.000872796
LUXS_ECODH	S-ribosylhomocysteine lyase	luxS	cytosol	cell-cell signaling involved in quorum sensing; L-methionine biosynthetic process from S-adenosylmethionine	na	na	5.181	19416.2	AAMEDVLK, FCVPNK, INSNEELALPK, LQELHI, MEAPAVR, NHLNGNGVEIIDISPMGCR, TGFYMSLIGTPDEQR, TMNTPHGDAITVFDLR, VADAWK, VQDQNQIPELNVYQCGTYQMHSLQEAQDIAR	10	73.099	0.99, 1.0	1	21010000	19720000	20710000	24410000	13210000	16820000	13740000	15430000	7.15791e+06	10250000	7.96427e+06	11840000	7.77097e+06	9563565	9790246	9785071	1.12346	0.0990107	0.162831	0.771134	0.52087	0.660913	1.98082	0.000122808	0.00117269	0.735502	0.000384618	0.00156986	1.52748	0.000119642	0.000911023
B1XHG3_ECODH	Octaprenyl diphosphate synthase	ispB	cytosol	polyprenol biosynthetic process; ubiquinone biosynthetic process	na	na	4.693	35217	AFQMMTSLGSLK, LFEAAAQCSGILAGCTPEEEK, YLGTAFQLIDDLLDYNADGEQLGK	3	17.647	1	1	1.01376e+06	729614	948214	993085	555042	937536	1.01642e+06	991768	740500	915166	868243	816655	1.02928e+06	909400	857748	659176	1.12389	0.346736	0.438593	1.0242	0.745786	0.837363	0.953588	0.600416	0.680006	1.15074	0.445651	0.512218	0.976666	0.877034	0.907448
B1XDP0_ECODH	Predicted oxidoreductase, NADP(H)-dependent aldo-keto reductase	tas	cytosol	cellular response to amino acid starvation	na	na	6.266	38499.5	AVAAYVDIAR, IVTIQNPYSLLNR, LGYSWTDSAPAVSLLDTLDALAEYQR	3	14.162	1	1	913364	835585	832337	1.07574e+06	768752	973247	885424	945237	615828	647499	622450	514166	677374	639833	619612	529926	1.12468	0.34147	0.433063	1.07211	0.000276886	0.00861883	1.32568	0.0608991	0.110389	0.791316	0.0167005	0.0310412	1.42127	0.0139934	0.0337681
B1XE73_ECODH	Osmotically inducible, stress-inducible membrane protein	osmC	cytosol	cellular oxidant detoxification; hyperosmotic response; response to hydroperoxide; response to oxidative stress	na	na	5.57	15088.1	AGCPVSQVLK, GQAHWEGDIK, GTVSTESGVLNQQPYGFNTR, SEVAVPGIDASTFDGIIQK, VDAGFAITK	5	47.552	0.98, 0.99, 1.0	1	4592638	4393223	4648381	5256823	2.50682e+06	3.29841e+06	2474272	2.95583e+06	1.6699e+06	2686888	1.75531e+06	2.58988e+06	1.89565e+06	2.05193e+06	2494516	2289855	1.12783	0.145115	0.221712	0.656965	0.700372	0.801257	1.90117	0.000198076	0.00163496	0.902989	0.0929226	0.132281	1.249	0.0147025	0.0349512
METK_ECODH	S-adenosylmethionine synthase	metK	cytosol	one-carbon metabolic process; S-adenosylmethionine biosynthetic process; S-adenosylmethionine cycle	na	na	5.096	41951.6	ADPLEQGAGDQGLMFGYATNETDVLMPAPITYAHR, EHFPWEK, EIGYVHSDMGFDANSCAVLSAIGK, ETAAYGHFGR, FFINPTGR, FVIGGPMGDCGLTGR, IADQISDAVLDAILEQDPK, IIVDTYGGMAR, IVGIDAVVLSTQHSEEIDQK, NGTLPWLRPDAK, NIVAAGLADR, QSPDINQGVDR, SLQEAVMEEIIKPILPAEWLTSATK, SQVTFQYDDGK, VACETYVK, VPSEQLTLLVR	16	61.719	0.99, 1.0	1	15310000	12020000	14590000	12850000	12060000	14310000	12950000	14120000	11100000	15680000	11830000	15750000	12900000	13860000	13870000	13570000	1.1305	0.00201163	0.00816385	1.0939	0.0341455	0.118097	0.860144	0.00934981	0.0258191	1.20149	0.000855174	0.00288745	0.940912	0.110611	0.17635
DAPE_ECODH	Succinyl-diaminopimelate desuccinylase	dapE	cytosol	diaminopimelate biosynthetic process; lysine biosynthetic process via diaminopimelate	na	na	5.307	41269	AQVLALLEK, FSTELTDEMIK, INECVNAADLQLLAR, MDFADTQNFWAWR, VVEALMAR, YTVDWWLSGQPFLTAR	6	19.2	0.99, 1.0	1	768592	687288	735419	1.02378e+06	655397	737756	601432	707155	763878	884084	837638	851000	892321	979546	841077	740089	1.13101	0.157423	0.234689	0.930073	0.130482	0.281141	0.829622	0.133783	0.202546	1.46578	0.00121741	0.00381944	0.771609	0.00103506	0.00438624
SYR_ECODH	Arginine--tRNA ligase	argS	cytosol	arginyl-tRNA aminoacylation	na	na	5.321	64683	DDVMGESLYNPMLPGIVADLK, EGEPMGVIIQK, HYDEDEEFAER, LADLLDEALER, LANAVGIGAVK, LGLDTLGIETVER, LGVATPEK, LNVTLTR, LQSGDEYFR, LVDITMTQNQITYDR, MNIQALLSEK, NPDMPADELEK, QAMIAAGAPADCEPQVR, QLAEQVLTHLDLNGIASK, QQQENAGEMELADLEGFYR, QTIVVDYSAPNVAK, TLEFLGHK, VQFGDYQANGMMAVAK	18	39.861	1	1	7.7223e+06	7172035	8371032	7275071	8.2412e+06	9302903	8732396	8338743	6954317	9253164	7032783	8617096	7184332	8348811	8731767	7.93397e+06	1.13192	0.0067412	0.0193495	1.26256	0.0104978	0.0548507	0.821417	0.000425586	0.00270339	1.09144	0.0630431	0.0955118	1.03709	0.410818	0.499265
SYP_ECODH	Proline--tRNA ligase	proS	cytosol	prolyl-tRNA aminoacylation; regulation of translational fidelity	na	na	5.122	63692.6	AAATQEMTLVDTPNAK, AGPGSLGPVNMPIPVVIDR, AQGIEVLLDDR, AVEGSSFPQVALLVR, DAYSFHTSQESLQETYDAMYAAYSK, DVATPEVADIR, EEMNNAGAIEVSMPVVQPADLWQESGR, ETPADAEVISHQLMLR, FGVMR, GIEVGHIFQLGTK, GIVWPDAIAPFQVAILPMNMHK, LASGLYTWLPTGVR, LPQVASPLTFATEEEIR, LYSELR, MGLDFR, NELSSYK, NLDNDDIEYK, NQILTMGCYGIGVTR, NVVAGDPSPDGQGR, TGDIVEYLVK, TIAELVEQFNLPIEK, TSQYLLSTLK, TVAAMSDFAAGANIDGK, VVAAAIEQNYDER, WEQYGPELLR	25	60.14	0.99, 1.0	1	27120000	23680000	27030000	27720000	23220000	28080000	22350000	25060000	22650000	32300000	24150000	31060000	26060000	28920000	27440000	27890000	1.13632	0.00504359	0.0156691	1.04908	0.0900053	0.217998	0.812523	0.002375	0.00919111	1.33309	3.23025e-05	0.00029152	0.852401	4.84023e-05	0.000459507
B1XEX5_ECODH	Pyrroline-5-carboxylate reductase	proC	cytosol	L-proline biosynthetic process	na	na	5.638	28144.9	AILGGLIASGQVLPGQIWVYTPSPDK, FAAQAVMGSAK, IGFIGCGNMGK, VLSEITSSLNK	4	21.933	0.99, 1.0	1	1.51721e+06	1.2055e+06	1.4255e+06	1.46309e+06	1.01142e+06	1.29902e+06	1.17144e+06	1.27206e+06	656946	1.00543e+06	816459	1.12054e+06	848905	922905	879901	1.00586e+06	1.13762	0.115298	0.185315	0.929211	0.71272	0.808929	1.37701	0.00437995	0.0143795	0.88909	0.087932	0.127536	1.27954	0.0113321	0.0289137
GLMM_ECODH	Phosphoglucosamine mutase	glmM	cytosol	carbohydrate metabolic process; protein autophosphorylation; UDP-N-acetylglucosamine biosynthetic process	na	na	5.711	47543.6	ADLGIAFDGDGDR, AEAGIVISASHNPFYDNGIK, ATFPNELSLSELK, AVTAEVEAALGNR, EISCVDSAELGK, GGAVGTLMSNMGLELALK, IVVDCANGATYHIAPNVLR, LPDAVEEAIEAEMEK, MFPQILVNVR, QLGIPFAR, VDGDQIMYIIAR, VGDAPITPDFVLK, YFGTDGIR, YTAGSGDPLEHESVK	14	42.472	0.98, 1.0	1	5873087	5756558	6343614	6.2152e+06	6.10103e+06	5857799	5335884	5505827	5.5775e+06	5834965	6.08152e+06	6551843	5455573	6.15019e+06	7334610	5.80034e+06	1.13858	0.12218	0.193187	1.04766	0.315538	0.484908	0.859348	0.0648186	0.116054	1.26466	0.00807468	0.0168887	0.900304	0.212485	0.295297
B1X6X7_ECODH	dTDP-glucose 4,6-dehydratase	rfbB	cytosol	dTDP-rhamnose biosynthetic process; extracellular polysaccharide biosynthetic process; lipopolysaccharide biosynthetic process; nucleotide-sugar biosynthetic process; O antigen biosynthetic process	na	na	5.475	40558.3	AGETYNIGGHNEK, ALGWKPQETFESGIR, ALYTVVTEGK, ESLADVSDSER, HIINNTQDSVVNVDK, LIPLVILNALEGK, NIDVVLTICDLLDEIVPK, SGAYQSWIEQNYEGR, TYGLPTIVTNCSNNYGPYHFPEK, YAIDAEK, YVFEHADICDAPAMAR	11	43.213	0.98, 0.99, 1.0	1	6064612	5.87812e+06	6456685	5010832	5.14554e+06	5.86218e+06	5515143	5448996	5.5866e+06	7413720	7.15038e+06	8748136	6.47286e+06	7.58566e+06	7721438	7481365	1.13904	0.0413855	0.0792566	1.047	0.00501588	0.0348234	0.697214	0.000664128	0.00373341	1.56036	2.0106e-05	0.000216139	0.729983	0.00106759	0.00448511
RPIA_ECODH	Ribose-5-phosphate isomerase A	rpiA	cytosol	D-ribose metabolic process; pentose-phosphate shunt, non-oxidative branch	na	na	5.204	22860.4	AVGWAALQYVQPGTIVGVGTGSTAAHFIDALGTMK, FPLPVEVIPMAR, GADVALIGTPDGVK, GQIEGAVSSSDASTEK, LGGRPEYR	5	38.813	0.99, 1.0	1	12480000	9232747	11370000	10830000	7.4409e+06	12270000	10620000	9961856	4.97739e+06	10200000	6.32332e+06	9623957	7.88563e+06	7.51043e+06	6831210	8.30029e+06	1.1395	0.301534	0.39229	1.01334	0.556287	0.686212	1.24557	0.0889981	0.148239	0.902799	0.374258	0.439491	1.26218	0.119985	0.189027
B1X637_ECODH	Leucine--tRNA ligase	leuS	cytosol	leucyl-tRNA aminoacylation	na	na	5.156	97233.8	AAENNPELAAFIDECR, ALMQEALLAVVR, DAAGHELVYTGMSK, DAGMVNSDEPAK, DYEFASK, EIPQWFIK, ELATCTPEYYR, ETDTFDTFMESSWYYAR, FFTELYK, GDVAALNVDALTENQK, GVLFNSGEFNGLDHEAAFNAIADK, ITVPVDATEEQVR, LFMMFASPADMTLEWQESGVEGANR, LTAMGVGER, MLGFGYDWSR, MQEQYRPEEIESK, NNGIDPQVMVER, NNTAPAPWTYDNIAYMK, NVLQPIGWDAFGLPAEGAAVK, NWIGR, NWVSPVDAIVER, NYTIGDVIAR, QLLCQGMVLADAFYYVGENGER, QTFNTAIAAIMELMNK, TFEVTEDESK, TTVNGMPALR…	34	50.814	0.98, 1.0	1	30630000	29160000	31570000	18190000	29930000	30940000	26850000	30720000	26530000	32690000	27040000	32660000	27910000	30670000	32100000	29400000	1.13951	0.00454029	0.0144864	1.23979	0.0373244	0.125819	0.760597	0.0508397	0.096707	1.20842	0.000871205	0.00292805	0.942978	0.21235	0.295297
FMT_ECODH	Methionyl-tRNA formyltransferase	fmt	cytosol	charged-tRNA amino acid modification; translational initiation	na	na	5.559	34168.5	AFNPWPMSWLEIEGQPVK, ASVIDTATNAAPGTILEANK, IDWSLSAAQLER, IIFAGTPDFAAR, LAELGPQGLITTLK, LGCINVHGSLLPR, LSCPITAEDTSGTLYDK, QGIQVATGDGILNLLSLQPAGK, QLADGTAKPEVQDETLVTYAEK	9	47.619	0.98, 1.0	1	3.42199e+06	3.01586e+06	3.54075e+06	3.40201e+06	2.81065e+06	3.89678e+06	3118301	3153693	1.91995e+06	2.7683e+06	2461399	2.97011e+06	2.3934e+06	2.57439e+06	2.70769e+06	2645513	1.14175	0.013916	0.0334976	1.06782	0.673399	0.78043	1.14984	0.0227832	0.050799	0.929903	0.128072	0.172256	1.22782	0.00849889	0.0233122
RSMA_ECODH	Ribosomal RNA small subunit methyltransferase A	rsmA	cytosol	response to antibiotic; ribosomal small subunit assembly; rRNA base methylation; rRNA processing	na	na	7.822	30420.1	FGQNFLNDQFVIDSIVSAINPQK, GQAMVEIGPGLAALTEPVGER, ITTEAFNQR, LQTHPFLGPK	4	23.077	0.99, 1.0	1	951955	861511	1.00936e+06	974523	931670	1.17772e+06	904262	906025	698560	1.00381e+06	808355	937765	869610	840889	949142	898846	1.14405	0.00354429	0.0119589	1.12752	0.639277	0.754146	0.967218	0.38908	0.481326	1.04905	0.309209	0.372068	1.09056	0.0885874	0.148697
DCYD_ECODH	D-cysteine desulfhydrase	dcyD	cytosol	cellular response to sulfur starvation; D-amino acid metabolic process; D-cysteine catabolic process; sulfur compound metabolic process; sulfur utilization	na	na	4.936	35153.3	LEGILLDPVYTGK, VVNLQQAIAK	2	7.012	1	1	156527	155385	206492	156878	178366	254058	159355	149412	127400	115787	93703.8	114582	107481	111948	124224	134658	1.14724	0.214807	0.298036	1.17121	0.000979699	0.014052	1.32102	0.0359761	0.073512	0.741497	0.0321821	0.0548371	1.5472	0.0153994	0.0363127
B1XC69_ECODH	D-alanine--D-alanine ligase	ddlB	cytosol	cell wall organization; peptidoglycan biosynthetic process; regulation of cell shape	na	na	4.772	32839.7	IQPSGTFYDYEAK, LAFQHDEEVLIEK, VVAENALQDALR	3	12.418	1	1	522273	522973	585392	665718	554831	493878	426512	509932	419626	523984	475056	585578	483187	479716	590011	544231	1.14837	0.0202268	0.0451387	0.946881	0.107368	0.246592	1.00433	0.954723	0.964626	1.20757	0.0343894	0.0576575	0.950978	0.456616	0.543626
MTNN_ECODH	5'-methylthioadenosine/S-adenosylhomocysteine nucleosidase	mtnN	cytosol	L-methionine biosynthetic process from methylthioadenosine; L-methionine biosynthetic process from S-adenosylmethionine; nucleoside catabolic process	na	na	5.092	24354	LIAAAEACIAELNLNAVR, QSSLMVESLVQK, QTISLGGCEIYTGQLNGTEVALLK, VGDIVVSDEAR, YHDADVTAFGYEYGQLPGCPAGFK	5	38.362	1	1	3.38378e+06	3.317e+06	3414521	3.4515e+06	3021346	3.11764e+06	2.92023e+06	3.45735e+06	1.92321e+06	2.50909e+06	2.70189e+06	3334148	2212627	2.64708e+06	2933533	2959590	1.151	0.179233	0.26004	1.02031	0.00419749	0.0314919	1.13571	0.165972	0.236571	0.993288	0.921144	0.938766	1.15878	0.136537	0.21028
B1XFA7_ECODH	Glutathione synthetase	gshB	cytosol	glutathione biosynthetic process	na	na	5.109	35560.9	AFWEK, EIEAEFPVSITGMLMDAIEAR, GEPRPLTESDWK, GTLIVNKPQSLR, LGIVMDPIANINIK, LTEINVTSPTCIR, VLVVDGEPVPYCLAR, YCMAQNYLPAIK	8	32.911	0.98, 0.99, 1.0	1	3.20899e+06	3174291	3.30784e+06	3.52547e+06	3.16805e+06	3.49296e+06	2907455	3467850	2.4257e+06	2.32646e+06	2.12285e+06	2.56403e+06	2387593	2.56056e+06	2.62037e+06	2.26665e+06	1.15223	0.103439	0.168665	1.08961	0.127505	0.276356	1.2049	0.0607157	0.11033	0.877636	0.00612717	0.0134302	1.31288	0.00961901	0.0257564
B1XFG3_ECODH	Alcohol dehydrogenase, NAD(P)-dependent	yqhD	cytosol	response to reactive oxygen species	na	na	5.72	42097	FAEGILLTLIEDGPK, FIAAAANYPENIDPWHILQTGGK, GMDVLEFGGIEPNPAYETLMNAVK, LLQYAER, MNNFNLHTPTR, NFFEQLGVPTHLSDYGLDGSSIPALLK, SAIPMGCVLTLPATGSESNAGAVISR, VWNITEGSDDER	8	37.468	1	1	6.65092e+06	5.40347e+06	6.26156e+06	5847786	6.94345e+06	10440000	9750363	8.342e+06	3297349	5.28689e+06	3.65821e+06	5308860	4.52841e+06	4533460	3.8684e+06	5011389	1.15624	0.154266	0.232222	1.61482	0.252481	0.422148	1.19974	0.0222309	0.0501506	0.596812	0.00306006	0.00767376	1.93737	0.000433861	0.00229809
B1XEN7_ECODH	Valine--tRNA ligase	valS	cytosol	cytosolic valyl-tRNA aminoacylation; positive regulation of translational fidelity; valyl-tRNA aminoacylation	na	na	5.199	108192	ADVLAKPAVEAVENGDIQFVPK, AEMNIAPGKPLELLLR, APEAVIAK, DINWDMK, DIQDWCISR, DYLVVATTRPETLLGDTGVAVNPEDPR, EALDSFR, ESAQVFDTK, FTLAALASTGR, FTMDEGLSNAVK, FVLMNTEGQDCGFNGGEMTLSLADR, GFLQTLAR, GGVVIEPMLTDQWYVR, GNESDVYSSEIPAEFQK, GNVIDPLDMVDGISLPELLEK, GSMWHIR, HALPMINILTFDGDIR, HTLVTVLEGLLR, IEGEISR, IIDGAELLIPMAGLINK, IPAWYDEAGNVYVGR, IPIVGDEHADMEK, ITPAHDFNDYEVGK, IWEWK, LAHPIIPFITETIWQR, LANEGFVAR, L…	37	49.737	0.99, 1.0	1	26650000	26740000	28410000	25010000	24940000	26090000	23670000	25210000	20940000	27000000	21770000	26450000	22540000	25190000	25850000	25000000	1.15649	0.00088182	0.00475402	1.05081	0.27638	0.447767	0.938836	0.0446146	0.0874924	1.17227	0.0025263	0.00667894	0.986538	0.71521	0.778003
B1XHA7_ECODH	Uncharacterized protein	yebY	cytosol	na	na	na	7.739	12378.4	MSLAPFIER, TNAQPISVIQIDDPNNPGEK	2	25.664	1	1	519654	433764	558481	356404	635356	626777	544554	539468	155330	240099	151964	195161	189456	219014	184852	185213	1.15754	0.111034	0.180045	1.38853	0.411294	0.574011	2.21797	0.000227185	0.00182497	0.375858	5.78712e-06	0.00010318	3.07972	7.6806e-06	0.000132106
B1XBY4_ECODH	Transcription termination/antitermination protein NusG	nusG	cytosol	DNA-templated transcription, elongation; DNA-templated transcription, termination; regulation of DNA-templated transcription, elongation; transcription antitermination	na	na	6.339	20531.5	ATPVELDFSQVEK, LHNMEDLFGEVMVPTEEVVEIR, TLFEPGEMVR, VNDGPFADFNGVVEEVDYEK, VSVSIFGR, WYVVQAFSGFEGR	6	47.514	1	1	9767130	8.16784e+06	10160000	10430000	7407256	10030000	9646949	9001383	7.70181e+06	11190000	9599472	11030000	9538805	10080000	10040000	10990000	1.15954	0.0133848	0.0326463	1.04109	0.33701	0.503108	0.83452	0.0213714	0.0488633	1.33464	0.00607724	0.0133407	0.868807	0.0727081	0.126572
B1XAY3_ECODH	Inosine-5'-monophosphate dehydrogenase	guaB	cytosol	GMP biosynthetic process	na	na	6.016	52022.5	ALAEAGCSAVK, EALTFDDVLLVPAHSTVLPNTADLSTQLTK, EIIHQQMGGLR, FSGDIAK, FVTDLNQPVSVYMTPK, GMGSLGAMSK, IVTGVGVPQITAVADAVEALEGTGIPVIADGGIR, LAIALAQEGGIGFIHK, LNIPMLSAAMDTVTEAR, LVPEGIEGR, NGFAGYPVVTEENELVGIITGR, SCMGLTGCGTIDELR, VGAAVGAGAGNEER, VGIGPGSICTTR, YFQSDNAADK, YPDLQIIGGNVATAAGAR	16	51.639	0.99, 1.0	1	29490000	24520000	30560000	32010000	22420000	30730000	19580000	29510000	15130000	23210000	14660000	21810000	18820000	20140000	18570000	18300000	1.16039	0.0530086	0.0978124	0.972109	0.000150285	0.00718344	1.33367	0.0105681	0.0282363	0.895039	0.191444	0.242962	1.29647	0.0222859	0.04841
AROK_ECODH	Shikimate kinase 1	aroK	cytosol	aromatic amino acid family biosynthetic process; chorismate biosynthetic process; shikimate metabolic process	na	na	5.263	19538	NIFLVGPMGAGK, NPLYEEIADVTIR, VINELTEK, VVANQIIHMLESN	4	26.59	1	1	2.73687e+06	2.88033e+06	2.55688e+06	3023966	4.12697e+06	3.41941e+06	3.30441e+06	3492622	3.86561e+06	3373846	3.3325e+06	3.38821e+06	3540107	3.83443e+06	4114066	3.24951e+06	1.1657	0.206529	0.290134	1.41268	0.156868	0.315006	0.689225	0.0193385	0.0450762	1.19724	0.0699772	0.104288	0.973657	0.837518	0.877114
B1X6P1_ECODH	Putative GTP cyclohydrolase 1 type 2	ybgI	cytosol	DNA repair; response to ionizing radiation	na	na	5.067	26892.5	IVTGVTASQALLDEAVR, KPLWCGDTGPEVVQR, LNSAAISDYAPNGLQVEGK	3	20.648	0.99, 1.0	1	2.07544e+06	2.15045e+06	2286788	2.09079e+06	1.6702e+06	1.97371e+06	1657038	1.90628e+06	1.23142e+06	1.1239e+06	1.15382e+06	1.21055e+06	1.20886e+06	1.1776e+06	1.24037e+06	1.37485e+06	1.16593	0.136215	0.211939	0.922226	0.0397456	0.131435	1.57762	0.00149609	0.00650734	0.801371	0.00195557	0.00547709	1.45492	0.00360148	0.011877
B1XBP6_ECODH	Uncharacterized protein	ymjA	cytosol	na	na	na	4.234	9321.32	IDEIAEFLNQWGNE, LMNNEEISEEAQHEMAAEAGINPVR	2	48.148	0.99, 1.0	1	230098	180441	238086	225303	172325	204787	148663	196098	104620	221584	138240	278169	181975	176762	203232	181997	1.16942	0.384515	0.474474	0.897097	0.302067	0.472601	1.11104	0.567426	0.64817	1.17327	0.0164032	0.0305887	0.996714	0.985284	0.988386
QUEF_ECODH	NADPH-dependent 7-cyano-7-deazaguanine reductase	queF	cytosol	queuosine biosynthetic process	na	na	5.726	32587.5	FNNWDEVR, GGLDINPWR, IFNDLLR, LYLNSFNQTR, SNCLITHQPDWGSLQIQYR, SNSDFVPSTTR, VVEETLVSHLLK, YLVSFR	8	29.078	1	1	1.23322e+06	1.31387e+06	1.14645e+06	1.03851e+06	1.30393e+06	1.22759e+06	1.09149e+06	1224925	917255	856297	983718	1.05532e+06	896736	1.00607e+06	1.11474e+06	1.04628e+06	1.16989	0.101078	0.165369	1.12668	0.0954024	0.224756	1.07479	0.459812	0.546611	0.966096	0.521311	0.582244	1.21095	0.0722456	0.126343
PRMA_ECODH	Ribosomal protein L11 methyltransferase	prmA	cytosol	N-terminal peptidyl-alanine trimethylation; peptidyl-lysine trimethylation	na	na	4.311	31877.1	AIGIDIDPQAIQASR, LWICPSWR	2	7.85	1	1	432577	404727	505501	400648	666730	541161	491626	574679	642274	555417	555445	507375	548951	665269	637041	569839	1.17235	0.210642	0.293372	1.42118	0.0214307	0.0885679	0.675237	0.0138272	0.0347031	1.22166	0.050953	0.0801865	0.959637	0.76594	0.82042
B1XB04_ECODH	Scaffold protein	iscU	cytosol	[2Fe-2S] cluster assembly; cellular iron ion homeostasis; iron-sulfur cluster assembly; protein maturation by iron-sulfur cluster transfer	na	na	4.815	13848.6	AAIADYK, IHCSILAEDAIK, NTDIAEELELPPVK, NVGSFDNNDENVGSGMVGAPACGDVMK, SLDEAQAIK, VIDHYENPR	6	60.938	1	1	3.63365e+06	4.08856e+06	4.09753e+06	3.74583e+06	6667444	5495860	5.57791e+06	5843550	3.92465e+06	3.92134e+06	4.09206e+06	4.23701e+06	3837543	4.43525e+06	4565240	4.28546e+06	1.17319	0.0641545	0.113665	1.67625	0.611252	0.736018	0.824259	0.0478705	0.0926341	0.849116	0.0736804	0.109139	1.38166	0.0180365	0.0411379
RSMB_ECODH	Ribosomal RNA small subunit methyltransferase B	rsmB	cytosol	regulation of transcription, DNA-templated; rRNA base methylation	na	na	7.165	48347.5	ALLQELCFGVLR, AYPEQWQSIVEANNQRPPMWLR, GFPHADYPDAVR, GLINGVLR, ILLDAPCSATGVIR, QNLPGAEEGDGFFYAK, QQEELLAEFNASDAR, SMAAQAVEQVVEQGQSLSNILPPLQQK, TADAELCETGTPEQPGK, TGGTLVYATCSVLPEENSLQIK, TLSQLDWLINK, YPSQWCGEQQFDR	12	44.056	0.99, 1.0	1	1.35161e+06	1.22358e+06	1.40316e+06	1.48739e+06	1.21684e+06	1.47545e+06	1.11053e+06	1.40646e+06	1032652	1.2384e+06	1.05816e+06	1.61985e+06	1.13151e+06	1.28025e+06	1.41997e+06	1.37755e+06	1.17382	0.0608349	0.108547	1.04753	0.158541	0.316865	0.970289	0.708592	0.773154	1.15487	0.0222357	0.0397903	1.01641	0.81998	0.865567
RIMP_ECODH	Ribosome maturation factor RimP	rimP	cytosol	ribosomal small subunit assembly; ribosomal small subunit biogenesis; translation	na	na	4.597	16651	ANLVPHF, FVGEEVTLVLR	2	12	1	1	479848	582811	571434	530901	605684	463392	540640	470514	554965	515892	552384	538724	488795	559842	767336	543180	1.1758	0.191086	0.272634	1.0482	0.764495	0.844756	0.873123	0.19845	0.277716	1.28473	0.0863613	0.125632	0.915211	0.497492	0.583754
YQGE_ECODH	UPF0301 protein YqgE	yqgE	cytosol	na	na	na	5.343	20685.9	GQLEQEILDNAWLTAPADLNILFK, LDKPVMLGGPLAEDR, LIGVDILTMPGVAGHA	3	29.412	1	1	894974	757704	732777	789212	667765	1.01202e+06	756164	854251	565685	677296	586811	635492	676340	627733	682992	655342	1.17626	0.00705354	0.0200491	1.12472	0.0188034	0.0814239	1.12232	0.0818619	0.139394	0.931841	0.3023	0.365258	1.2623	0.0104878	0.0272838
B1XB07_ECODH	Predicted methyltransferase	yfhQ	cytosol	tRNA nucleoside ribose methylation	na	na	5.687	27047.9	ARPESQELNILR, GILASIEQQNK, IVLVETSHTGNMGSVAR, SVAEAANTPVALVFGR, TLPWPMLDPR	5	26.829	1	1	1.5713e+06	1.6063e+06	1694572	1676863	1.64497e+06	1837238	1.5286e+06	1.64488e+06	1.55986e+06	1.89936e+06	1.60103e+06	1.6743e+06	1.60034e+06	1.75953e+06	1.93001e+06	1894539	1.1766	0.0189277	0.0428735	1.11636	0.590688	0.718948	0.843707	0.0186799	0.0440895	1.2492	0.000322153	0.00137909	0.941879	0.238757	0.325922
B1X762_ECODH	4-alpha-glucanotransferase (Amylomaltase)	malQ	cytosol	glycogen metabolic process; maltose catabolic process	na	na	6.138	78503.5	ANMQNCGALR, ASLMSMTPTLNR, AYEPFIELLR, CYEPQALLNK, DDEQMAAFR, GGSFIGLNPIHALYPANPESASPYSPSSR, GYWECGDLTLGK, LLDAMHQR, LPEGYHTLTLTQDDQR, NWGIGDFGDLK, QGLLDALHK, TLGLYPDEVVLR, WGWPAWPEMYQNVDSPEVR	13	24.063	1	1	960904	898049	1.08134e+06	909082	1.20737e+06	1.35118e+06	817174	1.17234e+06	1385903	1.63558e+06	1.64725e+06	1.81281e+06	1.51394e+06	1.81453e+06	1.96065e+06	1.64779e+06	1.17667	0.0202367	0.0451387	1.27836	0.00071923	0.0118732	0.515771	6.43821e-06	0.000198776	1.78462	0.000688267	0.00241306	0.65934	0.00400518	0.0128624
B1XC93_ECODH	Aconitate hydratase 2	acnB	cytosol	glyoxylate cycle; propionate catabolic process, 2-methylcitrate cycle; regulation of translation; tricarboxylic acid cycle	na	electron transpot chain/TCA/respiration	5.239	93498.1	AAEGIAPKPLDANQMAALVELLK, AGFLAAIAK, AIELLGTMQGGYNIHPLIDALDDAK, ALSHTLLMFDNFYDVEEK, DLVHAIPLYAIK, EALGLPHSDVFR, EGIEPDQPGVVGPIK, FPIGISFPAGSGLVAFAAATGVMPLDMPESVLVR, GFPLAYVGDVVGTGSSR, GGGLCLGGK, GGVSLRPGDGVIHSWLNR, GIRPGAYCEPK, IDEVFIGSCMTNIGHFR, IEIPGCSLCMGNQAR, ILEIEGLPDLK, IPLIIGR, LGTGANVFLASAELAAVAALIGK, LPTPEEYQTYVAQVDK, LTVTVFK, LWVAPPTR, MDAAQLTEEGYYSVFGK, MLLPDTVGTGGDSHTR, MQPGITLR, MTSVG…	32	53.757	0.98, 0.99, 1.0	1	34580000	34570000	34330000	33100000	33830000	36100000	32920000	33850000	41940000	54460000	41170000	50250000	34960000	39320000	38550000	36740000	0.90128	0.0370635	0.0722961	1.12498	0.0252384	0.0979411	0.613562	2.70483e-05	0.000468169	1.30573	0.000224861	0.00108228	0.690248	0.000195291	0.00128034
B1XFW1_ECODH	N-ethylmaleimide reductase, FMN-linked	nemA	cytosol	2,4,6-trinitrotoluene catabolic process; nitroglycerin metabolic process; xenobiotic metabolic process	na	na	5.803	39516.4	GLIDAVAFGR, IFMAPLTR, SIEPGDIPTPLMAEYYR, TDQYGGSVENR	4	12.603	1	1	315984	372739	298920	472185	437739	409375	358521	429579	291243	331744	299944	257612	273055	328891	309062	370813	1.18002	0.153408	0.231299	1.23744	0.0126499	0.0627264	1.07307	0.646498	0.719371	0.888661	0.177526	0.227922	1.32787	0.0225425	0.0486093
FDHD_ECODH	Protein FdhD	fdhD	cytosol	Mo-molybdopterin cofactor biosynthetic process; positive regulation of metalloenzyme activity; transport	na	na	6.007	30560	LDDALR, SQEGESWQQGAVLVSSR	2	8.303	0.99, 1.0	1	110841	107336	109633	80732.1	118440	98512.5	81822.8	111411	57337.2	78572.2	61103.6	105712	79036.3	75741.5	97726.7	70862.3	1.18016	0.190183	0.272003	1.08169	0.00558197	0.0369521	1.22888	0.121166	0.187326	0.887823	0.279923	0.34218	1.32927	0.0632333	0.113711
DNLJ_ECODH	DNA ligase	ligA	cytosol	base-excision repair, DNA ligation; DNA ligation; DNA replication	na	na	5.385	73606.1	AGDVIPQVVNVVLSERPEDTR, AMDVDGMGDK, AQELGIEVIDEAEMLR, EVGEATAAGLAAYFGTLEALEAASIEELQK, FLYALGIR, FPAQEQMTFVR, GDGTTGEDITSNVR, GEVFLPQAGFEK, IIDQLVEK, LLQFK, SAQNVVNALEK, TVVLTGSLSQMSR, VEEDRPTLGFDIDGVVIK, VGAAPLAAFSQIR, VNSLAQQEQLGFVAR, VTLCESAEEVLAFYHK, WAVAFK	17	33.83	0.99, 1.0	1	2.43314e+06	2399576	2.46034e+06	2.52922e+06	2.25388e+06	2.51711e+06	1.85963e+06	2.24679e+06	1.89333e+06	2.34744e+06	1.96159e+06	2.22803e+06	2.06363e+06	2.30206e+06	2.53027e+06	2.14844e+06	1.18554	0.00204333	0.00822399	0.993138	0.0933956	0.222384	1.00771	0.84676	0.885552	1.1846	0.00684643	0.0147415	1.0008	0.985682	0.988386
B1X934_ECODH	3-oxoacyl-[acyl-carrier-protein] synthase I	fabB	cytosol	fatty acid biosynthetic process; lipid biosynthetic process	na	na	5.347	42613.3	AMASGVSACLATPFK, AVGPYVVTK, AVITGLGIVSSIGNNQQEVLASLR, DGFVIAGGGGMVVVEELEHALAR, ELTTVMSNSFGFGGTNATLVMR, FMSDASIYAFLSMEQAIADAGLSPEAYQNNPR, FQVFGADAMR, LDTTGLIDR, MAMHGVDTPIDYLNSHGTSTPVGDVK, SGITFSQELK, VGLIAGSGGGSPR	11	47.537	1	1	44880000	40890000	45080000	47660000	37660000	41450000	38330000	41650000	15250000	17640000	16170000	18010000	17200000	18670000	18670000	16470000	1.18735	0.0134381	0.0326674	1.00481	0.0229747	0.0920961	2.23233	1.16236e-05	0.000298475	0.529344	2.73641e-06	6.45264e-05	2.24306	4.405e-06	9.33349e-05
SYI_ECODH	Isoleucine--tRNA ligase	ileS	cytosol	isoleucyl-tRNA aminoacylation; response to antibiotic	na	na	5.657	104297	AAQEDILK, ANDIVVALLQEK, ATPQWFVSMDQK, AYEAYDFHEVVQR, CVSNVAGDGEK, CWHYTQDVGK, DLVESVMQR, DMVKPEEMVVLDR, DTEELHPR, EILGDEADQYVK, EYAATQVDGQR, FAVSNVNGPISLVIWTTTPWTLPANR, FLLANLNGFDPAK, FVLLTSGATVADYNDAPADAQQSEVLK, GAELELLR, GLSGYDSPYVPGWDCHGLPIELK, GVQWIPDWGQAR, IESMVANRPDWCISR, IGVTDYTILGTVK, LGADILR, LGVLGDWSHPYLTMDFK, LTALGDELR, MQHSYPCCWR, QVLTHGFTVDGQGR, SCQTALYHIAEALVR, SIGNTVSPQDVMNK, STLNL…	35	50.959	0.98, 0.99, 1.0	1	29590000	27500000	30590000	31820000	28390000	31950000	25740000	30250000	22690000	27920000	24040000	28320000	25340000	27250000	28180000	27660000	1.18876	0.0013765	0.00616893	1.09218	0.00123262	0.0162461	0.978674	0.678932	0.74975	1.11215	0.00246889	0.00661083	1.06889	0.0883717	0.148676
B1X7Z2_ECODH	Nitroreductase A, NADPH-dependent, FMN-dependent	nfsA	cytosol	na	na	na	6.444	26800.7	ATSSSSFLQCSSIIR, DTWSDHIR, EAIINSAR, ESRPFILDYLHK, GALAQYDEQLAEYYLTR, HFTDEPISEAQR, LPASILVHENSYQPLDK, MTPTIELICGHR	8	42.083	1	1	3.2913e+06	3.18945e+06	3874399	2983978	3.65728e+06	3.81222e+06	3.85931e+06	3.74333e+06	2.27361e+06	2.35555e+06	2402233	2.60182e+06	2.21948e+06	2.46705e+06	2.83235e+06	2.90566e+06	1.19132	0.0572307	0.103868	1.25743	0.502179	0.651188	1.18474	0.0408084	0.081479	0.799686	0.0139977	0.0266466	1.48974	0.00118994	0.00492832
RF3_ECODH	Peptide chain release factor 3	prfC	cytosol	regulation of translational termination; translational termination	na	na	5.655	59574.1	DTPILTFMNK, GLNNPDLDAAVGEDLAQQLR, SDWMEMEK, TFAIISHPDAGK, VLLFGQAIQTAGTVK, WVECADAK, YPDVQFHQTR	7	15.69	1	1	1.53822e+06	1.84393e+06	1.97547e+06	1.58429e+06	2125793	1.89755e+06	1.69193e+06	1.9496e+06	1.86342e+06	2.50173e+06	2.10788e+06	2.55691e+06	2.21219e+06	2.3803e+06	2.66117e+06	2.4299e+06	1.19234	8.1216e-05	0.000956907	1.22067	0.10707	0.246294	0.666093	0.000382199	0.00252667	1.46645	0.000657985	0.00235858	0.81308	0.0114673	0.0290557
PDXB_ECODH	Erythronate-4-phosphate dehydrogenase	pdxB	cytosol	pyridoxal phosphate biosynthetic process; pyridoxine biosynthetic process; serine family amino acid biosynthetic process	na	na	6.227	41367.6	ADILTFHTPLFK, DGFSLYDR, GAVVDNTALLTCLNEGQK, ILVDENMPYAR, ITLHGPLDQPTLK, LEALGIK, LGEVTAVPGRPIPVAQLADADALMVR, LVHLVYDVR, SLKPGAILINACR, TVGIVGVGNVGR	10	34.127	1	1	3.05105e+06	2.93431e+06	3.31209e+06	2.59171e+06	2.38077e+06	2.85577e+06	2298027	2.33202e+06	1.97966e+06	2.64367e+06	2.2408e+06	2.59927e+06	2.37637e+06	2.41368e+06	2.65256e+06	2.72164e+06	1.19371	0.00107897	0.00528987	0.919008	0.120342	0.265151	1.08354	0.0401093	0.0804941	1.19877	0.00346008	0.00847344	0.99578	0.880726	0.909979
NDK_ECODH	Nucleoside diphosphate kinase	ndk	cytosol	CTP biosynthetic process; GTP biosynthetic process; nucleoside triphosphate biosynthetic process; purine nucleotide metabolic process; pyrimidine nucleotide metabolic process; UTP biosynthetic process	na	na	5.54	15463.4	ADYADSLTENGTHGSDSVESAAR, DLLGATNPANALAGTLR, EIAYFFGEGEVCPR, MLHLTVEQAR, NVIGNIFAR, TFSIIKPNAVAK	6	59.441	0.99, 1.0	1	4.10687e+06	4246327	4.41437e+06	3.34431e+06	3.84209e+06	4.31833e+06	4271772	3.96593e+06	9236438	11740000	9984341	12170000	9650302	11520000	12790000	12110000	1.19385	0.00615555	0.0180587	1.1336	0.537826	0.672325	0.319726	4.54809e-07	3.62533e-05	3.29391	8.00856e-07	3.39676e-05	0.36244	4.3338e-07	3.96001e-05
B1X6C7_ECODH	AMP nucleosidase	amn	cytosol	AMP salvage	na	na	5.897	53994.9	DDHVLDAVLPPDIPIPSIAEVQR, YVDEFVR	2	6.198	1	1	761708	615375	740452	649592	584575	804587	599952	642171	229233	305435	207147	388956	282905	292930	268441	363521	1.19482	0.199101	0.281763	1.03721	0.661536	0.772408	2.20237	0.000250693	0.00196636	0.523056	0.000276237	0.00124264	2.28431	0.000220294	0.00139424
ISPG_ECODH	4-hydroxy-3-methylbut-2-en-1-yl diphosphate synthase	ispG	cytosol	isopentenyl diphosphate biosynthetic process, methylerythritol 4-phosphate pathway; terpenoid biosynthetic process	na	na	5.871	40683.6	INPGNIGNEER, IYVGNVPIGDGAPIAVQSMTNTR, LDNNDMIDQLEAR, LNFDQFK, MVVDCAR, QEFDVIGTVNALEQR, QIDQPLHLGITEAGGAR, QQVNVPLVADIHFDYR, TTDVEATVNQIK, VAEYGVDCLR, VGFDILK, VSLAADPVEEIK, YGEPTPQALLESAMR	13	44.355	0.99, 1.0	1	3.99379e+06	4.01447e+06	4.16315e+06	4980740	4540250	4532078	3930202	4264498	3600076	4455190	3723371	4414435	3.97801e+06	4.49901e+06	4.71328e+06	4.19877e+06	1.19484	0.000423099	0.00291579	1.11926	0.185818	0.348653	0.907583	0.233005	0.317136	1.17623	0.00592557	0.0130528	1.01582	0.717379	0.779783
HIS1_ECODH	ATP phosphoribosyltransferase	hisG	cytosol	histidine biosynthetic process	na	na	5.471	33366.7	AGLADAICDLVSTGATLEANGLR, LDEVIALLPGAERPTILPLAGDQQR, LIAMAENMPIDILR	3	20.736	1	1	504664	401119	464556	644764	357468	538584	391302	408341	362459	723045	404890	520527	549123	528406	495848	543736	1.19507	0.156763	0.233944	0.920954	0.643864	0.757213	0.897959	0.493956	0.58012	1.44511	0.00232051	0.00632944	0.826979	0.154553	0.23149
B1XFX2_ECODH	Riboflavin synthase, alpha subunit	ribC	cytosol	riboflavin biosynthetic process	na	na	5.642	23444.9	ENAMNQPGTEA, FCVHLIPETLER, GFIGIDGISLTVGEVTPTR, LVSIDEKPNFR, QIWFK, VGDWVNVER, VNIEIDPQTQAVVDTVER	7	39.906	0.98, 1.0	1	2.54717e+06	2.46508e+06	2.49159e+06	2436500	2.04837e+06	2344327	2.21141e+06	2.3413e+06	1.3606e+06	1.85932e+06	1.62791e+06	1.94092e+06	1.82372e+06	1.73808e+06	1.90512e+06	1.82206e+06	1.19525	0.00100376	0.00508755	0.991452	0.212805	0.384312	1.27549	0.00011858	0.00114732	0.945166	0.163945	0.213056	1.26459	0.000496894	0.00252242
GSA_ECODH	Glutamate-1-semialdehyde 2,1-aminomutase	hemL	cytosol	protoporphyrinogen IX biosynthetic process; tetrapyrrole biosynthetic process	na	na	4.733	45366.1	ADGAYLYDVDGK, AFTGVGGTPLFIEK, AGSGALTLGQPNSPGVPADFAK, ALCDEFGALLIIDEVMTGFR, ELIPGGVNSPVR, GLSFGAPTEMEVK, IIGGGMPVGAFGGR, MAQLVTELVPTMDMVR, MVNSGTEATMSAIR, NAVIEAAER, VALAGAQDYYGVVPDLTCLGK, YTLTCTYNDLASVR	12	42.488	1	1	10560000	10010000	10860000	12510000	11560000	10860000	9032970	11500000	8438770	10190000	8.31314e+06	9856152	9191506	10220000	10810000	9236381	1.19709	0.0037456	0.0124654	1.08958	0.573075	0.703954	1.01536	0.836677	0.876262	1.08205	0.232229	0.287972	1.10632	0.174542	0.254164
B1XAJ1_ECODH	Predicted hydrolase	yigL	cytosol	dephosphorylation; small molecule biosynthetic process	na	na	5.228	29707.7	DCIAFGDGMNDAEMLSMAGK, EAVFQYALYEPGLLEPEGVSK, GINFVFATGR, MYQVVASDLDGTLLSPDHTLSPYAK, SYMITSNGAR, VFFTCDSHEQLLPLEQAINAR	6	40.226	1	1	2.02432e+06	1.55008e+06	1.86949e+06	1.15262e+06	1209373	1.88272e+06	1.48667e+06	1.6932e+06	493734	1.03936e+06	702492	1.00949e+06	797320	928454	834790	836205	1.19956	0.169102	0.250058	1.05805	0.247346	0.41786	1.79923	0.00849414	0.0240503	0.630126	0.000794354	0.00271978	1.90368	0.00261075	0.00919242
B1XFP0_ECODH	Acyl-CoA thioesterase II	tesB	cytosol	acyl-CoA metabolic process; fatty acid catabolic process	na	na	6.173	31966.3	GQSEDLGLR, NLLTLLNLEK, TMPSAPAPDGLPSETQIAQSLAHLLPPVLK	3	17.133	1	1	726417	608170	708201	625764	604032	789454	530325	574197	302440	450572	300281	416293	452517	416227	333727	392415	1.19971	0.116803	0.186501	1.01574	0.2135	0.384312	1.61113	0.000174022	0.00148878	0.733099	0.0224697	0.040013	1.63649	0.000687279	0.00327297
B1X8L7_ECODH	Conserved protein	yibL	cytosol	na	na	na	9.485	13696	ATLEAEIAR, EMGLQEMTGFSK, GLVVVHPMTALGR, MPFQR	4	32.5	1	1	824829	1.08269e+06	990121	1.00641e+06	1.15058e+06	933961	948040	995713	940026	952810	987294	1.0173e+06	932909	999754	1282408	1.08352e+06	1.20096	0.0548065	0.10009	1.13409	0.154055	0.311732	0.866564	0.176873	0.251373	1.22202	0.0616372	0.0938682	0.98276	0.858903	0.893748
PROB_ECODH	Glutamate 5-kinase	proB	cytosol	L-proline biosynthetic process; proline biosynthetic process	na	na	6.073	39056.5	AHIVELVR, AIAGDSVSGLGTGGMSTK, ALLDNNIVPVINENDAVATAEIK, EHLGYPELPATIASK, LLLLTDQK, LQAADVACR, QLLAAVGQSR, VGDNDNLSALAAILAGADK	8	29.973	0.99, 1.0	1	1.34312e+06	1.28237e+06	1431634	1756378	1312331	1.51959e+06	1.18987e+06	1.36574e+06	954905	1.55462e+06	1128788	1.49253e+06	1.31042e+06	1.42692e+06	1472292	1.29585e+06	1.2064	0.0106358	0.0276492	1.02469	0.322266	0.490099	0.995023	0.960246	0.968867	1.18322	0.000426274	0.00169813	1.01959	0.718604	0.780534
B1XC02_ECODH	Conserved protein	yjaG	cytosol	na	na	na	4.446	22612.6	ILDLIWETLTVK, LLAECEER, LSGETLEHAVEVSK, MLQNPIHLR, MYPNYAMFCQQTGFGDGQIYR, TSITTVAMLEMTQAGR	6	40.816	0.99, 1.0	1	552020	489551	585040	636339	714806	673943	635969	815359	489365	472895	571026	572281	541283	648538	551673	577434	1.20664	0.0784202	0.134002	1.37262	0.400082	0.563776	0.938985	0.541868	0.625331	0.936204	0.396816	0.464115	1.28887	0.0391013	0.0765275
ASSY_ECODH	Argininosuccinate synthase	argG	cytosol	arginine biosynthetic process; argininosuccinate metabolic process; urea cycle	na	na	5.23	49898.4	AYSTDSNMLGATHEAK, GAVPYAYTANLGQPDEEDYDAIPR, GIYEAPGMALLHIAYER, TGLLSSSAASGVPQVENLENK, WFDSQALMLR	5	19.687	1	1	788565	677009	779872	1.03335e+06	616950	741604	602129	683578	466261	687790	524784	663546	579057	666408	616825	692315	1.20749	0.00983631	0.0261288	0.892447	0.000181383	0.0075818	1.2215	0.0979213	0.159847	1.10766	0.0517612	0.0812818	1.09013	0.0394589	0.0769185
B1X778_ECODH	Aspartate-semialdehyde dehydrogenase	asd	cytosol	de novo' L-methionine biosynthetic process; cellular response to DNA damage stimulus; diaminopimelate biosynthetic process; homoserine biosynthetic process; isoleucine biosynthetic process; lysine biosynthetic process via diaminopimelate; threonine biosynthetic process	na	na	5.369	40017.9	ALDIIVTCQGGDYTNEIYPK, CHSQAFTIK, DVSIPTVEELLAAHNPWAK, ELTPAAVTGTLTTPVGR, ESGWQGYWIDAASSLR, GMVGSVLMQR, ILNTSSVIPVDGLCVR, LNMGPEFLSAFTVGDQLLWGAAEPLR, NVGFIGWR, SGELPVDNFGVPLAGSLIPWIDK	10	44.687	0.99, 1.0	1	10100000	8843463	10080000	11120000	9071412	11020000	7809464	9863553	4.89904e+06	6.08733e+06	5.05253e+06	6294909	5.62181e+06	6.14003e+06	6.27702e+06	6.08726e+06	1.20809	0.000102875	0.00118347	1.04354	0.805132	0.874468	1.53327	0.000308465	0.00225333	0.755048	0.000199573	0.000995819	1.60002	1.77828e-05	0.00023635
SYQ_ECODH	Glutamine--tRNA ligase	glnS	cytosol	glutaminyl-tRNA aminoacylation; glutamyl-tRNA aminoacylation	na	na	5.886	63477.9	AMAVIDPVK, DPVLYR, EDLNENAPR, EGYFCLDSR, GLAYVDELTPEQIR, HVEGWDDPR, IDMASPFIVMR, LFSVPNPGAADDFLSVINPESLVIK, LNLEYTVMSK, LYDWVLDNITIPVHPR, QDNTIEMASLESCIR, QGFAEPSLK, QIIDEDLASGK, QVPFSGEIWIDR, SICLNFGIAQDYK, SVEENLALFEK, YSSDYFDQLHAYAIELINK	17	37.545	0.98, 0.99, 1.0	1	14900000	12480000	14660000	14250000	11600000	15430000	13730000	13790000	10800000	15330000	12020000	14810000	14430000	14940000	13470000	13800000	1.20897	0.00456927	0.0145124	1.07727	0.0397989	0.131435	0.909967	0.0308508	0.0648532	1.23329	0.0113592	0.0222617	0.98028	0.643251	0.719751
B1XA05_ECODH	3-oxoacyl-[acyl-carrier-protein] synthase 2	fabF	cytosol	fatty acid biosynthetic process	na	na	5.714	43045.8	ALLAGQSGISLIDHFDTSAYATK, ASTPLGVGGFGAAR, DAGIEASQIGYVNAHGTSTPAGDK, DFNCEDIISR, DGFVLGDGAGMLVLEEYEHAK, DQAVPPTINLDNPDEGCDLDFVPHEAR, FAGLVK, IGAAIGSGIGGLGLIEENHTSLMNGGPR, IIAYGDADVMVAGGAEK, NDNPQAASRPWDK, QVSGMEYTLCNSFGFGGTNGSLIFK, TIFGEAASR, VVVTGLGMLSPVGNTVESTWK	13	57.627	0.98, 0.99, 1.0	1	9664573	8310731	9004889	11430000	7.97062e+06	9633515	9137767	8587778	7.52969e+06	10720000	8648085	10960000	9585109	10410000	10640000	10060000	1.21297	2.36555e-05	0.000454746	1.03105	0.00100676	0.0142999	0.865615	0.128412	0.19563	1.35908	0.00028367	0.00126056	0.892492	0.0364511	0.0722106
B1XFB1_ECODH	Predicted enzyme	yggS	cytosol	na	na	na	6.092	25787.4	MNDIAHNLAQVR, QFGENYVQEGVDK, SGIQLAELDELAAAVAELPR	3	19.231	0.99, 1.0	1	461740	417544	456786	513762	461317	570516	458027	462519	359411	386007	262130	365455	391204	360602	382298	375289	1.21298	0.0717706	0.124091	1.15002	0.0913681	0.219134	1.19257	0.121368	0.18744	0.884433	0.0245619	0.043369	1.37148	0.0112033	0.028635
RNC_ECODH	Ribonuclease 3	rnc	cytosol	mRNA processing; RNA phosphodiester bond hydrolysis; RNA phosphodiester bond hydrolysis, endonucleolytic; RNA processing; rRNA catabolic process; rRNA processing; tRNA processing	na	na	6.404	25550	EFELGECLR, ESILADTVEALIGGVFLDSDIQTVEK, GNTLAELAR, LEFLGDSILSYVIANALYHR, LGPGELK, LILNWYQTR, LQEYLQGR, MNPIVINR	8	42.478	1	1	1.89101e+06	1.68522e+06	1.88513e+06	1.57437e+06	1.93206e+06	1.84819e+06	1.7625e+06	1904357	2.24271e+06	1802439	1949168	1789431	2.14309e+06	2.21417e+06	2.14408e+06	2039804	1.21362	0.170061	0.250914	1.16802	0.492258	0.645316	0.781534	0.0928003	0.153026	1.32949	0.0010377	0.0033563	0.912849	0.502105	0.587262
PNCB_ECODH	Nicotinate phosphoribosyltransferase	pncB	cytosol	NAD biosynthetic process; nicotinate nucleotide biosynthetic process; response to heat	na	na	6.208	45897.3	ADYLNWLR, EVILWEVPLLAVISEMVHR, FHLMDFGTR, FNPEQVTVSNDNGK, HDSGDPVEWGEK, LQDDEYQWLSALPFFK, SPQADVAQALDTLESK	7	23.5	0.99, 1.0	1	650333	624993	750726	637508	695514	818978	698881	818547	597680	646989	644052	628425	662348	729455	731834	669270	1.21429	0.0138374	0.0334155	1.24576	0.183341	0.347446	0.921395	0.227973	0.312154	1.05789	0.0729007	0.108204	1.14784	0.0565554	0.103097
GSH1_ECODH	Glutamate--cysteine ligase	gshA	cytosol	cellular response to arsenic-containing substance; cellular response to mercury ion; glutathione biosynthetic process; hyperosmotic response	na	na	5.273	58269.3	GGIEYIEVR, ISAGYFR, KPGLTLGIGCETAQFPLPQVGK, LQINSNVLQIENELYAPIRPK, LSDLGYTNK, QQEMEAADTEPFAVWLEK, SGESPSDALLR, SLDINPFSPIGVDEQQVR, SMIDTGIGGTGK, TECGMYYLPYATSLR, VCDELVACFDNPDLTFSAR	11	31.081	0.98, 1.0	1	2936408	2940383	2.8739e+06	2.84179e+06	2.72115e+06	2648768	2576654	2.6386e+06	1.79899e+06	2.00105e+06	2024121	2.29488e+06	2055405	2194182	2337315	2.33711e+06	1.21881	0.00625743	0.0182477	1.01071	0.00203291	0.0227034	1.23421	0.00572393	0.0176905	0.977058	0.625481	0.675871	1.24742	0.0100079	0.0265545
B1XFB4_ECODH	dITP/XTP pyrophosphatase	yggV	cytosol	nucleoside triphosphate catabolic process; purine nucleotide metabolic process	na	na	5.214	21038.8	EPAGTGGFGYDPIFFVPSEGK, LLLDALR, VTALPAIADDSGLAVDVLGGAPGIYSAR, VVLATGNVGK, YSGEDATDQK	5	38.579	0.99, 1.0	1	1118067	927041	1.15805e+06	1.26876e+06	1.0923e+06	1.15589e+06	1.07301e+06	1.04353e+06	1.14494e+06	1.71168e+06	921195	1.37432e+06	1.40937e+06	1.48536e+06	1.30177e+06	1.34941e+06	1.21938	0.102545	0.167582	1.07619	0.763503	0.844756	0.771454	0.0647927	0.116054	1.46873	0.000392014	0.0015876	0.830228	0.104381	0.168253
MIAB_ECODH	tRNA-2-methylthio-N(6)-dimethylallyladenosine synthase	miaB	cytosol	tRNA methylation; tRNA methylthiolation	na	na	5.197	53663	AEGPTAFVSIMEGCNK, DTPELVSFLHLPVQSGSDR, EVNLLGQNVNAWR, FVDVEITDVYPNSLR, GEEVSRPSDDILFEIAQLAAQGVR, ILVEGTSR, INQQAMAWSR, LYILQER, SIMELSGR, TEDEMGLR, TWGCQMNEYDSSK, VAETPESVIAR, VVNFEGTPDMIGK	13	34.81	1	1	7720388	6.7167e+06	7.33038e+06	7.1299e+06	7.5146e+06	7.84642e+06	7.24927e+06	7.67319e+06	5754102	7.99097e+06	6052446	7722940	7.58874e+06	7.77194e+06	7.31994e+06	7223959	1.22327	0.00191068	0.007953	1.167	0.00754112	0.0441312	0.903787	0.010317	0.0277779	1.15982	0.0158308	0.0297108	1.05471	0.150019	0.226578
B1XBD4_ECODH	Predicted molybdochelatase	mog	cytosol	molybdopterin cofactor biosynthetic process; Mo-molybdopterin cofactor biosynthetic process	na	na	4.971	21222.4	DVTPDATLAVADR, EMPGFGEQMR, GIPALEEWLTSALTTPFELETR, IGLVSISDR, LIPDEQAIIEQTLCELVDEMSCHLVLTTGGTGPAR, QISLHFVPTAILSR	6	52.821	1	1	2.09218e+06	1.52982e+06	1.57022e+06	1.18364e+06	1149842	1.85441e+06	1.90699e+06	1.72131e+06	1.46636e+06	1.84906e+06	1.85462e+06	1.75759e+06	2.0443e+06	2078547	1.87318e+06	1.73023e+06	1.23133	0.0304265	0.0615637	1.14801	0.632378	0.750777	0.782035	0.0718527	0.126023	1.37152	0.0424851	0.0687094	0.897784	0.40826	0.497812
CMOA_ECODH	tRNA (cmo5U34)-methyltransferase	cmoA	cytosol	methylation; tRNA wobble uridine modification	na	na	5.357	27776.6	ANGYSELEISQK, DTLFSAPIAR, FSFEDAK, FVQPGTQVYDLGCSLGAATLSVR, LGDWTFDER, VAEVFPDMIQR	6	29.15	0.98, 0.99, 1.0	1	693749	683066	666065	710232	733298	677424	680935	694445	678827	793841	613240	750035	690564	796662	939201	762812	1.23179	0.0134113	0.0326564	1.10788	0.255871	0.425386	0.850891	0.0238863	0.0528755	1.30668	0.00580191	0.0129305	0.942688	0.39001	0.48161
AROD_ECODH	3-dehydroquinate dehydratase	aroD	cytosol	3,4-dihydroxybenzoate biosynthetic process; aromatic amino acid family biosynthetic process; chorismate biosynthetic process	na	na	5.19	27466.7	DLVIGTGAPK, ETMPEKPLLFTFR, IALMPQSTSDVLTLLAATLEMQEQYADRPIITMSMAK, VDHYADLSNVESVMAAAK	4	30.952	0.99, 1.0	1	621956	410427	471566	420309	284491	422815	418186	366163	166509	295743	201079	213053	307323	264940	210190	203060	1.23266	0.180953	0.261754	0.848646	0.330172	0.498197	1.94105	0.00108996	0.00523828	0.748309	0.0877113	0.127342	1.64726	0.00500075	0.0151682
B1XGM5_ECODH	Selenide, water dikinase	selD	cytosol	selenocysteine biosynthetic process; tRNA seleno-modification	na	na	5.299	36687.3	AMTDVTGFGLLGHLSEMCQGAGVQAR, DLLCDPQTSGGLLLAVMPEAENEVK, FVDPNLLVGNETR, LFLTKPLGIGVLTTAEK, LGAVPGGTER, LPGVEEYIK, MNIAGASFANIEGVK, NFASYGHLMGEMPR, QAGIALAGGHSIDAPEPIFGLAVTGIVPTER, VDYEAIPK, VLETILHSEQAK	11	51.873	1	1	8655761	6.63529e+06	9100544	8.12777e+06	6555496	9715948	8426499	8016312	4692646	8.10919e+06	5.52765e+06	8254378	6739476	7078823	7.2642e+06	7533765	1.23443	0.0236352	0.0502635	1.11729	0.000450257	0.00998944	1.06663	0.476753	0.565371	1.03582	0.611568	0.665262	1.19173	0.0994775	0.161416
B1X881_ECODH	Pseudouridine synthase	rsuA	cytosol	enzyme-directed rRNA pseudouridine synthesis	na	na	5.747	25865.3	DLTKPAVLEVITPTQVR, IGGITLDADLAPGEYRPLTEEEIASVV, LDIDTTGLVLMTDDGQWSHR, LTISEGR, VTVDGEIVR	5	34.632	0.99, 1.0	1	1.16862e+06	1.03543e+06	1.09855e+06	1.128e+06	971320	1.13677e+06	1.03419e+06	1222795	835554	1.18059e+06	931505	1.17617e+06	1.15706e+06	1.2934e+06	1.1218e+06	1.03038e+06	1.23587	0.00933705	0.0251223	1.07593	0.283431	0.455595	0.944299	0.14804	0.217811	1.21641	0.0224321	0.040013	1.016	0.719575	0.781009
B1XDC8_ECODH	Aldehyde dehydrogenase A, NAD-linked	aldA	cytosol	L-fucose catabolic process; rhamnose catabolic process	na	electron transpot chain/TCA/respiration	5.067	52272.8	ALGVTTGILPWNFPFFLIAR, APAIVMDDADLELAVK, AQPEWEALPAIER, ASEISALIVEEGGK, ENFEAMQGFHAGWR, FGETYINR, GDAWIDVVNPATEAVISR, GETVGQELAGNPK, GIYDQFVNR, GVFNLVLGR, IPDGQAEDAR, IVDEIGLPR, LGEAMQAVQFGNPAER, MAPALLTGNTIVIKPSEFTPNNAIAFAK, NDIAMGPLINAAALER, VCLELGGK, VINSGQVCNCAER, YEGEIIQSDRPGENILLFK	18	52.818	1	1	9690110	9209640	9082404	4.62494e+06	9745239	11420000	11070000	10480000	14950000	19610000	14010000	18480000	16370000	18570000	19030000	17730000	1.20711	0.00346703	0.0117798	1.51906	0.51951	0.65976	0.400022	0.00134448	0.00602543	1.98651	3.64806e-06	7.60605e-05	0.607656	0.000115598	0.0008858
RLMN_ECODH	Dual-specificity RNA methyltransferase RlmN	rlmN	cytosol	response to antibiotic; rRNA base methylation; tRNA methylation	na	na	6.562	43085.5	APEVVEEQR, FCSTAQQGFNR, INLIPWNPFPGAPYGR, INLLDLNR, MQGEAIDIK, VTLSTSGVVPALDK, WMYHYCCDNFDEMTDINK, YNIETFLAAVR	8	25	1	1	1482464	1.39547e+06	1.54522e+06	1.10906e+06	1.54412e+06	1.48854e+06	1.59484e+06	1.60712e+06	2.04629e+06	1.97516e+06	2.21653e+06	2.34469e+06	2.01161e+06	2.66368e+06	2.57854e+06	2411316	1.23745	0.0489268	0.0911761	1.24723	0.67586	0.781154	0.554525	0.000664399	0.00373341	1.7892	0.000147116	0.000799569	0.691621	0.00616421	0.0180603
RF2_ECODH	Peptide chain release factor 2	prfB	cytosol	translational termination	na	na	4.643	41250.7	GYLDYDAK, HTSFSSAFVYPEVDDDIDIEINPADLR, IDVYR, ISGDYAYGWLR, ITHIPTGIVTQCQNDR, LAQLEFR, LEEVNAELEQPDVWNEPER, LYELEMQK, NTQAVLDGSLDQFIEASLK, SSLEAVVDTLDQMK, SYVLDDSR, TEIIEESEGEVAGIK	12	43.014	0.99, 1.0	1	7.84151e+06	7.45058e+06	8458263	8164355	8177865	8289248	7796334	7673445	8008310	9791588	8105259	10250000	8966398	10190000	10950000	9846382	1.23768	0.000366473	0.00265058	1.11544	0.332447	0.50038	0.753773	0.00026943	0.00206093	1.47206	0.000109825	0.000642258	0.840786	0.00975379	0.0260151
B1XD70_ECODH	D,D-heptose 1,7-bisphosphate phosphatase	gmhB	cytosol	ADP-L-glycero-beta-D-manno-heptose biosynthetic process; dephosphorylation; lipopolysaccharide core region biosynthetic process	na	na	4.968	21294.2	TGKPITPEAENAADWVLNSLADLPQAIK	1	14.66	1	1	444555	363425	416175	348024	245914	410493	316546	336531	135336	239663	215241	245162	236979	210225	185512	309449	1.23968	0.208909	0.292352	0.898813	0.0136546	0.0648592	1.69273	0.00185821	0.00762595	0.814801	0.210075	0.263452	1.52145	0.0137759	0.0334002
MTOX_ECODH	N-methyl-L-tryptophan oxidase	solA	cytosol	cellular response to DNA damage stimulus	na	na	5.142	40902	AQTLWDELSR, HNEEDPIFVR, SDFDLTPFR, SGVINLGPADSTFLANVAHSAEQWQLNVEK, TWIQLAK, VFAWYQADGR, VPDNYIGLFETDSGFLR, VPFAEVASDGSEAFPFLR	8	29.839	0.98, 0.99, 1.0	1	2.36136e+06	2.09788e+06	2451215	2418500	1.70981e+06	2.57788e+06	1.92422e+06	2.03149e+06	1132290	1865044	1.30567e+06	1.72947e+06	1584172	1.76803e+06	1474940	1.87123e+06	1.24238	0.0410281	0.0787674	0.965593	0.00373922	0.0297309	1.35921	0.0023744	0.00919111	0.946618	0.542519	0.60225	1.31244	0.0103426	0.0271471
YAAA_ECODH	UPF0246 protein YaaA	yaaA	cytosol	response to hydroperoxide	na	na	6.859	29585.8	MLILISPAK, MLSGLYGVLRPLDLMQPYR, TLDYQSPLTTTR, YTLPELLDNSQQLIHEAR	4	22.481	1	1	1.34195e+06	1.15107e+06	1.40686e+06	1310695	1.41371e+06	1.75506e+06	1.35494e+06	1417123	690235	989311	842526	1.03368e+06	1.04297e+06	1.00299e+06	935632	1.01644e+06	1.25101	0.00606397	0.0178858	1.25031	0.19103	0.354666	1.28536	0.00126147	0.00573388	0.778429	0.00317952	0.00793252	1.6071	2.47036e-05	0.000296748
B1X9Y7_ECODH	Branched-chain amino-acid aminotransferase	ilvE	cytosol	aspartate biosynthetic process; isoleucine biosynthetic process; leucine biosynthetic process; valine biosynthetic process	na	na	5.54	34093.7	ADYIWFNGEMVR, AGGNYLSSLLVGSEAR, DGVLFTPPFTSSALPGITR, SVDGIQVGEGR	4	18.77	0.98, 1.0	1	569299	504044	541025	544271	532072	747879	529623	627251	203882	267761	166760	271474	254536	284696	222800	266363	1.25186	0.0686322	0.119656	1.22263	0.0205599	0.0864343	2.11994	9.29108e-05	0.000979852	0.48299	9.37507e-05	0.000564047	2.5919	4.3039e-05	0.000425155
AROC_ECODH	Chorismate synthase	aroC	cytosol	aromatic amino acid family biosynthetic process; chorismate biosynthetic process	na	na	5.81	39137.4	FGEEVEMITK, FGIEIR, GVEIGDGFDVVALR	3	8.31	0.99, 1.0	1	383765	382434	319089	359411	437306	307870	318799	361167	285464	272555	271090	265086	288755	319034	361961	292576	1.25261	0.0313209	0.06303	1.06909	0.0465189	0.144051	1.15656	0.165452	0.236059	1.01306	0.905588	0.92715	1.23646	0.136048	0.209812
B1XHC0_ECODH	Glucose-6-phosphate 1-dehydrogenase	zwf	cytosol	glucose metabolic process; pentose-phosphate shunt; quorum sensing	na	na	5.558	55704.4	AGQLNPDTR, CSEVVVYFK, DEVEEAWK, EALETFMK, ETIDEGLWDTLSAR, ETVLNLLALR, FANSLFVNNWDNR, GIQALFVR, GQYTAGFAQGK, ITINYFAMPPSTFGAICK, LDFCNLDVNDTAAFSR, LDLSYSETFNQTHLADAYER, LGAMLDQK, LLPSLYQLEK, LQPDEGVDIQVLNK, SSNTETFVAIR, TPELNLFK, VDIDNWR, VPGYLEEEGANK, VVMEKPLGTSLATSQEINDQVGEYFEECQVYR, WAGVPFYLR, WGYFDK, WVDSITEAWAMDNDAPKPYQAGTWGPVASVAMITR	23	60.285	0.99, 1.0	1	17100000	14690000	17290000	19450000	14410000	17080000	15830000	16060000	11450000	13560000	11760000	14240000	13130000	15190000	14800000	13990000	1.25289	0.000888132	0.00476574	1.03767	0.237952	0.410358	1.13359	0.135369	0.204523	1.06512	0.122269	0.165822	1.17629	0.00882222	0.0240535
B1XFX5_ECODH	Putative mono-oxygenase	ydhR	cytosol	na	na	na	5.085	11287.9	NLGVEEVVAK, SALAYLEK, VFDVNEPLSQINQAK	3	32.673	1	1	778470	863411	993044	1.11424e+06	803810	847196	688872	644481	593375	562079	346258	414940	459357	545211	601667	552653	1.25533	0.189524	0.271465	0.877272	0.229015	0.400298	1.72682	0.0197582	0.0459357	0.82866	0.0378545	0.0626568	1.51489	0.0413389	0.0801558
B1XFS9_ECODH	Predicted thioredoxin domain-containing protein	ybbN	cytosol	cell redox homeostasis; cellular response to oxidative stress; chaperone-mediated protein folding; glycerol ether metabolic process; oxidation-reduction process; sulfate assimilation	na	response to misfolding and heat shock sigma factor RpoH	4.499	31791.1	AIPTVYLFQNGQPVDGFQGPQPEEAIR, AQQAMQLMQESNYTDALPLLK, DAWQLSNQNGEIGLLLAETLIALNR, DLTAADGQTR, LDCDAEQMIAAQFGLR, NEEALELLFGHLR, QAADTPEIQQLQQQVAENPEDAALATQLALQLHQVGR, SEDAEAVLK, TFQEILAALGTGDALASK, TIPLQDQDTR, YQGLVAQIELLK	11	69.718	0.99, 1.0	1	7.66244e+06	6636379	7.67799e+06	11780000	7.36772e+06	10120000	8782491	9879105	3.88923e+06	5.65089e+06	3.79075e+06	5590564	8793416	9313736	8762709	8134312	2.1014	1.54899e-05	0.000359218	1.21095	0.00493232	0.0348234	1.51296	0.0296922	0.0630528	1.14698	0.0660371	0.0994297	1.83212	0.000114975	0.0008858
B1X829_ECODH	DNA-binding transcriptional dual regulator, leucine-binding	lrp	cytosol	leucine biosynthetic process; regulation of transcription, DNA-templated; response to leucine; transcription, DNA-templated	na	na	8.904	18886.8	GAPDVFEQFNTAVQK, LEEIQECHLVSGDFDYLLK, LPGVNDTR, VGLSPTPCLER, VPDMSAYR	5	37.195	1	1	2195598	2.04539e+06	2.40328e+06	2.25323e+06	2110314	2.27103e+06	1.96572e+06	2.12512e+06	1.50967e+06	1.36359e+06	1526536	1.67836e+06	1.5111e+06	1.93013e+06	1.88344e+06	1.63695e+06	1.25855	0.0458244	0.0863864	1.05228	0.777858	0.855001	1.2639	0.0344424	0.0711745	0.946293	0.262201	0.322675	1.32998	0.0142221	0.0341985
B1XG72_ECODH	RNA polymerase sigma factor RpoD	rpoD	cytosol	response to heat; transcription initiation from bacterial-type RNA polymerase promoter	na	TF	4.69	70263.3	AATHDVLAGLTAR, AQYVVTR, EGEIDIAK, EMGTVELLTR, EMVEANLR, EPTPEELAER, FGIDMNTDYTLEEVGK, IPVHMIETINK, LCVEQCK, LQQIEEETGLTIEQVK, LSEVFK, MEQNPQSQLK, MLMPEDK, QFDYLVNSMR, QMLQEMGR, SHATAQEEILK	16	25.775	0.99, 1.0	1	6.62235e+06	7.20008e+06	6.7054e+06	7.12513e+06	8996546	7305034	7052082	8105452	6.0225e+06	6567169	6521902	6.89269e+06	6.753e+06	7877069	8646027	7.24498e+06	1.30275	0.00479782	0.0150976	1.26081	0.427875	0.58893	0.907145	0.215629	0.298046	1.13904	0.164163	0.21315	1.14373	0.200178	0.284413
ILVC_ECODH	Ketol-acid reductoisomerase	ilvC	cytosol	isoleucine biosynthetic process; valine biosynthetic process	metabolism	na	5.204	54069	LVEEGTDPAYAEK, TAFETAPQYEGK	2	5.092	1	1	127343	124295	146372	129537	102671	125903	90534.9	131054	79412.9	112712	156059	114167	122284	147457	144742	111508	1.25948	0.160421	0.238671	0.917184	0.000263104	0.0085538	1.03847	0.789601	0.840822	1.32234	0.0160891	0.0301181	0.952467	0.750609	0.808093
KCY_ECODH	Cytidylate kinase	cmk	cytosol	nucleobase-containing small molecule interconversion; nucleotide phosphorylation; pyrimidine nucleotide metabolic process	na	na	5.559	24746.3	FVSTNGNLEVILEGEDVSGEIR, GFSVNFER, IFLDASSEER, TQEVANAASQVAAFPR	4	24.67	1	1	786892	803424	899424	745930	839353	779668	801201	851198	575186	914533	591463	877417	701584	834890	930120	879084	1.26454	0.0222165	0.0481649	1.11092	0.650194	0.760987	0.973895	0.713136	0.775795	1.16879	0.0528256	0.0826	1.08192	0.363657	0.457938
B1XAH9_ECODH	DNA-dependent ATPase I and helicase II	uvrD	cytosol	DNA duplex unwinding; DNA unwinding involved in DNA replication; mismatch repair; nucleotide-excision repair; protein homooligomerization; replication fork processing; rolling circle DNA replication; SOS response	na	na	5.857	81989.9	AGLVDFAELLLR, FLNDFPGAETIR, FMELIDALAQETADMPLHVQTDR, LAYVGVTR, LQVAFQGQGIK, LTLTYAETR, MGTPMVENDSGYK, STSNILSAANALIENNNGR, VMIVGDDDQSIYGWR, VYQAYQEACDR	10	18.472	0.98, 0.99, 1.0	1	1.53556e+06	1.42723e+06	1.4889e+06	928766	1.23227e+06	1.46243e+06	1.27431e+06	1.42298e+06	774181	877657	829399	969685	887800	1.04093e+06	1070306	972187	1.26478	0.000782026	0.00434426	1.11716	0.240535	0.410413	1.3329	0.0348188	0.0718506	0.849385	0.0010898	0.00347121	1.48906	2.69415e-05	0.000307722
RNB_ECODH	Exoribonuclease 2	rnb	cytosol	mRNA catabolic process; RNA phosphodiester bond hydrolysis, exonucleolytic; rRNA processing	na	na	5.402	72490.8	AFTNYLPGFNIPMLPR, EAPDGVATEMLDEGLVR, ELDAQPTGFLDSR, ESAEPEELVEPFLTR, FAAEIVDISR, GETATRPQDEITVQMAER, GEVLDIVAEPR, GFGFLEVDAQK, IIAVIHSEK, LGFGIYNVHMGFDPANADALAALLK, LLAQICQR, LVDNGAIAFIPAPFLHAVR, LVYDQVSDWLENTGDWQPESEAIAEQVR, MFQDNPLLAQLK, SIIARPVA, VTDVIDVTIAEVR, YGDMINHR	17	37.422	0.99, 1.0	1	7.91716e+06	6700344	7437363	4.40376e+06	7060628	8519601	7511714	7111541	6.13882e+06	9537807	6910415	8644023	8.29266e+06	9318161	8665709	8632125	1.2651	0.00115265	0.00553954	1.29703	0.597149	0.723203	0.715907	0.0274959	0.0594254	1.36244	0.000326193	0.00137909	0.92855	0.147039	0.222998
B1XB00_ECODH	[2Fe-2S] ferredoxin	fdx	cytosol	iron-sulfur cluster assembly; oxidation-reduction process	na	na	4.491	12330.8	AWGLEPESR, EGFDSLPESSEQEDDMLDK, IVILPHQDLCPDGAVLEANSGETILDAALR, NGIEIEHACEK, SCACTTCHCIVR, VTDEDLVVEIPR	6	83.784	1	1	4.76986e+06	3.66347e+06	4516450	5.2386e+06	4.38317e+06	6320695	5.56419e+06	5.8043e+06	2.34258e+06	4844183	2.74278e+06	4354111	4.15658e+06	3.38016e+06	3.97373e+06	4.09783e+06	1.26776	0.0983414	0.161981	1.34398	0.764067	0.844756	1.13536	0.371878	0.463578	0.830823	0.0686487	0.102832	1.5259	0.0126696	0.0316632
B1X6L9_ECODH	Esterase	ybfF	cytosol	na	na	na	5.861	28437.3	DLVNDHNIIQVDMR, DPVMNYPAMAQDLVDTLDAQQIDK, FNVPVLWDQYPHIVGWEK, LVAIDIAPVDYHVR, SFVDGEWR	5	30.709	0.99, 1.0	1	1337880	1.20983e+06	1.24004e+06	1.06233e+06	828687	1.36633e+06	1.0588e+06	1.03794e+06	550255	931822	606982	779639	875565	762082	722283	907462	1.27267	0.0466947	0.0876877	0.962344	0.218466	0.39149	1.49669	0.00124513	0.0056848	0.883597	0.290105	0.352856	1.44033	0.0101045	0.0267623
B1X6D2_ECODH	Conserved protein	yrdA	cytosol	na	na	na	5.259	20245	GDVHYVQIGAR, LADDVGIWPLVVIR, LESGYLYLGSPVK, SSYNPDGNPLTIGEDVTVGHK, TNIQDGSMLHVTHK	5	39.674	0.98, 1.0	1	1.39018e+06	1.32478e+06	1.456e+06	1.45169e+06	1.2408e+06	1.38492e+06	1.04127e+06	1.31812e+06	738242	910234	821127	921387	925706	932171	1.00878e+06	1.04806e+06	1.27296	0.00036256	0.00264544	0.970394	0.643798	0.757213	1.44251	2.78786e-05	0.000468169	0.909388	0.0835868	0.122171	1.3998	0.000138948	0.00103118
PROQ_ECODH	ProP effector	proQ	cytosol	cellular response to DNA damage stimulus; posttranscriptional regulation of gene expression	na	na	9.664	25892.5	AEHLVF, AGQNAMDATVLEITK, EEQHTPVSDISALTVGQALK, EVIAFLAER, IGIFQDLVDR, LYTSSWR, VDLDGNPCGELDEQHVEHAR, VQLNSGMSLIVR, YLYGVKPGATR	9	47.414	0.99, 1.0	1	7.54583e+06	7.90345e+06	8430624	8413019	9258522	8409740	8.28793e+06	8666691	8281732	9261204	7.47334e+06	9035928	8911610	9879650	10260000	9690247	1.27305	0.00400515	0.0131495	1.19466	0.467451	0.62341	0.808794	0.0184485	0.0436136	1.31753	0.00263389	0.00690099	0.966236	0.668749	0.742378
B1XA03_ECODH	3-oxoacyl-[acyl-carrier-protein] reductase	fabG	cytosol	biotin biosynthetic process; fatty acid biosynthetic process; fatty acid elongation; lipid biosynthetic process	na	na	6.763	25560.3	AEFGEVDILVNNAGITR, AGILAQVPAGR, AGLIGFSK, AIAETLAAR, DNLLMR, GITVNVVAPGFIETDMTR, GLMLNVTDPASIESVLEK, IITIGSVVGTMGNGGQANYAAAK, VIGTATSENGAQAISDYLGANGK	9	54.508	1	1	17890000	14810000	17630000	18170000	15900000	19730000	17140000	16900000	14440000	20880000	16440000	21760000	19380000	21040000	22330000	19730000	1.27429	4.156e-05	0.000632491	1.13743	0.0595351	0.167218	0.796286	0.00438963	0.0143795	1.40693	2.15111e-05	0.000224638	0.905721	0.0249316	0.0529796
[truncated: 804 more rows]
