# Supplementary material for: The role of the two-component systems Cpx and Arc in protein alterations upon gentamicin treatment in Escherichia coli
Source: BMC Microbiol. 2017 Sep 18;17:197. doi: 10.1186/s12866-017-1100-9 (PMC5604497; doi:10.1186/s12866-017-1100-9)
Supplement: Supplementary file 3 — Proteins regulated upon gentamicin treatment. (XLSX 210 kb) [file 12866_2017_1100_MOESM3_ESM.xlsx]

## Sheet: Cpx-dep. &-indep induction
Table S2: Proteins regulated upon gentamicin treatment.
From Table S1, proteins with significantly changed proteins levels were sorted by increased (Tab1, induction) or decreased (Tab2, inhibition) levels in comparison to the wildtype (WT) and complemented with information on promotor regulations. Significantly altered protein levels were characterized by a multiple correction adjusted q-value < 0.05 and a ratio > 2 (induction, red) or < 0.5 (inhibiti…
Protein ID Uniprot	Protein Description	Gene	Promotor regulated by ArcA~P or CpxR~P	Cpx-function (Surmann et al., 2016)	genes regulated upon gentamicin/kanamycin treatment (Kohanski et al., 2008)	x-fold more in WTG compared to cpxRAG [WTG/WT] /[cpxARG /WT]	WTG/WT	WTG/WT p-value	WTG/WT control q-value	∆cpxARG/∆cpxAR	∆cpxARG/∆cpxAR p-value	∆cpxARG/∆cpxAR q-value	WT/∆cpxAR	∆cpxAR/WT	WT/∆cpxAR p-value	WT/∆cpxAR q-value	WTG/∆cpxARG	WTG/∆cpxARG p-value	WTG/∆cpxARG q-value	WT/∆cpxARG	∆cpxARG/WT	∆cpxARG/WT p-value	∆cpxARG/WT q-value
B1X866_ECODH	Phosphofructokinase	fruK	na	na	na	16.7079	2.73744	2.9366e-07	4.5459e-05	0.984033	0.678359	0.78268	6.00603	0.166499	8.41529e-08	1.528e-05	16.7079	5.16704e-08	6.07257e-06	6.10348	0.163841	7.35223e-07	4.60644e-05	Cpx-dependent induction
B1X865_ECODH	Fused fructose-specific PTS enzymes: IIBcomponent IIC components	fruA	na	na	na	13.7968	2.31017	5.05607e-06	0.000227101	1.16539	0.453135	0.612129	6.95998	0.143679	4.71466e-07	3.62533e-05	13.7968	5.38477e-09	1.31209e-06	5.97221	0.167442	5.0463e-08	1.47554e-05
IBPB_ECODH	Small heat shock protein IbpB	ibpB	na	na	response to misfolding and heat shock sigma factor RpoH	10.0915	20.4509	1.90911e-07	4.5459e-05	1.22961	0.285128	0.455933	0.606753	1.64812	0.105272	0.169386	10.0915	1.38355e-06	4.30373e-05	0.493451	2.02654	0.00456671	0.0141085
IBPA_ECODH	Small heat shock protein IbpA	ibpA	na	na	response to misfolding and heat shock sigma factor RpoH	9.68275	20.7372	1.70096e-07	4.5459e-05	1.56947	0.0643178	0.175657	0.732827	1.36458	0.211623	0.293062	9.68275	1.99053e-07	1.61675e-05	0.466926	2.14167	0.00152535	0.00601096
B1X9A4_ECODH	Acetolactate synthase	ilvB	na	metabolism	na	8.13919	2.24266	0.0232582	0.0496787	0.369042	0.127449	0.276356	1.33935	0.746631	0.387413	0.47967	8.13919	0.000573293	0.00212799	3.62926	0.275538	0.0185396	0.0420347
B1X7R9_ECODH	RNA polymerase sigma factor RpoH	rpoH	yes; CpxR~P (+)	na	TF activated when misfolded proteins present	5.25537	11.6104	0.00130209	0.0059182	0.872174	0.0261031	0.0994499	0.394785	2.53302	0.137348	0.206234	5.25537	1.74398e-05	0.000200377	0.452645	2.20924	0.130366	0.20276
B1XFG7_ECODH	UPF0313 protein YgiQ	ygiQ	na	na	na	4.95752	2.07935	0.00286489	0.0103604	1.14097	0.00422462	0.0315337	2.72027	0.367611	0.014	0.0349933	4.95752	6.21413e-06	0.00010564	2.38416	0.419435	0.000765365	0.00354102
YCEA_ECODH	UPF0176 protein YceA	yceA	na	na	na	4.08604	2.09031	0.00533655	0.0162093	0.959444	0.0376415	0.126597	1.87547	0.533199	0.0121977	0.0314301	4.08604	5.16119e-06	9.55146e-05	1.95475	0.511574	0.0134048	0.0328271
B1XDG2_ECODH	Predicted iron outer membrane transporter	yncD	na	na	na	2.99275	2.65228	0.00104624	0.00521693	1.3345	0.0377457	0.126656	1.50581	0.664094	0.0502901	0.096378	2.99275	7.62364e-05	0.00049981	1.12837	0.886235	0.569403	0.64935
B1XHI2_ECODH	Uncharacterized protein	yrbL	na	na	na	2.18849	3.00903	9.22424e-06	0.000282733	1.42599	0.00457864	0.0338311	1.03714	0.964193	0.746228	0.801057	2.18849	1.17847e-05	0.000158066	0.727308	1.37493	0.00339581	0.0113349
B1XGX4_ECODH	ATP-dependent RNA helicase DeaD	deaD	na	na	na	2.00437	2.09168	2.55766e-06	0.000167394	1.6573	0.000429138	0.00998944	1.58812	0.629674	4.33533e-05	0.000614944	2.00437	0.000121591	0.000694397	0.958259	1.04356	0.641021	0.71814
B1XCE9_ECODH	Conserved protein with nucleoside triphosphate hydrolase domain	ycjX	na	na	na	1.54611	3.03425	0.000185227	0.00170199	1.0245	0.00151042	0.0184145	0.522037	1.91557	0.0444056	0.0871996	1.54611	0.0033969	0.00838897	0.509554	1.9625	0.00391415	0.0126057	Cpx-independent induction
B1XAZ5_ECODH	Conserved protein	yfhM	na	na	na	1.51068	3.02518	0.00173006	0.00739192	1.59857	0.00419118	0.0314919	0.798277	1.2527	0.125601	0.192453	1.51068	0.131836	0.176506	0.49937	2.00252	0.00461606	0.0141779
B1XFM7_ECODH	Lon protease	lon	na	na	response to misfolding and heat shock sigma factor RpoH	1.29175	2.16619	4.25157e-07	5.64686e-05	1.18752	0.124988	0.273329	0.708145	1.41214	0.0565686	0.104616	1.29175	0.00133893	0.00414727	0.596324	1.67694	3.19608e-05	0.000348707
YCJF_ECODH	UPF0283 membrane protein YcjF	ycjF	na	na	na	1.28754	2.09027	0.00299736	0.0106686	1.08099	0.0255959	0.0979802	0.665857	1.50183	0.236817	0.321046	1.28754	0.040687	0.0665373	0.615966	1.62347	0.0298832	0.0611894
B1XFZ0_ECODH	Component of SufBCD complex, ATP-binding component of ABC superfamily	sufC	na	na	na	1.284	2.357	0.0020877	0.00832465	1.42998	0.00893368	0.0491353	0.778995	1.28371	0.161288	0.231614	1.284	0.142427	0.188612	0.54476	1.83567	0.0206813	0.0455362
B1X5Z0_ECODH	Isochorismate synthase 1	entC	na	na	na	1.27779	2.38591	0.00566152	0.0169151	2.72921	0.21409	0.384312	1.46165	0.684159	0.156397	0.22721	1.27779	0.106513	0.148165	0.535558	1.86721	0.028257	0.0588486
B1X7P3_ECODH	Ferric iron-catecholate outer membrane transporter	cirA	na	transport	na	1.26404	2.29019	0.00350341	0.0118483	2.71675	0.00280051	0.0255266	1.49948	0.6669	0.104707	0.168663	1.26404	0.0399272	0.065368	0.551937	1.8118	0.012626	0.0316083
B1X626_ECODH	UPF0250 protein YbeD	ybeD	na	na	response to misfolding and heat shock sigma factor RpoH	1.25739	2.14983	0.000215011	0.00190383	1.16364	0.575087	0.705287	0.680591	1.46931	0.0850579	0.142455	1.25739	0.00585883	0.0129979	0.584878	1.70976	0.00242808	0.00876506
B1X635_ECODH	DNA polymerase III, delta subunit	holA	na	na	na	1.1687	2.16637	0.0125006	0.0308502	1.14617	0.493913	0.646907	0.618328	1.61726	0.0750241	0.130024	1.1687	0.232213	0.287972	0.539475	1.85365	0.0290328	0.0600309
B1XFS9_ECODH	Predicted thioredoxin domain-containing protein	ybbN	na	na	response to misfolding and heat shock sigma factor RpoH	1.14698	2.1014	1.54899e-05	0.000359218	1.21095	0.00493232	0.0348234	0.660958	1.51296	0.0296922	0.0630528	1.14698	0.0660371	0.0994297	0.545816	1.83212	0.000114975	0.0008858
B1XFS2_ECODH	Glutaminase	ybaS	na	na	na	1.04294	2.25513	0.000280306	0.00225014	0.532657	0.0365949	0.124113	0.24634	4.05943	1.48482e-05	0.000332052	1.04294	0.733858	0.775217	0.462474	2.16229	0.0025578	0.00907423
B1X5Z1_ECODH	Enterobactin synthetase component E	entE	na	metabolism	na	0.949925	2.84942	0.000174338	0.00162799	2.58866	0.00169088	0.0201118	0.862994	1.15876	0.360561	0.45256	0.949925	0.678589	0.724688	0.333375	2.99963	0.000435412	0.00229809
B1X5Y0_ECODH	Iron-enterobactin outer membrane transporter	fepA	na	transport	na	0.904929	2.92813	0.00212929	0.00838516	2.38463	0.0336601	0.117529	0.736961	1.35692	0.254937	0.342022	0.904929	0.273428	0.3348	0.309047	3.23576	0.00144415	0.00576871
B1XAJ5_ECODH	Uridine phosphorylase	udp	na	na	na	0.749167	2.01967	0.000307103	0.0023491	1.13037	0.000690687	0.0118732	0.419294	2.38496	5.11532e-05	0.000673287	0.749167	0.0307569	0.0528397	0.370935	2.69589	0.000111637	0.000872796
B1X7W8_ECODH	Multidrug resistance efflux transporter	mdtE	na	na	na	0.560628	2.09507	1.6925e-05	0.000379583	0.519595	0.895454	0.931756	0.139041	7.19215	1.81465e-08	1.1174e-05	0.560628	0.000228385	0.00109117	0.267594	3.73701	2.88008e-06	7.68142e-05
B1X7W9_ECODH	Multidrug transporter, RpoS-dependent	mdtF	na	na	na	0.503967	2.3291	0.00116913	0.00558202	0.526507	0.888705	0.92605	0.113925	8.77772	6.12682e-06	0.000194593	0.503967	0.000153194	0.000823417	0.216379	4.62153	8.68705e-05	0.000721617
B1XAK7_ECODH	3-ketoacyl-CoA thiolase	fadA	na	na	na	0.502293	2.04436	0.0216413	0.0476173	1.50116	0.966141	0.975475	0.368831	2.71127	0.13378	0.202546	0.502293	0.0127509	0.0245938	0.245697	4.07006	0.00151955	0.00600426

## Sheet: Cpx-dep.&indep. inhibition
Table S2: Proteins regulated upon gentamicin treatment.
From Table S1, proteins with significantly changed proteins levels were sorted by increased (Tab1, induction) or decreased (Tab2, inhibition) levels in comparison to the wildtype (WT) and complemented with information on promotor regulations. Significantly altered protein levels were characterized by a multiple correction adjusted q-value < 0.05 and a ratio > 2 (induction, red) or < 0.5 (inhibiti…
Protein ID Uniprot	Protein Description	Gene	Promotor regulated by ArcA~P or CpxR~P	Cpx-function (Surmann et al., 2016)	genes regulated upon gentamicin/kanamycin treatment (Kohanski et al., 2008)	Protein Pi	Protein MW [Da]	Peptide Name	Number of Peptides	Protein Coverage [%]	PeptideTeller Probability	ProteinTeller Probability	x-fold more in ∆cpxARG compared to WTG [∆cpxARG/WT]/ WTG/WT]	WTG/WT	WTG/WT p-value	WTG/WT control q-value	∆cpxARG/∆cpxAR	∆cpxARG/∆cpxAR p-value	∆cpxARG/∆cpxAR q-value	WT/∆cpxAR	∆cpxARl/WT	WT/∆cpxAR p-value	WT/∆cpxAR q-value	WTG/∆cpxARG	WTG/∆cpxARG p-value	WTG/∆cpxARG q-value	WT/∆cpxARG	∆cpxARG/WT	∆cpxARG/WT p-value	∆cpxARG/WT q-value
B1X6A7_ECODH	Uncharacterized protein	yodD	na	na	na	4.581	8579.26	SQNDSEHVSVDGR	1	17.333	1	0.99	8.72591	0.268037	0.0220886	0.0481649	0.860075	0.981231	0.985272	0.367731	2.71938	0.0117915	0.0307083	0.114601	0.00130117	0.00404746	0.427557	2.33887	0.0177035	0.0405047	Cpx-dependent inhibition
B1XGT8_ECODH	Tartronate semialdehyde reductase	garR	na	na	na	5.585	30659.7	ADGLGTADHSALACYYEK, AGVNPDLVYQAIR, AGYSLVVADR, DLANALDTSHGVGAQLPLTAAVMEMMQALR	4	23.986	1	1	3.23195	0.296251	3.76282e-05	0.000601743	0.964515	0.00496967	0.0348234	1.00736	0.992693	0.952673	0.963222	0.309411	1.75432e-05	0.000200377	1.04442	0.957467	0.751201	0.808135
B1XBR9_ECODH	Cold shock protein associated with 30S ribosomal subunit	yfiA	na	na	na	6.204	12784.6	DANFVEEVEEE, EPQGFVADATINTPNGVLVASGK, HEDMYTAINELINK, QMEITPAIR	4	50.442	1	1	2.92229	0.317709	1.46117e-05	0.000349962	2.33514	0.00299661	0.0262517	2.51513	0.397594	8.05563e-05	0.000905328	0.342198	8.38651e-05	0.000532487	1.07708	0.928438	0.624407	0.702758
B1XH78_ECODH	Uncharacterized protein	yoaC	na	na	na	5.156	13231.3	ADQEGWNPGFTEK	1	10.924	1	0.99	2.84065	0.348579	0.0100452	0.0264434	0.780545	0.921758	0.948038	0.788278	1.26859	0.320839	0.412411	0.352032	0.0066876	0.0144421	1.00991	0.99019	0.969523	0.979573
PPTA_ECODH	Tautomerase PptA	pptA	na	na	na	4.884	8672.95	AALAADITDVIIR	1	16.883	1	0.99	2.45376	0.42311	0.00239702	0.00909621	0.788795	0.96096	0.970915	0.759763	1.3162	0.07206	0.126083	0.407537	0.00327268	0.00812335	0.963195	1.03821	0.68612	0.755716
GCSP_ECODH	Glycine dehydrogenase (decarboxylating)	gcvP	na	na	na	5.623	104376	AEAAEINLR, AEIDQVK, AETFGFEVIVDDAQK, ANSNICTSQVLLANIASLYAVYHGPVGLK, ASQVAILNANYIASR, DDEILTHPVFNR, DIQLATPPQVGAPATEYAALAELK, EVAVFPAGVADK, FFVASDVHPQTLDVVR, FGVPMGYGGPHAAFFAAK, FIDAMLAIR, HIGPDAAQQQEMLNAVGAQSLNALTGQIVPK, LDDVYGDR, LQDAFPVLYTGR, LTGYDAVCMQPNSGAQGEYAGLLAIR, NLFCSCVPISEYQ, NMLENPGWYTAYTPYQPEVSQGR, QGADIVFGSAQR, QGAVSAAPFGSASILPISWMYIR, SDILNAVGITLDETTTR, YHSETEMMR	21	35.528	0.98, 0.99, 1.0	1	2.23873	0.443716	3.06437e-07	4.5459e-05	0.634601	0.000134951	0.00718344	0.638843	1.56533	6.10689e-08	1.27459e-05	0.446682	3.97818e-05	0.000322236	1.00668	0.99336	0.925674	0.945518
B1XCZ1_ECODH	Conserved protein	phnA	na	na	na	4.971	12345	DANGNLLADGDSVTIIK, LVEGDHNIDCK	2	25.225	1	1	2.04363	0.441464	3.38404e-05	0.000594276	0.814545	0.638729	0.754146	0.902855	1.1076	0.259486	0.345903	0.489326	7.06566e-05	0.000476037	1.10842	0.902188	0.212089	0.295297
B1XAR5_ECODH	DNA-binding response regulator in two-component regulatory system with NarX (Or NarQ)	narL	na	na	na	5.727	23926.8	DVNQLTPR, LIAQGLPNK	2	7.87	1	1	1.83746	0.334474	0.000248744	0.00211288	0.65795	0.679214	0.78305	1.07057	0.934084	0.663415	0.735952	0.544231	0.00165699	0.00482129	1.62712	0.614581	0.0224947	0.0485778	Cpx-independent inhibition
B1XD88_ECODH	Predicted antitoxin of YafQ-DinJ toxin-antitoxin system	dinJ	na	na	na	5.245	9405.8	EPNQLTIQSIK	1	12.791	0.99	0.93	1.83226	0.392046	0.00105611	0.00524823	0.807975	0.807	0.875846	1.12479	0.889051	0.403198	0.49336	0.545774	0.00593345	0.0130528	1.39212	0.718331	0.0374616	0.073614
HTPX_ECODH	Protease HtpX	htpX	na	degradation/folding	na	6.605	31923.3	QAGIAMPQVAIYHAPDINAFATGAR, SVGGEVIEQPR, WLVNTVATQAR	3	16.041	1	1	1.74781	0.4258	0.000276475	0.00223724	1.10625	0.357697	0.521745	1.48646	0.672739	0.0206184	0.0474386	0.572144	0.000608445	0.00221832	1.34369	0.744218	0.0542227	0.0998448
PUR7_ECODH	Phosphoribosylaminoimidazole-succinocarboxamide synthase	purC	na	na	na	5.072	26995	FNYFIMSK, LAEAGIPTQMER, LEFGLYK, LLSDTECLVK, NDAMHDPMVNESYCETFGWVSK, QSLGGLIEAYEAVAR, TVYSTENPDLLVLEFR	7	37.975	1	1	1.62756	0.411024	1.27973e-06	0.000130228	0.545187	0.486595	0.640528	0.814969	1.22704	0.0217368	0.0493896	0.614416	0.00935115	0.0189354	1.49484	0.668966	0.0203542	0.0450444
B1X7I5_ECODH	Galactitol-specific enzyme IIB component of PTS	gatB	yes; ArcA~P (-)	na	na	5.84	10222	ELCQNHNIPVELIQCR, SFGDIPLVHGMPFISGIGIEALQNK, VNEIETYMDGVHLICTTAK	3	63.83	1	1	1.48107	0.442082	0.00272866	0.00996644	0.699024	0.177534	0.340857	1.06761	0.93667	0.722844	0.78112	0.675187	0.0105445	0.0208568	1.52729	0.654755	0.069898	0.122678
HCP_ECODH	Hydroxylamine reductase	hcp	na	na	na	5.173	60063.8	AQCLAVDANAR, HLVGNYGSGWQNQQVEFAR, QTLLGAADTLIDLVSR	3	8.364	0.99, 1.0	1	1.29993	0.0514344	0.0174295	0.0403558	na	na	na	na	na	na	na	0.769273	0.76274	0.801096	14.9564	0.0668611	0.0232965	0.0498675
B1XEZ8_ECODH	Conserved protein	yajD	na	na	na	6.14	13364	YNPFADLK, YTEADQYGTTVIAGEDAQK	2	23.478	1	1	1.24449	0.495336	0.00104079	0.0052075	0.797991	0.385956	0.552498	1.29452	0.772488	0.0413524	0.0821985	0.803545	0.0983813	0.137643	1.62222	0.616439	0.00410097	0.0130644
B1XC08_ECODH	Phosphoribosylamine--glycine ligase	purD	na	na	na	4.957	45940.4	ASLGVVMAAGGYPGDYR, FGDPETQPIMLR, IDLTIVGPEAPLVK, IFGPTAGAAQLEGSK, LADDEQVVTNGGR	5	16.55	1	1	1.2197	0.464068	1.63355e-05	0.00037291	0.566479	0.319971	0.489227	1.00081	0.999195	0.991491	0.99217	0.819876	0.170571	0.220686	1.76671	0.566023	0.00446945	0.0138733
B1X618_ECODH	Anaerobic C4-dicarboxylate transport	dcuC	yes; ArcA~P (+)	na	na	8.256	48412.2	TLSPVSGVVVAVAGMAK, VFSGLEVAYR	2	5.857	0.98, 1.0	1	1.21673	0.0854988	0.000286677	0.00228871	1.00913	0.0472316	0.144842	9.70046	0.103088	0.000174252	0.00148878	0.821876	0.614434	0.666891	9.61272	0.104029	2.64373e-05	0.00030631
NRFA_ECODH	Cytochrome c-552	nrfA	na	na	na	6.814	53702.9	AQQAIGLNMEQIK, MLGTAMDK, NAEDGPLPMACWSCK, TVIPQWEEQAR, VDALAEDPR, VENMEQYYDK	6	13.808	1	1	1.19548	0.0672516	9.53909e-06	0.000282733	1.01364	0.00251997	0.0250797	12.6078	0.0793161	0.000390722	0.00254733	0.836486	0.362252	0.427452	12.4382	0.0803977	2.60361e-05	0.000304518
B1XGC0_ECODH	N5-carboxyaminoimidazole ribonucleotide synthase	purK	na	na	na	5.6	39461.1	LHLPTAPWQLLAER, SEWPAVFDR	2	6.479	1	1	1.09684	0.43782	0.000707338	0.00408466	0.61364	0.347806	0.514302	1.27784	0.782573	0.109693	0.174197	0.91171	0.419202	0.485252	2.08238	0.480219	0.00159764	0.00622865
PUR5_ECODH	Phosphoribosylformylglycinamidine cyclo-ligase	purM	na	na	na	4.827	36854	ALALLNANGENAWK, DAGVDIDAGNALVGR, RPEVMGGLGGFGALCALPQK, SVLELIEK	4	16.522	0.98, 1.0	1	1.04683	0.391929	5.62595e-05	0.000754084	0.540862	0.00729965	0.0435893	1.31826	0.758575	0.163902	0.234306	0.955261	0.725041	0.768123	2.43733	0.410285	0.00022334	0.00140742
B1X9L6_ECODH	Conserved protein	yfcZ	na	na	na	4.25	10317.6	AEAEQTLAALTEK, ITPTFTEESDGVR	2	27.66	1	1	1.03663	0.333009	0.000109571	0.00123141	0.800046	0.554133	0.684761	2.31759	0.431482	0.000462725	0.00286052	0.964669	0.710227	0.756052	2.89682	0.345206	0.000261678	0.00155518
NAPA_ECODH	Periplasmic nitrate reductase	napA	na	na	na	8.234	93042	AVIFALPFEPAAEAPDEEYDLWLSTGR, ELGFYLQK, GLFEEYAWFGR, GVWANNLVYNLHLLTGK, IGLHAVAQDR, ISQPGCGPFSLTGQPSACGTAR, NPGSDASEPMSFEDYK, SDLWQLVQFSR, VVACQGDPDAPVNR	9	16.425	0.99, 1.0	1	1.0147	0.0841127	5.85057e-05	0.000777062	0.648543	4.52292e-05	0.00494973	7.59866	0.131602	0.000162516	0.00143827	0.985508	0.919064	0.938317	11.7165	0.0853496	2.4592e-05	0.000296748
B1XAS0_ECODH	Molybdenum-cofactor-assembly chaperone subunit (Delta subunit) of nitrate reductase 1	narJ	na	na	na	4.757	26448.9	DIAPILALLSAR, DLTTMDPLDAQAQYSELFDR, FAGAVAPQYLNITTGGQH, YAVLFDLLLK	4	25.424	1	1	0.992694	0.123415	0.000174945	0.00162799	1.35674	0.00961	0.0516891	11.0742	0.0902998	0.000162538	0.00143827	1.00736	0.954715	0.965855	8.16236	0.122514	0.00021074	0.00135194
B1XFJ0_ECODH	Conserved protein	yjjI	na	na	na	5.722	58020	EFTANVSGNDLVR, ILTQDEIDVR, SESLDDFFTR, TLPHYCQQQIAIIDAR, YVLPDYAR	5	11.047	0.99, 1.0	1	0.972943	0.427761	0.000300971	0.0023491	1.1207	0.201248	0.368493	2.69278	0.371363	0.000264815	0.00204706	1.02781	0.824939	0.856577	2.40276	0.416188	0.000399994	0.00214997
B1X844_ECODH	Formate transporter	focA	yes; ArcA~P (+)	na	na	6.426	30990.7	ADNPFDLLLPAAMAK, VAEEAGVYK	2	8.421	1	1	0.965333	0.453347	0.000306904	0.0023491	0.688231	0.641114	0.755192	1.57263	0.635878	0.000497428	0.00299071	1.03591	0.862027	0.89192	2.28503	0.437631	0.00289316	0.0100232
B1X843_ECODH	Pyruvate formate lyase I	pflB	yes; ArcA~P (+)	na	na	5.69	85357.2	AGAPFGPGANPMHGR, ALIPFGGIK, DAIPTQSVLTITSNVVYGK, DGISYTFSIVPNALGK, EMLLDAMENPEK, EQQQDVITR, FLNTLYTMGPSPEPNMTILWSEK, GDVLNYDEVMER, GDWQNEVNVR, IFTEYR, ITEQEAQEMVDHLVMK, LAQFTSLQADLENGVNLEQTIR, LATAWEGFTK, LPFAYAK, LPLNFK, MDHFMDWLAK, NYTPYEGDESFLAGATEATTTLWDK, QYITALNIIHYMHDK, SGVLTGLPDAYGR, SQNGAAMSFGR, THAPVDFDTAVASTITSHDAGYINK, THNQGVFDVYTPDILR, TMACGIAGLSVAADSLSAIK, TMLYAINGGVDEK, TPEYDELFSGD…	28	54.868	0.99, 1.0	1	0.952365	0.420739	0.000698576	0.00408395	0.940415	0.166083	0.326585	2.34695	0.426085	0.00114382	0.00535615	1.05002	0.064969	0.0981246	2.49565	0.400697	0.000544362	0.00270699
B1XGS9_ECODH	Pyruvate formate-lyase 4/2-ketobutyrate formate-lyase	tdcE	na	na	na	5.483	85935.5	DFIQHNYTPYEGDESFLAEATPATTELWEK, DGISYTFSIVPAALGK, ELQFADLQSR, GAVASLTSVAK, IIGDYR, NAVPTQSILTITSNVVYGQK, QMQFFGAR, TAPLMDDVLDYDK, TPEFDSLFSGDPIWATEVIGGMGLDGR, VALYGISYLVR, YSYEASLMALHDR	11	21.597	0.98, 0.99, 1.0	1	0.948148	0.313024	0.000417254	0.00290083	0.829422	0.0251803	0.0979411	2.79461	0.357832	0.000907504	0.00458776	1.05469	0.465498	0.53003	3.36935	0.296793	0.000414733	0.00222102
B1X7I4_ECODH	Galactitol-specific enzyme IIC component of PTS	gatC	yes; ArcA~P (-)	na	na	9.319	48365	FSADDIQR, GVLQLAVK, IPGVNR, LGDWFAR, TAAVMLLMPR, VIKPIMDGLTPIAK	6	11.752	0.99, 1.0	1	0.947476	0.286645	3.78167e-05	0.000601743	0.52159	0.51215	0.655533	1.92051	0.520696	0.0022258	0.00877765	1.05544	0.587066	0.644362	3.68203	0.271589	3.00986e-05	0.000333365
PURT_ECODH	Phosphoribosylglycinamide formyltransferase 2	purT	na	na	na	5.482	42433.7	AFLGLPVGGIR, FADSESLFR	2	5.102	1	1	0.927316	0.388332	0.000450257	0.00301754	0.426606	0.346683	0.513878	1.18467	0.84412	0.356492	0.448222	1.07838	0.598433	0.652917	2.77695	0.360107	0.00134449	0.00542996
B1XCN0_ECODH	Glucitol/sorbitol-specific enzyme IIB component of PTS	srlE	na	na	na	6.516	33332	EENITVVGDATPQPSSVGR, GTGGWGGPLELK, ITEQSDGLLAK, VGVPSVLVSR	4	16.301	1	1	0.925166	0.426635	0.000320961	0.00242965	0.789436	0.0552349	0.159195	2.00005	0.499988	0.00320421	0.0113901	1.08089	0.485635	0.549535	2.53352	0.394708	0.000511317	0.00256888
B1XEC8_ECODH	Conserved protein	ydfZ	na	na	na	7.941	7276.35	ILSIDTEGLTAEQIR, LAPLDLIR, TVVVEGCEEK	3	49.254	0.99, 1.0	1	0.809165	0.309519	0.00211909	0.00838516	1.33027	0.779508	0.856171	5.31149	0.188271	0.000449716	0.00279589	1.23584	0.120501	0.163729	3.99278	0.250452	0.000721298	0.0033908
B1XBB1_ECODH	Glycerol dehydrogenase, NAD	gldA	na	na	na	4.813	38712.2	LGEYLKPLAER, YLLLPNNPNMVIVDTK	2	7.357	1	1	0.800315	0.280676	6.54179e-05	0.00082638	0.921533	0.388994	0.554676	4.10246	0.243756	2.73986e-05	0.000468169	1.24951	0.214616	0.268868	4.45178	0.224629	0.000181331	0.00121608
B1XCP8_ECODH	Hydrogenase 3, large subunit	hycE	na	na	na			VPAAVWGER	1		0.99	0.93	0.795093	0.480545	0.00118723	0.00560394	0.871629	0.960237	0.970854	2.28129	0.438349	0.000812703	0.00427108	1.25772	0.161615	0.210646	2.61727	0.382078	0.00049191	0.00250583
B1X834_ECODH	Dimethyl sulfoxide reductase, anaerobic, subunit A	dmsA	na	na	na	6.42	90398.6	EYGNESIYLNYGTGTLGGTMTR, ISWEEAYDIIATNMQR, LGVEQQFTEGR, MHVVDGEIK, MIIIDPR, MMPGVVALGEGAWYDPDAK, QYPLQLTGFHYK	7	11.794	0.99, 1.0	1	0.774848	0.175772	0.000350225	0.00258423	1.20129	0.00134667	0.0173499	8.82026	0.113375	0.000280419	0.00211867	1.29058	0.0430481	0.0694661	7.34232	0.136197	0.000137028	0.00102212
B1X8D7_ECODH	sn-glycerol-3-phosphate dehydrogenase (Anaerobic), small subunit	glpC	yes; ArcA~P (-)	na	na	8.778	44108	CEHPITLLAQALA, CEVACPSDVK, CTVCTTACPVSR, ENYPTSQAIGAPLFR, MNDTSFENCIK, QAITNVESIR, QIEESGADLVVTDCETCK, VLNAMGTGVQLLSK, YDTTRPSLR, YSFGTFR	10	30.051	0.99, 1.0	1	0.749829	0.202944	5.15516e-05	0.0007242	0.889518	0.0920393	0.220382	5.84543	0.171074	6.36393e-05	0.00076173	1.33364	0.0035582	0.00869913	6.57146	0.152173	1.48763e-05	0.000210559
B1XCN2_ECODH	Sorbitol-6-phosphate dehydrogenase	srlD	na	na	na	5.922	27857.9	GCDYQDVLNMLLFYASPK, GVDEIFGR, IIQINSK, SLQVNLVGYFLCAR, SPMFQSLLPQYATK, VAVVDIQSDK, VDLLVYSAGIAK	7	32.046	0.98, 1.0	1	0.747004	0.375642	0.000161601	0.00154313	0.58545	0.0217872	0.0895357	2.08638	0.479299	0.00624464	0.0186629	1.33868	0.000420751	0.00168071	3.56371	0.280606	4.99031e-05	0.000467681
GLPB_ECODH	Anaerobic glycerol-3-phosphate dehydrogenase subunit B	glpB	yes; ArcA~P (-)	na	na	5.749	45357.2	LPCSLMLLPTLPPSVLGIR, NGVVNEIWTR, QGGVWMPGDEVK, STWLSSPEVPVWPLPAK	4	13.842	1	1	0.710981	0.270793	1.74073e-05	0.000379583	0.859333	8.68125e-05	0.00635033	4.4634	0.224044	7.54556e-06	0.000216158	1.40651	0.00234188	0.006364	5.19403	0.192529	6.09139e-06	0.000114174
B1XCQ4_ECODH	GTP hydrolase involved in nickel liganding into hydrogenases	hypB	na	na	na	5.424	31565	LPLDDNGILFIENVGNLVCPASFDLGEK, TTLLTETLMR, VDLLPYLNFDVEK	3	17.586	1	1	0.705517	0.220918	5.37264e-06	0.000227101	1.0378	0.0191548	0.0824219	6.6585	0.150184	1.26198e-05	0.000310697	1.4174	0.00975849	0.0195437	6.41596	0.155861	6.8679e-06	0.000120974
B1X7I6_ECODH	Galactitol-specific enzyme IIA component of PTS	gatA	yes; ArcA~P (-)	na	na	5.148	16907.5	CLFGK, GVVHDTWPQALIAR, LQQPDIVETLITLPETQLK, MTNLFVR, SEVLTHIGNEMLAK, SGISFVDR, SSAIYLLRPTNK	7	52.667	0.99, 1.0	1	0.689351	0.423511	9.67602e-06	0.000282733	0.482046	0.000156509	0.00718344	1.65114	0.605643	0.000311806	0.00226641	1.45064	0.00097914	0.00320965	3.42527	0.291948	1.40519e-06	5.40628e-05
B1XAR8_ECODH	Nitrate reductase 1, alpha subunit	narG	na	na	na	6.052	140489	AADLVDALGQENNPEWK, AGMNPVDYTVK, ALHSDPVEAWASIIEDADK, ALNFLTPHQK, AWAALSEFTGR, AYTPAWAEQITGVSR, DFGESLLVYRPPIDTR, DLGQQGGVKPEEVDWQDNGLEGK, DYPATYER, EFHLDNPSQYFTDYVR, ETDIVTLPIQHDSAAELAQPLDVK, FAAEQPENGK, FSEVCVGHLGK, GETFADGHGQLLNTNR, GHEFMLK, GIAWNTQSEMDLLR, GLNDVNCATSYDDVK, IVNLPGSEITQQR, LCDLWLAPK, LQLADGSTALVTTVYDLTLANYGLER, MGWLPSAPQLGTNPLTIAGEAEK, NGLVTWETQQTDYPR, NIDWLDGEGNDQVQESVK, NLFIWR…	38	43.224	0.98, 0.99, 1.0	1	0.688999	0.0648487	5.48021e-06	0.000227101	1.07889	0.00578704	0.0376456	24.1466	0.0414137	2.3328e-06	9.48071e-05	1.45138	0.000663808	0.00236028	22.381	0.0446807	2.98161e-06	7.77447e-05
B1XAR9_ECODH	Nitrate reductase 1, beta (Fe-S) subunit	narH	na	na	na	6.362	58066.4	AMYSQFENTFMMYLPR, CIFCYPR, CIGCHTCSVTCK, DGIPLSVIEAAQQSPVYK, FNLFNSR, FVVPSSHR, GPNWEDDLGGEFDK, IEAGQPTVCSETCVGR, IYFNWK, LALPLHPEYR, LCEHCLNPACVATCPSGAIYK, MAMEWK, NGCGFTFGDGCHGSDTK, QLDVFLDPNDPK, SQVGMVLNLDK, TLPMVWYVPPLSPIQSAADAGELGSNGILPDVESLR, YLAIANYEDR, YLGVLLYDADAIER	18	47.07	0.99, 1.0	1	0.684266	0.0716552	5.90785e-05	0.000777601	1.16409	0.000784941	0.0124823	23.7417	0.0421199	2.35244e-05	0.000452226	1.46142	0.00942743	0.0190372	20.3952	0.0490312	3.67546e-05	0.000378416
B1XFF0_ECODH	Hydrogenase 2, large subunit	hybC	yes; ArcA~P (-)	na	na	5.843	62491.2	AAESALNIDVPVNAQYIR, DGIISNYQAVVPSTWNSGPR, GVSTWHLNSPEEFTK, IDCEIENGVVSK, LTGNTLEVAQLHSTLGR, NFNDDVGPYEQSLVGTPVADPNKPLEVVR	6	19.577	0.99, 1.0	1	0.680736	0.399004	0.004228	0.013819	0.795779	0.0543697	0.158006	2.92979	0.341322	0.00207037	0.00835583	1.469	0.000325759	0.00137909	3.68166	0.271617	0.000731095	0.00341525
B1XE89_ECODH	Conserved protein	ydeN	na	na	na	5.67	62802.3	DNLAAANPQVVK, DYHDNFTTFSAEEWQPQNR, FGVYSNTDAQDGIPLTETFLPELFQNHGYYTAAVGK, GKPNIIVLTMDDLGYGQLPFDK, ISNVPVPEDK, LISAMDFYPTALDAADISIPK, QFNTGSQTADNYYASVYSVDQGVK, SQTYPGGTHTPMFMWWK, STPTLLSLMDEGVR, TNVAFSDFTPTEYSTK	10	34.107	0.98, 0.99, 1.0	1	0.672856	0.164978	5.89247e-06	0.000227101	0.779284	0.0171227	0.0768421	7.02017	0.142447	1.52479e-05	0.000332052	1.4862	0.00303025	0.00761207	9.00849	0.111006	2.03725e-06	6.22454e-05
TNAA_ECODH	Tryptophanase	tnaA	na	na	na	5.876	52773.5	AMYSIAK, ATYTQTHMDFIIEAFK, AVEIGSFLLGR, DAMVPMGGLLCMK, DWTIEQITR, EAFDTGVR, FAENAYFIK, GIEEVGPNNVPYIVATITSNSAGGQPVSLANLK, GLTFTYEPK, GNFDLEGLER, HLPEPFR, IAQVQYLVDGLEEIGVVCQQAGGHAAFVDAGK, LAVGLYDGMNLDWLAYR, LLPHIPADQFPAQALACELYK, MVAFSNYFFDTTQGHSQINGCTVR, NIFGYQYTIPTHQGR, QLPCPAELLR, SYYALAESVK, TLCVVQEGFPTYGGLEGGAMER, YADMLAMSAK, YDIPVVMDSAR	21	64.544	0.99, 1.0	1	0.634218	0.361549	0.000402692	0.00281499	1.40511	0.0388804	0.129867	6.12782	0.16319	0.0242362	0.0534879	1.57674	0.00158956	0.00471388	4.36109	0.229301	8.05215e-05	0.000688435
B1X8D5_ECODH	sn-glycerol-3-phosphate dehydrogenase (Anaerobic), large subunit, FAD/NAD(P)-binding	glpA	yes; ArcA~P (-)	na	na	6.196	58958.3	EGATVCGVR, FNVTTSAQSIEQLSTFLNER, GVQPIAWGDALR, IIEPAVNPALIGAVK, LTAANMLDAK, TPAWLSEGR, VGMGTCQGELCACR, VISLPAPLR, VPDGTVDPFR, WVYQGLCGLEK, YAVTDAESAR	11	23.801	0.99, 1.0	1	0.625242	0.237008	6.34413e-06	0.000227101	0.730591	0.1109	0.251482	4.93017	0.202833	2.02858e-06	9.26173e-05	1.59938	9.32777e-05	0.000564047	6.7482	0.148188	8.19202e-07	4.60644e-05
B1X7T4_ECODH	Nickel transporter subunit periplasmic-binding component of ABC superfamily	nikA	na	na	na	5.745	58719	AGWTLPAGK, FGMIFHR, FIAPSQFK, FSNGEPFDAEAAAENFR, FSQNPAYHTQLSQPIETVMLALNTAK, IELSFIGTDALSK, TWGAPYDPHAFLSSMR	7	18.321	0.98, 0.99, 1.0	1	0.624737	0.12372	0.00127188	0.00586187	0.618938	0.0182648	0.0806283	8.00774	0.124879	0.000432844	0.0027258	1.60067	0.140192	0.185989	12.9379	0.0772925	0.000108273	0.000855646
B1XAR7_ECODH	Nitrate/nitrite transporter	narK	na	na	na	9.679	49693.4	ATGAVITDWRPEDPAFWQQR, EAATDTAAALGFISAIGAIGGFFIPK, VGFNFTTDQLFMLTALPSVSGALLR, VPYSFMVPIFGGR	4	18.143	1	1	0.615657	0.0653012	1.25768e-05	0.000332204	1.22678	0.0643555	0.175657	30.5145	0.0327714	9.66196e-07	4.71382e-05	1.62428	0.0626975	0.0951856	24.8737	0.0402031	4.3054e-06	9.25662e-05
B1X7N6_ECODH	Predicted oxidoreductase	yeiA	na	na	na	5.326	45068.8	AYDTGWGGVVFK, SYIVYPR	2	4.623	0.99, 1.0	1	0.612977	0.188409	0.000377172	0.00271452	0.531135	0.0111028	0.057195	4.59896	0.21744	0.000872263	0.00445586	1.63138	0.0502091	0.0793576	8.65875	0.11549	0.000209716	0.00135194
B1XFF5_ECODH	Aldo-keto reductase	yghZ	na	na	na	6.723	38832.2	AGYDMWPGPYGSGGSR, ALYVGISSYSPER, ELAQIDQHIADGELNLWQASSDK, MGLEYVDIFYSHR, VTSVLIGASR, YGQMQYR	6	23.699	0.98, 1.0	1	0.602768	0.468336	1.11963e-05	0.000308636	0.627708	0.302361	0.472601	2.22357	0.449728	3.37183e-05	0.000529703	1.65901	0.000163322	0.000868277	3.54236	0.282298	3.75613e-06	8.58041e-05
B1XEM0_ECODH	Trehalose-6-P hydrolase	treC	yes; ArcA~P (+)	na	na	5.513	63837.7	DGEPETPPNNWR, DVESLNMFAELR, EIQPWQAGQMR, FGDEGEYR, FGGSAWR, FYTDGPR, GLMTVGEMSSTSLEHCQR, LDVVNLISK, QFYIWR, SFQDTTGSGTGDLR, VCEFWADR, VDYPGGEK, WTLAKPDFVALK	13	23.956	1	1	0.589897	0.33656	3.48342e-06	0.000195742	0.992987	0.0812759	0.204307	5.00155	0.199938	5.44923e-07	3.98066e-05	1.69521	0.000545825	0.0020514	5.03687	0.198536	3.20524e-06	7.77447e-05
B1X713_ECODH	Nitrite reductase, large subunit, NAD(P)H-binding	nirB	na	na	na	5.79	93121.3	DPNVQMVPER, FIEDLLDK, FMMFYIR, GSDTQDCFVYR, LLGVDVGGIGDAHGR, QELFHLIR, QLIEAGFETGHAYAK, SYVYLDESK, TIEDLNAIESCAR, VFGLVAPGYK	10	12.515	0.98, 1.0	1	0.585581	0.076102	3.76572e-06	0.000203767	1.19725	0.000967603	0.014052	26.866	0.0372218	5.02899e-06	0.000174512	1.70771	0.0010364	0.0033563	22.4397	0.0445639	1.36372e-06	5.40628e-05
B1X8Z3_ECODH	NADH-quinone oxidoreductase subunit I	nuoI	yes; ArcA~P (-)	na	electron transpot chain/TCA/respiration	5.396	20537.8	INFSR, MAGMAIDGK, MYPEEPVYLPPR, WYPEFFR, YPEYNFYR	5	22.778	0.98, 1.0	1	0.572836	0.478431	0.00173889	0.00740676	0.62907	0.0752708	0.194028	2.29535	0.435663	0.00168985	0.00713548	1.7457	0.000849343	0.0028744	3.6488	0.274063	0.000189259	0.00125771
B1X687_ECODH	Conserved protein	yedF	na	na	na	4.832	8638.99	LDMVGEPCPYPAVATLEAMPQLK, NHGYTVLDIQQDGPTIR	2	51.948	1	1	0.571804	0.364606	0.00367345	0.0122532	0.849837	0.94097	0.956	4.07628	0.245322	0.000765067	0.00407942	1.74885	0.00767844	0.0161756	4.79655	0.208483	0.000558825	0.00275085
B1XEL9_ECODH	Anaerobic ribonucleoside-triphosphate reductase	nrdD	na	na	na	6.376	80022.6	DLLAGIVAK, GMLTQGFK, IDEVLAPFVTASYNK, LDTAEFGVVPGVTDK, NNLGVISLNLPR, NQVDINEIQTAVENQLMSGPYK, QLALECASK, TAEEWNIPDAEGYANSR, VAPILYMEGACGVR	9	16.994	1	1	0.564933	0.20425	5.0268e-05	0.000720015	0.878674	0.114959	0.257558	7.61499	0.13132	1.27596e-05	0.000310697	1.77012	0.00582566	0.0129636	8.66646	0.115387	9.60558e-06	0.000157791
B1XG09_ECODH	Phosphoenolpyruvate synthase	pps	na	na	na	4.934	87435.1	AFDFACLPNEGVGLAR, ALLEFDDQEPQLQNEIR, ALLSMAIR, DSGVVSELFDER, EAYAQLSADDENASFAVR, ELGIPAVVGCGDATER, GVALSAGVQR, HVFASLFNDR, IEDVPQEQR, LEFIINR, LFIVQARPETVR, MVYAPTQEHGK, NDMGLTNVEIMIPFVR, SNEYANLVGGER, SSSVETMPDLPLK, VMMNVGNPDR, YEPDEENPMLGFR	17	26.515	0.99, 1.0	1	0.554811	0.394247	2.13963e-06	0.000160905	0.988532	0.458722	0.616828	4.51936	0.22127	2.14106e-07	2.40623e-05	1.80242	3.36904e-06	7.35155e-05	4.57179	0.218733	1.31307e-07	2.39853e-05
B1XE50_ECODH	Predicted transporter	ykgG	na	na	na	4.963	25212.7	GAENISQAEQAK, LEPQAEDAPLNNYANER, LQQECNAVVWDPAK	3	18.615	1	1	0.552741	0.213132	2.88221e-05	0.000514462	1.3508	0.40978	0.572596	11.4662	0.0872128	2.85814e-06	0.000112858	1.80916	0.00771996	0.0162397	8.48846	0.117807	2.16585e-06	6.33293e-05
B1XE49_ECODH	Predicted amino acid dehydrogenase with NAD(P)-binding domain and ferridoxin-like domain	ykgF	na	na	na	8.749	53051.9	FGAISDWMEAR, LGYEGPETPEAMTLFIR, LTGYNTWLTGPR	3	8.421	1	1	0.516494	0.193347	3.58292e-05	0.000594846	1.19449	0.000270246	0.008595	11.9614	0.0836023	7.8483e-06	0.000218561	1.93613	0.00221724	0.00610471	10.0138	0.0998624	1.05245e-05	0.000169086
B1XGT2_ECODH	Catabolic threonine dehydratase, PLP-dependent	tdcB	na	na	na	5.749	35232.4	ELVDDIVLVSEDEIR, LDQYIQNR, MHITYDLPVAIDDIIEAK, NSMIALIQR, SNYFSER, TTGTLADGCDVSRPGNLTYEIVR, VAATCDYSAEVVLHGDNFNDTIAK, VSEIVEMEGR, VVTEGAGALACAALLSGK	9	40.122	1	1	0.500754	0.0605112	1.99486e-05	0.00040479	0.876517	0.147838	0.303775	28.9268	0.03457	1.36575e-05	0.000327107	1.99699	0.000587673	0.00216554	33.002	0.0303012	3.20614e-06	7.77447e-05
B1XGU1_ECODH	(D)-galactarate dehydrogenase	garD	na	na	na	5.403	56401.6	LLEEMEWYDNYLNMGK, LLTGTDDVQAIPVESASIVSLQDEK, VALLDIPANGEIIR, VPEPLPPLEGYTFEGYR, YPNVDGVVGLNHLYGCGVAINAPAAVVPIR	5	19.503	0.99, 1.0	1	0.487018	0.128606	3.90379e-05	0.000606748	1.05888	0.0226735	0.0913811	16.906	0.0591505	0.000401781	0.00259735	2.05331	0.00107925	0.00345266	15.9659	0.0626334	3.55532e-06	8.25059e-05
B1X8D3_ECODH	Periplasmic glycerophosphodiester phosphodiesterase	glpQ	na	na	na	5.377	40843.4	FTEGFDIENGK, GASGYLPEHTLPAK, LPEYTPDVNQLYDALYNK, LTGMVQDAQQNK, LVVHPYTVR, MGMELNLVQLIAYTDWNETQQK, NIGIYPEIK, QPDGSWVNYNYDWMFKPGAMK, QVAEYADGIGPDYHMLIEETSQPGNIK, YYAIDFTLDEIK	10	43.296	0.99, 1.0	1	0.484069	0.385406	2.3128e-06	0.000160905	0.650672	0.180509	0.344309	3.48768	0.286724	0.000361951	0.00245822	2.06582	5.35528e-05	0.00040567	5.36012	0.186563	8.00109e-07	4.60644e-05
B1XEM1_ECODH	Fused trehalose(Maltose)-specific PTS enzyme: IIB component IIC component	treB	yes; ArcA~P (+)	na	na	9.139	51080.7	EIEQLPMVK, EISVPAAISAWLGVTEPAMYGINLK, FVLNQPANARPK, GNIATVSHCITR, INQTDIDR, LIELVGGR, MIGDGVAFAVR, VGYQAQVIPALLAGLALGVIETR	8	22.833	0.99, 1.0	1	0.463123	0.389087	2.44894e-05	0.000458992	1.08139	0.301452	0.472189	6.00124	0.166632	5.14628e-06	0.000174512	2.15925	1.42418e-07	1.34286e-05	5.54955	0.180195	9.19093e-07	4.63349e-05
B1X8D4_ECODH	sn-glycerol-3-phosphate transporter	glpT	na	na	na	8.684	50310.4	DTPQSCGLPPIEEYK, FIMGSVSDR, GDLGFALSGISIAYGFSK, HEQLLQER, NDYPDDYNEK, NFALAMPYLVEQGFSR, TMVHWWSQK	7	18.805	0.99, 1.0	1	0.447045	0.403443	1.51293e-06	0.000130228	0.593748	0.530768	0.667037	3.29207	0.30376	0.000336276	0.00236202	2.23691	2.72412e-06	6.45264e-05	5.54455	0.180357	1.64058e-07	2.39853e-05
B1XE48_ECODH	Predicted oxidoreductase	ykgE	na	na	na	7.501	26004.3	LGVVDVGASLQGR, MQDLTSFIVNK, SYPTYLADEPEWASR, VMHIAEVLMSR	4	20.921	0.99, 1.0	1	0.412896	0.261	1.92137e-06	0.000155951	0.898088	0.0287237	0.106387	8.3337	0.119995	6.78763e-07	4.23238e-05	2.42192	0.000190762	0.000971758	9.27938	0.107766	1.6524e-06	5.8922e-05
B1X686_ECODH	Predicted inner membrane protein	yedE	na	na	na	10.046	44428.9	FTLLPIFR, VSAASPLTQKPDQAR	2	5.736	1	1	0.379778	0.33034	0.00497127	0.0155525	1.48829	0.00631592	0.0389881	11.863	0.0842955	0.0010308	0.00503953	2.63312	0.000309394	0.00135836	7.97093	0.125456	0.00025564	0.00155081
B1XDQ8_ECODH	Fumarate reductase (Anaerobic) catalytic and NAD/flavoprotein subunit	frdA	na	na	na	5.863	65971.6	AAIAAAQANPNAK, AATAGNGNEAAIEAQAAGVEQR, ANAVVMATGGAGR, DLVNQDGGENWAK, DMEFVQYHPTGLPGSGILMTEGCR, GDVVYLDLR, GEGGILVNK, GLFAVGECSSVGLHGANR, LAGEQATER, LGSNSLAELVVFGR, LPFICELAK, TPELMQK, TWFAADK, YLQDYGMGPETPLGEPK	14	30.565	0.98, 0.99, 1.0	1	0.36025	0.383879	0.000214128	0.00190383	0.769733	0.0939396	0.222384	5.56597	0.179663	2.49734e-05	0.000461849	2.77585	7.77831e-06	0.000122278	7.23104	0.138293	7.67231e-06	0.000132106
GRCA_ECODH	Autonomous glycyl radical cofactor	grcA	yes; ArcA~P (+)	na	na	5.087	14284.2	AANDDLLNSFWLLDSEK, AGYAEDEVVAVSK, ETLEDAVK, EVPVEVKPEVR, FNSLTPEQQR, LGDIEYR, MITGIQITK, VEGGQHLNVNVLR, VSGYAVR, YPQLTIR	10	80.315	1	1	0.316806	0.104176	6.83947e-06	0.000227101	1.15016	0.545273	0.678923	34.8495	0.0286948	7.68543e-07	4.31862e-05	3.15651	5.70109e-05	0.000421133	30.2998	0.0330035	2.04363e-06	6.22454e-05
B1XFB7_ECODH	Periplasmic L-asparaginase II	ansB	na	na	na	5.956	36850.7	DPQQIQQIFNQY, GEQVVNIGSQDMNDNVWLTLAK, GVLVVMNDTVLDGR, SVFDTLATAAK, SVNYGPLGYIHNGK, TNTTDVATFK, VGIVYNYANASDLPAK, VLLQLALTQTK, VPTGATTQDAEVDDAK, YGFVASGTLNPQK	10	39.943	0.99, 1.0	1	0.290911	0.150979	3.49802e-05	0.000594276	1.01643	0.484132	0.639723	23.142	0.0432115	2.33611e-06	9.48071e-05	3.43748	3.69377e-06	7.60605e-05	22.7679	0.0439215	2.10122e-06	6.26934e-05
