# Supplementary material for: The role of the two-component systems Cpx and Arc in protein alterations upon gentamicin treatment in Escherichia coli
Source: BMC Microbiol. 2017 Sep 18;17:197. doi: 10.1186/s12866-017-1100-9 (PMC5604497; doi:10.1186/s12866-017-1100-9)
Supplement: Supplementary file 4 — Correlation studies between intensities of CpxA or ArcA and other detected proteins including WT condition, Cpx induction, and gentamicin treatment. (XLSX 496 kb) [file 12866_2017_1100_MOESM4_ESM.xlsx]

## Sheet: correlation ArcA CpxA
Table S3: Correlation studies between intensities of CpxA or ArcA and other detected proteins including WT condition, Cpx induction, and gentamicin treatment.
Correlations among normalized protein intensities were calculated in a linear model over three different conditions and in total 14 samples. The table contains median normalized intensity values for each replicate and correlation coefficients and p-value and Benjamini-Hochberg corrected q-values calculated for CpxA and ArcA among each sample. Significantly correlating values are characterized by …
																							CpxA			ArcA
protein	gene	description	cellular component, gene ontology	biological process, gene ontology	coverage (%)	# peptides	Cpx-function (Surmann et al., 2016)	genes regulated upon gentamicin/kanamycin treatment (Kohanski et al., 2008)	WT BR1	WT BR2	WT BR3	WT BR4	WT BR5	NlpE BR2	NlpE BR3	NlpE BR4	NlpE BR5	gentamicin BR1	gentamicin BR2	gentamicin BR3	gentamicin BR4	gentamicin BR5	correlation coefficient CpxA	p-value CpxA	q-value (BH) CpxA	correlation coefficient ArcA	p-value ArcA	q-value (BH) ArcA
AAS_ECODH	aas	Bifunctional protein Aas [Includes: 2-acylglycerophosphoethanolamine acyltransferase (EC 2.3.1.40) (2-acyl-GPE acyltransferase) (Acyl-[acyl-carrier-protein]--phospholipid O-acyltransferase); Acyl-[acyl-carrier-protein] synthetase (EC 6.2.1.20) (Acyl-ACP synthetase) (Long-chain-fatty-acid--[acyl-carrier-protein] ligase)]	integral component of membrane; plasma membrane	fatty acid metabolic process; phospholipid biosynthetic process	3.06	2			75418.9	72566.4	84104.6	71003.6	79722.7	127247	103800	118417	131428	68069.9	67328.3	91500.3	67032.1	61155.9	0.877624	1.50134e-05	9.50198e-05	-0.82006	0.000331248	0.00184842
ACCA_ECODH	accA	Acetyl-coenzyme A carboxylase carboxyl transferase subunit alpha (ACCase subunit alpha) (Acetyl-CoA carboxylase carboxyltransferase subunit alpha) (EC 6.4.1.2)	acetate CoA-transferase complex; cytoplasm; cytosol	fatty acid biosynthetic process; long-chain fatty acid biosynthetic process; malonyl-CoA biosynthetic process	55.172	11			10700000	11000000	11200000	10400000	11500000	13100000	13800000	12700000	13900000	13800000	13900000	12900000	14300000	14800000	0.434634	0.17114	0.245783	-0.212193	0.457587	0.560269
B1XHM4_ECODH	accB	Biotin carboxyl carrier protein of acetyl-CoA carboxylase (BCCP)	acetyl-CoA carboxylase complex; cytoplasm; cytosol	fatty acid biosynthetic process	23.718	3			14000000	15400000	14800000	13400000	14000000	21300000	19100000	17400000	19200000	16200000	16100000	17500000	16600000	17200000	0.812854	0.000705688	0.0024162	-0.598727	0.0215918	0.0487902
B1XHM5_ECODH	accC	Biotin carboxylase (EC 6.3.4.14) (Acetyl-CoA carboxylase subunit A) (ACC) (EC 6.4.1.2)	cytoplasm; cytosol	fatty acid biosynthetic process; malonyl-CoA biosynthetic process; negative regulation of fatty acid biosynthetic process	45.212	15			25700000	27100000	25500000	25900000	25200000	33800000	33600000	34000000	34400000	30500000	31700000	33800000	29400000	30700000	0.76343	0.00280215	0.00755855	-0.601005	0.023663	0.0525765
ACCD_ECODH	accD	Acetyl-coenzyme A carboxylase carboxyl transferase subunit beta (ACCase subunit beta) (Acetyl-CoA carboxylase carboxyltransferase subunit beta) (EC 6.4.1.2)	acetate CoA-transferase complex; cytosol	fatty acid biosynthetic process; long-chain fatty acid biosynthetic process; malonyl-CoA biosynthetic process; negative regulation of translation	24.013	6			5992301	6.38498e+06	5.90346e+06	5700210	5.3859e+06	7716302	7.34877e+06	6.8886e+06	6732214	6.67035e+06	6645788	6.05914e+06	6.57744e+06	6110390	0.773422	0.00191254	0.0054612	-0.640587	0.0125482	0.0314864
B1XC14_ECODH	aceA	Isocitrate lyase (ICL) (EC 4.1.3.1) (Isocitrase) (Isocitratase)	cytosol	glyoxylate cycle; tricarboxylic acid cycle	62.212	15	metabolism		33800000	36500000	33800000	35000000	35600000	36200000	33500000	36000000	30400000	51200000	47700000	48200000	47900000	49000000	-0.404054	0.101087	0.158422	0.466101	0.0874746	0.151526
B1XC13_ECODH	aceB	Malate synthase A (MSA) (EC 2.3.3.9)	cytoplasm	glyoxylate cycle; tricarboxylic acid cycle	30.582	12			6.55301e+06	6.93298e+06	6.3751e+06	6119467	6.52797e+06	5709687	5.24676e+06	5671555	4889364	9604111	8735236	9067839	10100000	9861505	-0.62361	0.00947701	0.0212832	0.663602	0.00894799	0.0243793
B1XC89_ECODH	aceE	Pyruvate dehydrogenase E1 component (PDH E1 component) (EC 1.2.4.1)	cytosol; membrane	glycolytic process	57.272	35			254000000	256000000	251000000	248000000	270000000	448000000	460000000	457000000	453000000	407000000	411000000	399000000	442000000	449000000	0.670395	0.0163078	0.0335803	-0.486927	0.0802715	0.140885
B1XC90_ECODH	aceF	Dihydrolipoyllysine-residue acetyltransferase component of pyruvate dehydrogenase complex (EC 2.3.1.12) (Dihydrolipoamide acetyltransferase component of pyruvate dehydrogenase complex) (E2)	cytoplasm; pyruvate dehydrogenase complex	acetyl-CoA biosynthetic process from pyruvate; glycolytic process; oxidation-reduction process; pyruvate metabolic process	59.365	24			141000000	148000000	136000000	136000000	151000000	232000000	236000000	239000000	241000000	225000000	231000000	223000000	248000000	255000000	0.582525	0.0475259	0.0851505	-0.404185	0.15449	0.239011
B1X907_ECODH	ackA	Acetate kinase (EC 2.7.2.1) (Acetokinase)	cytosol; membrane	acetate biosynthetic process; acetate metabolic process; acetyl-CoA biosynthetic process; propionate biosynthetic process; single-species biofilm formation on inanimate substrate	64	14			33000000	32500000	36100000	40100000	34400000	50800000	56700000	56900000	55300000	67400000	73800000	66500000	61600000	64700000	0.327543	0.342347	0.431103	-0.130631	0.678866	0.759956
B1XBM7_ECODH	acnA	Aconitate hydratase A (ACN) (Aconitase) (EC 4.2.1.3) (Iron-responsive protein-like) (IRP-like) (RNA-binding protein) (Stationary phase enzyme)	cytoplasm; cytosol	anaerobic respiration; glyoxylate cycle; response to oxidative stress; tricarboxylic acid cycle	24.467	14			3.38291e+06	3.40647e+06	3.40838e+06	3.42475e+06	3.39714e+06	1.8315e+06	1.74453e+06	1.71325e+06	1.73255e+06	4245005	4.12367e+06	4.37001e+06	4.60817e+06	4696547	-0.9038	2.49817e-06	2.32632e-05	0.90187	1.04513e-05	0.000222004
B1XC93_ECODH	acnB	Aconitate hydratase B (ACN) (Aconitase) (EC 4.2.1.3) ((2R,3S)-2-methylisocitrate dehydratase) ((2S,3R)-3-hydroxybutane-1,2,3-tricarboxylate dehydratase) (2-methyl-cis-aconitate hydratase) (EC 4.2.1.99) (Iron-responsive protein-like) (IRP-like) (RNA-binding protein)	cytosol	glyoxylate cycle; propionate catabolic process, 2-methylcitrate cycle; regulation of translation; tricarboxylic acid cycle	52.948	31		electron transport chain/TCA/respiration	66500000	69800000	62100000	63500000	68300000	86700000	81800000	86000000	83400000	56000000	61300000	60900000	62300000	60100000	0.880556	1.21503e-05	8.11129e-05	-0.920144	2.11439e-06	0.000128802
ACP_ECODH	acpP	Acyl carrier protein (ACP) (Cytosolic-activating factor) (CAF) (Fatty acid synthase acyl carrier protein)	cytoplasm; cytosol	fatty acid biosynthetic process; lipid A biosynthetic process; lipid biosynthetic process; response to drug	32.051	2			45200000	53100000	48200000	46400000	40900000	48100000	44300000	39800000	43100000	36000000	30500000	35200000	33200000	30400000	0.158769	0.468607	0.55117	-0.228333	0.417304	0.519675
B1XFQ0_ECODH	acrA	Multidrug efflux pump subunit AcrA (AcrAB-TolC multidrug efflux pump subunit AcrA) (Acridine resistance protein A)	intrinsic component of plasma membrane; outer membrane-bounded periplasmic space; plasma membrane	bile acid and bile salt transport; drug transmembrane transport; response to antibiotic	50.882	12			11300000	11800000	11000000	12200000	10600000	14300000	14100000	13400000	13400000	13400000	14400000	14000000	13900000	13800000	0.510841	0.0922419	0.146744	-0.298842	0.30237	0.40615
B1XFP9_ECODH	acrB	Multidrug efflux pump subunit AcrB (AcrAB-TolC multidrug efflux pump subunit AcrB) (Acridine resistance protein B)	integral component of plasma membrane; membrane; plasma membrane	drug export; drug transmembrane transport; response to drug	32.221	23			9888926	9508954	9561593	8936081	9575881	10900000	10800000	11300000	10500000	11500000	11500000	11900000	11900000	11500000	0.279483	0.436536	0.524417	-0.158508	0.606911	0.700317
B1XCV5_ECODH	acs	Acetyl-coenzyme A synthetase (AcCoA synthetase) (Acs) (EC 6.2.1.1) (Acetate--CoA ligase) (Acyl-activating enzyme)	cytosol	acetate catabolic process; acetyl-CoA biosynthetic process from acetate; chemotaxis; peptidyl-lysine acetylation; post-translational protein acetylation; protein deacetylation	21.472	10			1.29392e+06	1.28246e+06	1.26081e+06	1.42225e+06	1.17251e+06	1.11984e+06	1.02699e+06	924555	1.12824e+06	2020767	2231290	2.01757e+06	2.11533e+06	2.15929e+06	-0.577623	0.019275	0.038869	0.714085	0.00439087	0.0136875
ADD_ECODH	add	Adenosine deaminase (EC 3.5.4.4) (Adenosine aminohydrolase)	cytosol	adenosine catabolic process; cellular response to DNA damage stimulus; hypoxanthine biosynthetic process; hypoxanthine salvage; inosine biosynthetic process; purine nucleotide interconversion; purine nucleotide salvage; purine ribonucleoside monophosphate biosynthetic process	51.351	11			5427801	4548672	4928402	4.59405e+06	4791173	12400000	12300000	12200000	12400000	7.00389e+06	7.02177e+06	6.89958e+06	6944019	6.74438e+06	0.952034	9.75166e-07	1.10519e-05	-0.812486	0.000443695	0.00231672
ADEC_ECODH	ade	Adenine deaminase (Adenase) (Adenine aminase) (EC 3.5.4.2)	na	adenine catabolic process; cellular oxidant detoxification; hypoxanthine biosynthetic process	9.694	4			435891	474750	478176	439982	478258	395412	363993	360274	383990	572645	586097	597176	598065	536462	-0.718663	0.00193872	0.00552516	0.773673	0.00135047	0.00543908
B1XAT1_ECODH	adhE	Aldehyde-alcohol dehydrogenase [Includes: Alcohol dehydrogenase (ADH) (EC 1.1.1.1); Acetaldehyde dehydrogenase [acetylating] (ACDH) (EC 1.2.1.10); Pyruvate-formate-lyase deactivase (PFL deactivase)]	cytosol; membrane	carbon utilization; ethanol biosynthetic process	54.77	31			62800000	61600000	70900000	68700000	63600000	59500000	54100000	58700000	58200000	51000000	51200000	53400000	51600000	53100000	-0.176334	0.677483	0.739164	0.0680461	0.783202	0.848179
KAD_ECODH	adk	Adenylate kinase (AK) (EC 2.7.4.3) (ATP-AMP transphosphorylase) (ATP:AMP phosphotransferase) (Adenylate monophosphate kinase)	cytosol	ADP biosynthetic process; AMP salvage; nucleotide phosphorylation; phospholipid biosynthetic process; purine ribonucleotide interconversion; RNA biosynthetic process; translation	49.533	8			27600000	29300000	28800000	28600000	28500000	20000000	21800000	19400000	21600000	24500000	23800000	25200000	25000000	25800000	-0.911947	2.12089e-05	0.000120651	0.825703	0.000359073	0.001981
B1X9C3_ECODH	agp	Glucose-1-phosphatase (G1Pase) (EC 3.1.3.10)	outer membrane-bounded periplasmic space	dephosphorylation; glucose catabolic process	21.55	6			3118831	3.33992e+06	3.67814e+06	3266925	3.1461e+06	860969	888152	710066	869555	1.99929e+06	1.87169e+06	1.86827e+06	1.91364e+06	1.84193e+06	-0.944241	2.25211e-06	2.18052e-05	0.836355	0.000237958	0.00144956
B1X603_ECODH	ahpC	Alkyl hydroperoxide reductase subunit C (EC 1.11.1.15) (Alkyl hydroperoxide reductase protein C22) (Peroxiredoxin) (SCRP-23) (Sulfate starvation-induced protein 8) (SSI8) (Thioredoxin peroxidase)	alkyl hydroperoxide reductase complex; cytoplasm; cytosol; membrane	cellular oxidant detoxification; cellular response to sulfate starvation; iron assimilation by chelation and transport; response to alkyl hydroperoxide; response to hydroperoxide	59.893	8		oxyR-regulated	69100000	60000000	63300000	65500000	63000000	100000000	97300000	108000000	116000000	66000000	72400000	75200000	71200000	75100000	0.962134	5.07975e-08	9.90213e-07	-0.84187	0.000193456	0.00124596
B1X604_ECODH	ahpF	Alkyl hydroperoxide reductase subunit F (EC 1.8.1.-) (Alkyl hydroperoxide reductase F52A protein)	alkyl hydroperoxide reductase complex; cytosol	cell redox homeostasis; response to reactive oxygen species	47.409	18			19900000	20300000	19100000	19800000	19000000	26600000	26800000	27600000	27400000	20500000	21900000	20000000	20100000	20800000	0.978595	2.76079e-09	1.05662e-07	-0.903197	1.0645e-05	0.000222004
B1X902_ECODH	alaA	Glutamate-pyruvate aminotransferase AlaA (EC 2.6.1.2)	cytoplasm	alanine biosynthetic process; cellular response to DNA damage stimulus; D-alanine biosynthetic process; L-alanine biosynthetic process from pyruvate; response to antibiotic	21.728	6			513959	532197	587862	577170	624826	1.20078e+06	1.27129e+06	1402245	1.24389e+06	933661	938276	776640	721086	771651	0.904675	3.61884e-05	0.000189632	-0.790064	0.000911247	0.00401278
B1X9Q1_ECODH	alaC	Glutamate-pyruvate aminotransferase AlaC (EC 2.6.1.2)	cytoplasm	alanine biosynthetic process; D-alanine biosynthetic process; L-alanine biosynthetic process from pyruvate	5.097	2			144279	125839	115682	149414	119609	154728	226759	151203	170653	148630	136249	139629	132945	146468	0.696001	0.00689476	0.0163109	-0.540826	0.0418713	0.0840877
SYA_ECODH	alaS	Alanine--tRNA ligase (EC 6.1.1.7) (Alanyl-tRNA synthetase) (AlaRS)	cytosol; membrane	alanyl-tRNA aminoacylation; negative regulation of transcription, DNA-templated; regulation of translational fidelity; tRNA modification	48.516	32			30900000	30400000	29600000	28900000	28400000	44600000	41600000	41900000	42300000	34300000	35400000	34400000	33200000	32600000	0.938698	2.46272e-06	2.30801e-05	-0.805815	0.000486212	0.0024682
B1XDC8_ECODH	aldA	Lactaldehyde dehydrogenase (EC 1.2.1.22) (Aldehyde dehydrogenase A) (Glycolaldehyde dehydrogenase) (EC 1.2.1.21)	cytosol	L-fucose catabolic process; rhamnose catabolic process	53.445	18		electron transport chain/TCA/respiration	22300000	23700000	20700000	22700000	24000000	29400000	29700000	30000000	28900000	26200000	26800000	27600000	27900000	28100000	0.745854	0.00455392	0.0116885	-0.634011	0.0146276	0.0356426
B1X8K4_ECODH	aldB	Aldehyde dehydrogenase B (EC 1.2.1.-)	na	cellular response to DNA damage stimulus; response to ethanol	21.484	6			1.02283e+06	702936	817211	922261	927478	552307	666472	979212	761957	1077797	1.07519e+06	1.43118e+06	1.37638e+06	1.57888e+06	-0.515276	0.0434583	0.0787312	0.520403	0.0447702	0.0891744
B1XGA4_ECODH	allR	HTH-type transcriptional repressor AllR (Negative regulator of allantoin and glyoxylate utilization operons)	cytosol	cellular response to DNA damage stimulus; negative regulation of transcription, DNA-templated; transcription, DNA-templated	18.819	4			830026	915557	824625	820929	935814	1.12802e+06	1.04741e+06	1.1007e+06	1.09901e+06	713746	783412	773595	810004	738762	0.842429	6.96117e-05	0.000338114	-0.891986	1.13201e-05	0.000225937
B1XAA6_ECODH	amiA	N-acetylmuramoyl-L-alanine amidase AmiA (EC 3.5.1.28)	outer membrane-bounded periplasmic space; periplasmic space	cell wall organization; peptidoglycan catabolic process	17.301	3	peptidoglycan-modification		328457	323814	292676	345397	357457	1.80113e+06	2.04616e+06	1.67663e+06	1.58075e+06	403749	460176	381289	436832	406770	0.990425	2.57951e-10	1.5085e-08	-0.904659	8.45309e-06	0.000213076
B1X6C7_ECODH	amn	AMP nucleosidase (EC 3.2.2.4)	cytosol	AMP salvage	9.917	3			520526	579714	597981	516451	660144	939502	824212	956917	973390	566425	659943	628990	763029	821776	0.859189	0.000138089	0.000599068	-0.746526	0.00243028	0.00856162
B1XGM8_ECODH	ansA	L-asparaginase 1 (EC 3.5.1.1) (L-asparaginase I) (L-ASNase I) (L-asparagine amidohydrolase I)	cytoplasm; cytosol	asparagine catabolic process via L-aspartate	8.58	2			422995	477637	527830	475944	483535	440692	363197	445135	405080	515818	465667	442532	456421	509300	-0.659473	0.0100649	0.0224998	0.622625	0.0122213	0.0309745
B1XFB7_ECODH	ansB	L-asparaginase 2 (EC 3.5.1.1) (L-asparaginase II) (L-ASNase II) (L-asparagine amidohydrolase II) (Colaspase)	cytosol; outer membrane-bounded periplasmic space; periplasmic space	asparagine metabolic process; protein homotetramerization	35.92	9			10400000	11100000	22000000	15000000	10400000	1.02798e+06	918787	838642	883408	2.09589e+06	1999656	2222122	2.46823e+06	2.28077e+06	-0.800953	0.00136907	0.00411002	0.666257	0.0090724	0.024654
APAH_ECODH	apaH	Bis(5'-nucleosyl)-tetraphosphatase [symmetrical] (EC 3.6.1.41) (Ap4A hydrolase) (Diadenosine 5',5'''-P1,P4-tetraphosphate pyrophosphohydrolase) (Diadenosine tetraphosphatase)	na	nucleobase-containing small molecule interconversion	9.643	2			119584	114452	145318	110058	167097	91196.6	127574	120619	124968	127104	164235	129694	199870	191775	-0.394143	0.127724	0.193707	0.412847	0.139534	0.220778
B1XCU3_ECODH	aphA	Class B acid phosphatase (CBAP) (EC 3.1.3.2)	outer membrane-bounded periplasmic space	dephosphorylation	13.924	2			627468	662201	668438	596069	502875	97031.7	80819.7	38929.1	76820.2	482833	474342	468931	531811	513120	-0.974979	6.59061e-09	2.00215e-07	0.949095	6.82017e-07	8.53937e-05
APT_ECODH	apt	Adenine phosphoribosyltransferase (APRT) (EC 2.4.2.7)	cytosol	adenine salvage; AMP salvage	61.202	7			7.3362e+06	7152484	6755768	6939065	7581623	5542312	5427497	5546494	6.27632e+06	8210292	7.93282e+06	7999394	9454621	9004402	-0.756393	0.00103834	0.00330011	0.793911	0.000812191	0.00366488
B1XFL1_ECODH	arcA	Aerobic respiration control protein ArcA (Dye resistance protein)	cytosol	negative regulation of transcription, DNA-templated; phosphorelay signal transduction system; positive regulation of transcription, DNA-templated; regulation of transcription, DNA-templated; transcription, DNA-templated	36.134	6			10200000	10000000	11400000	11100000	9399845	7801602	7.77191e+06	6.46667e+06	8049305	10700000	9888329	10700000	10700000	11100000	-0.900015	1.2003e-05	8.11129e-05	1	5.44666e-15	7.96302e-12
B1XHI5_ECODH	arcB	Aerobic respiration control sensor protein ArcB (EC 2.7.13.3)	integral component of membrane; intracellular; plasma membrane	phosphorelay signal transduction system; protein autophosphorylation; regulation of transcription, DNA-templated; signal transduction by protein phosphorylation; transcription, DNA-templated	14.781	7			827918	750862	730447	597397	808474	799272	774681	709701	753013	720468	689794	703429	833312	779438	0.129252	0.665838	0.729179	-0.148232	0.545825	0.64825
ARGE_ECODH	argE	Acetylornithine deacetylase (AO) (Acetylornithinase) (EC 3.5.1.16) (N-acetylornithinase) (NAO)	cytoplasm	arginine biosynthetic process	19.582	4			378382	420483	450908	348736	388835	800846	750927	820784	721310	616464	576046	547093	560873	555001	0.857545	0.000249123	0.000984373	-0.715893	0.00468648	0.0144245
ASSY_ECODH	argG	Argininosuccinate synthase (EC 6.3.4.5) (Citrulline--aspartate ligase)	cytosol	arginine biosynthetic process; argininosuccinate metabolic process; urea cycle	25.056	8			977621	1.04531e+06	1.14882e+06	1.10279e+06	1.16207e+06	872002	841125	852062	864916	1.10201e+06	1.06543e+06	1221283	1.21799e+06	1196323	-0.855168	4.93688e-05	0.000249748	0.874028	3.32731e-05	0.000399759
ICIA_ECODH	argP	HTH-type transcriptional regulator ArgP (Inhibitor of chromosome initiation) (OriC replication inhibitor)	na	negative regulation of DNA-dependent DNA replication initiation; negative regulation of transcription, DNA-templated; positive regulation of transcription, DNA-templated; transcription, DNA-templated	19.192	5			428322	484174	409816	489499	434208	877722	931583	959057	869450	667196	626185	626161	489954	549711	0.91386	1.52647e-05	9.57561e-05	-0.812537	0.000462716	0.00239043
ARGR_ECODH	argR	Arginine repressor	cytoplasm	arginine biosynthetic process; negative regulation of DNA-templated transcription, initiation; plasmid recombination; protein oligomerization; transcription, DNA-templated	53.205	4			351418	361210	339121	415049	443373	604367	695936	824878	668877	714290	669150	590737	551264	643083	0.651605	0.0212724	0.0421413	-0.548757	0.0467954	0.0924893
SYR_ECODH	argS	Arginine--tRNA ligase (EC 6.1.1.19) (Arginyl-tRNA synthetase) (ArgRS)	cytosol	arginyl-tRNA aminoacylation	48.007	21			13200000	14000000	13200000	11700000	12800000	13300000	13100000	12500000	13100000	14600000	14600000	15200000	14500000	14300000	-0.278937	0.272292	0.355756	0.380394	0.200488	0.296674
AROA_ECODH	aroA	3-phosphoshikimate 1-carboxyvinyltransferase (EC 2.5.1.19) (5-enolpyruvylshikimate-3-phosphate synthase) (EPSP synthase) (EPSPS)	cytosol	aromatic amino acid family biosynthetic process; chorismate biosynthetic process	20.843	7			1.11627e+06	1.11483e+06	1052990	1.05965e+06	1.12219e+06	1.18382e+06	1209820	1095121	1.3071e+06	891285	930615	973864	1.02049e+06	1.07645e+06	0.608203	0.0122186	0.0261545	-0.567689	0.0278765	0.0596723
AROB_ECODH	aroB	3-dehydroquinate synthase (EC 4.2.3.4)	cytoplasm	aromatic amino acid family biosynthetic process; chorismate biosynthetic process	35.083	8			1.37676e+06	1.12821e+06	1232879	1.43296e+06	1.62449e+06	966202	1.19436e+06	1.16164e+06	1.2326e+06	1.44078e+06	1532325	1.52703e+06	1.67768e+06	1.74608e+06	-0.610688	0.0137617	0.0291167	0.619615	0.0182348	0.0427917
AROC_ECODH	aroC	Chorismate synthase (CS) (EC 4.2.3.5) (5-enolpyruvylshikimate-3-phosphate phospholyase) (EPSP phospholyase)	cytosol	aromatic amino acid family biosynthetic process; chorismate biosynthetic process	13.019	4			441298	363070	360209	436860	341328	561618	618252	498024	559701	466015	458085	459860	447259	474806	0.797423	0.00101515	0.00324051	-0.57884	0.0291708	0.0616297
AROD_ECODH	aroD	3-dehydroquinate dehydratase (3-dehydroquinase) (EC 4.2.1.10) (Type I DHQase) (Type I dehydroquinase) (DHQ1)	cytosol	3,4-dihydroxybenzoate biosynthetic process; aromatic amino acid family biosynthetic process; chorismate biosynthetic process	19.841	4			329650	278429	314513	307636	289515	372319	411638	346959	416315	248907	309606	274055	297208	296184	0.818947	0.00019222	0.000793856	-0.707122	0.00399133	0.0125221
AROE_ECODH	aroE	Shikimate dehydrogenase (NADP(+)) (SD) (SDH) (EC 1.1.1.25)	cytosol	aromatic amino acid family biosynthetic process; chorismate biosynthetic process; shikimate metabolic process	37.868	7			704322	631088	639816	692345	695971	592089	716626	637310	690131	759017	750355	783450	734813	752952	-0.372379	0.145839	0.216243	0.470976	0.0965004	0.163799
B1XBS3_ECODH	aroF	Phospho-2-dehydro-3-deoxyheptonate aldolase, Tyr-sensitive (EC 2.5.1.54) (3-deoxy-D-arabino-heptulosonate 7-phosphate synthase) (DAHP synthase) (Phospho-2-keto-3-deoxyheptonate aldolase)	na	aromatic amino acid family biosynthetic process; chorismate biosynthetic process	11.236	2			120750	115638	139114	133707	144006	375928	368217	318917	324396	238007	274727	212310	212646	187977	0.862642	0.000242052	0.000966884	-0.699385	0.00522156	0.0156113
B1X785_ECODH	aroG	Phospho-2-dehydro-3-deoxyheptonate aldolase, Phe-sensitive (EC 2.5.1.54) (3-deoxy-D-arabino-heptulosonate 7-phosphate synthase) (DAHP synthase) (Phospho-2-keto-3-deoxyheptonate aldolase)	cytosol	aromatic amino acid family biosynthetic process; chorismate biosynthetic process	39.714	9			2.7993e+06	3.19443e+06	2.95637e+06	3.18935e+06	3.17328e+06	5.10626e+06	5.17978e+06	5058602	5061041	5289480	5.61665e+06	4.71973e+06	4397015	4.32605e+06	0.633632	0.0268671	0.0520951	-0.471773	0.0871375	0.151121
B1XG11_ECODH	aroH	Phospho-2-dehydro-3-deoxyheptonate aldolase, Trp-sensitive (EC 2.5.1.54) (3-deoxy-D-arabino-heptulosonate 7-phosphate synthase) (DAHP synthase) (Phospho-2-keto-3-deoxyheptonate aldolase)	cytoplasm	aromatic amino acid family biosynthetic process; chorismate biosynthetic process	3.736	2			176304	236612	179126	178936	142957	185447	157056	183389	189551	188728	192535	217780	194302	174142	-0.150815	0.624797	0.693631	0.19217	0.502152	0.606733
AROK_ECODH	aroK	Shikimate kinase 1 (SK 1) (EC 2.7.1.71) (Shikimate kinase I) (SKI)	cytosol	aromatic amino acid family biosynthetic process; chorismate biosynthetic process; shikimate metabolic process	52.023	7			7.19371e+06	6.93954e+06	7143247	6420559	6.7073e+06	6.57277e+06	6.49925e+06	6.18522e+06	6572519	8433461	7.6606e+06	8581708	8434165	8.28445e+06	-0.535537	0.0330536	0.0622736	0.670804	0.0088252	0.0241619
B1X804_ECODH	artI	Putative ABC transporter arginine-binding protein 2	outer membrane-bounded periplasmic space; periplasmic space	amino acid transport	25.926	4			742437	859845	830091	872269	952583	428734	439187	447736	430977	699378	748651	525834	521027	623408	-0.848753	0.000227014	0.000916836	0.667133	0.0102198	0.0270187
B1X805_ECODH	artP	Arginine transport ATP-binding protein ArtP (EC 3.6.3.-)	ATP-binding cassette (ABC) transporter complex, substrate-binding subunit-containing; plasma membrane	L-arginine import into cell	18.182	3			525199	495372	518140	482868	495989	519672	385026	498749	451064	546278	538227	501374	536248	582676	-0.53247	0.0444734	0.0804704	0.508805	0.0532738	0.101945
B1X778_ECODH	asd	Aspartate-semialdehyde dehydrogenase (ASA dehydrogenase) (ASADH) (EC 1.2.1.11) (Aspartate-beta-semialdehyde dehydrogenase)	cytosol	de novo' L-methionine biosynthetic process; cellular response to DNA damage stimulus; diaminopimelate biosynthetic process; homoserine biosynthetic process; isoleucine biosynthetic process; lysine biosynthetic process via diaminopimelate; threonine biosynthetic process	41.417	8			6239452	4.55651e+06	4672394	4.23503e+06	4905415	9668035	10600000	10200000	9696632	6268890	6195442	5.60862e+06	6.3499e+06	6690235	0.922829	7.2539e-06	5.47046e-05	-0.826069	0.000278123	0.00161369
B1X700_ECODH	asmA	Protein AsmA	periplasmic space; plasma membrane	regulation of protein targeting to membrane	5.835	3			170385	168645	180505	154278	181125	164061	156589	176855	156727	133664	138513	134148	135359	136143	0.171092	0.46088	0.545592	-0.40324	0.158437	0.244598
ASNA_ECODH	asnA	Aspartate--ammonia ligase (EC 6.3.1.1) (Asparagine synthetase A)	cytosol	asparagine biosynthetic process; cellular response to DNA damage stimulus; L-asparagine biosynthetic process; tRNA aminoacylation for protein translation	31.515	8			1.51886e+06	1.45439e+06	1.19848e+06	1.33649e+06	1.61208e+06	1.67105e+06	1.79091e+06	1829938	1.95443e+06	3.19109e+06	3.21431e+06	3.36488e+06	3.19319e+06	3.27001e+06	-0.0748911	0.665156	0.728979	0.20355	0.492019	0.595967
B1X6K7_ECODH	asnB	Asparagine synthetase B [glutamine-hydrolyzing] (AS-B) (EC 6.3.5.4)	cytoplasm; cytosol	asparagine biosynthetic process; cellular amino acid biosynthetic process; cellular amino acid catabolic process; glutamine metabolic process; L-asparagine biosynthetic process	17.87	6			866653	942132	874825	833953	944532	1.96694e+06	2101608	2.08144e+06	2.35465e+06	1.19253e+06	1.22964e+06	1201801	1.30092e+06	1.31586e+06	0.950294	1.01793e-06	1.13604e-05	-0.809071	0.000461812	0.00239043
B1X8N4_ECODH	asnS	Asparagine--tRNA ligase (EC 6.1.1.22) (Asparaginyl-tRNA synthetase) (AsnRS)	cytoplasm	asparaginyl-tRNA aminoacylation; tRNA aminoacylation for protein translation	50.429	18			35200000	37200000	33400000	34500000	34700000	45300000	44900000	42600000	43200000	38300000	39200000	38700000	37200000	37200000	0.912369	1.56227e-05	9.67812e-05	-0.804499	0.000384318	0.00208875
B1XD19_ECODH	aspA	Aspartate ammonia-lyase (Aspartase) (EC 4.3.1.1)	cytosol; membrane	aspartate metabolic process; cellular amino acid biosynthetic process; protein tetramerization	44.561	14			32800000	34400000	39600000	34900000	31600000	13000000	12400000	11900000	12100000	16800000	17200000	17100000	15800000	15300000	-0.770091	0.00281785	0.00758693	0.608721	0.0216324	0.0488063
B1X8N2_ECODH	aspC	Aspartate aminotransferase (AspAT) (EC 2.6.1.1) (Transaminase A)	cytoplasm; cytosol	L-phenylalanine biosynthetic process; L-phenylalanine biosynthetic process from chorismate via phenylpyruvate	55.808	17			17600000	18000000	17600000	17200000	16800000	20300000	19500000	19600000	19200000	12800000	12500000	13100000	13100000	12700000	0.574647	0.0185792	0.0376738	-0.655314	0.0108754	0.028342
SYD_ECODH	aspS	Aspartate--tRNA ligase (EC 6.1.1.12) (Aspartyl-tRNA synthetase) (AspRS)	cytosol	aspartyl-tRNA aminoacylation	56.441	25			33600000	34400000	34800000	31500000	35500000	29900000	29900000	30100000	31500000	32400000	33600000	34100000	36300000	38400000	-0.735213	0.00239272	0.0066253	0.726038	0.00342846	0.0112134
ATPA_ECODH	atpA	ATP synthase subunit alpha (EC 3.6.3.14) (ATP synthase F1 sector subunit alpha) (F-ATPase subunit alpha)	membrane; plasma membrane; proton-transporting ATP synthase complex, catalytic core F(1)	ATP hydrolysis coupled proton transport; ATP synthesis coupled proton transport; plasma membrane ATP synthesis coupled proton transport	56.14	21			103000000	115000000	108000000	104000000	107000000	124000000	117000000	125000000	119000000	114000000	114000000	109000000	111000000	112000000	0.831508	0.000361149	0.00136082	-0.793894	0.000828618	0.00371607
ATPE_ECODH	atpC	ATP synthase epsilon chain (ATP synthase F1 sector epsilon subunit) (F-ATPase epsilon subunit)	plasma membrane; proton-transporting ATP synthase complex, catalytic core F(1)	ATP synthesis coupled proton transport; plasma membrane ATP synthesis coupled proton transport	37.41	2			515036	507728	513492	801798	335633	395006	310303	389108	537484	320540	337050	662442	296823	411113	-0.234321	0.520314	0.598196	0.283506	0.301874	0.406016
ATPB_ECODH	atpD	ATP synthase subunit beta (EC 3.6.3.14) (ATP synthase F1 sector subunit beta) (F-ATPase subunit beta)	membrane; plasma membrane; proton-transporting ATP synthase complex, catalytic core F(1)	ATP hydrolysis coupled proton transport; plasma membrane ATP synthesis coupled proton transport	76.304	21			139000000	142000000	135000000	122000000	144000000	140000000	136000000	146000000	141000000	131000000	135000000	135000000	144000000	146000000	0.26682	0.363282	0.449762	-0.389141	0.165185	0.252352
ATPF_ECODH	atpF	ATP synthase subunit b (ATP synthase F(0) sector subunit b) (ATPase subunit I) (F-type ATPase subunit b) (F-ATPase subunit b)	anchored component of membrane; integral component of membrane; plasma membrane; proton-transporting ATP synthase complex, coupling factor F(o)	plasma membrane ATP synthesis coupled proton transport	38.462	5			17100000	16700000	15300000	16600000	16200000	18600000	17700000	15300000	17900000	18400000	18100000	18200000	17100000	18000000	0.161785	0.638628	0.704128	0.084676	0.879524	0.91913
ATPG_ECODH	atpG	ATP synthase gamma chain (ATP synthase F1 sector gamma subunit) (F-ATPase gamma subunit)	membrane; plasma membrane; proton-transporting ATP synthase complex, catalytic core F(1)	plasma membrane ATP synthesis coupled proton transport	63.415	12			13400000	14100000	13600000	14300000	13100000	16700000	16200000	16000000	15700000	15600000	14800000	13400000	12500000	13100000	0.794754	0.000714334	0.00242873	-0.733202	0.0027702	0.00948486
ATPD_ECODH	atpH	ATP synthase subunit delta (ATP synthase F(1) sector subunit delta) (F-type ATPase subunit delta) (F-ATPase subunit delta)	plasma membrane; proton-transporting ATP synthase complex, catalytic core F(1)	plasma membrane ATP synthesis coupled proton transport	48.588	6			14400000	14000000	14200000	15000000	14800000	13400000	12300000	13300000	13300000	12600000	12000000	14500000	14500000	15500000	-0.50615	0.0815021	0.132396	0.482875	0.0689178	0.125165
B1X8I8_ECODH	avtA	Valine--pyruvate aminotransferase (EC 2.6.1.66) (Alanine--valine transaminase) (Transaminase C)	cytosol	D-alanine biosynthetic process	10.552	4			398320	547221	480835	481416	490061	531566	514118	458858	554588	597508	584952	635849	537335	564433	0.00730634	0.927514	0.946284	0.201929	0.524175	0.627636
B1XDC5_ECODH	azoR	FMN-dependent NADH-azoreductase (EC 1.7.-.-) (Azo-dye reductase) (FMN-dependent NADH-azo compound oxidoreductase)	cytosol	response to oxidative stress	48.259	5			967140	916183	978548	946378	1.13216e+06	1.00955e+06	1.01305e+06	1.08288e+06	1.13685e+06	696299	765604	771699	900717	961988	0.470545	0.064917	0.109594	-0.53819	0.0478672	0.0936577
B1X7H5_ECODH	baeR	Transcriptional regulatory protein BaeR	cytosol	phosphorelay signal transduction system; positive regulation of DNA-templated transcription, initiation; positive regulation of transcription, DNA-templated; regulation of response to drug; transcription, DNA-templated	32.5	5			378855	387604	365266	379509	383546	415395	432039	462172	452814	406403	377219	387255	362804	381685	0.886735	1.8516e-05	0.000109155	-0.883193	4.01837e-05	0.000455416
BAMA_ECODH	bamA	Outer membrane protein assembly factor BamA (Omp85)	Bam protein complex; cell outer membrane; integral component of membrane	cell adhesion; Gram-negative-bacterium-type cell outer membrane assembly; protein insertion into membrane	46.79	27			20200000	20200000	18800000	18900000	18500000	25600000	25000000	24200000	23500000	23100000	23700000	23200000	22300000	23000000	0.719131	0.00707209	0.0167034	-0.567468	0.0336109	0.0697009
B1XAY7_ECODH	bamB	Outer membrane protein assembly factor BamB	Bam protein complex	Gram-negative-bacterium-type cell outer membrane assembly; protein insertion into membrane	31.633	8			5216579	5.65079e+06	6104395	5575117	6.227e+06	7.41988e+06	7.20863e+06	8.17089e+06	7055184	5.68125e+06	6.03905e+06	6.38268e+06	6822954	6.99738e+06	0.800923	0.00102346	0.0032599	-0.726522	0.00488856	0.0147972
B1XAE9_ECODH	bamC	Outer membrane protein assembly factor BamC	Bam protein complex; cell surface	Gram-negative-bacterium-type cell outer membrane assembly; protein insertion into membrane	47.674	10			9269601	9330735	9909588	9446641	9575881	11100000	10500000	12400000	11100000	10800000	11900000	11100000	11500000	11500000	0.502452	0.0993831	0.156403	-0.396992	0.187819	0.281632
B1XBR8_ECODH	bamD	Outer membrane protein assembly factor BamD	Bam protein complex	Gram-negative-bacterium-type cell outer membrane assembly; protein insertion into membrane	55.51	11			10200000	9330735	9909588	10100000	9927873	15700000	15600000	16000000	15200000	11400000	11000000	10400000	10500000	10500000	0.983847	2.72816e-09	1.05662e-07	-0.890694	2.5195e-05	0.000340933
B1XBT7_ECODH	bamE	Outer membrane protein assembly factor BamE	integral component of cell outer membrane; membrane	Gram-negative-bacterium-type cell outer membrane assembly; protein insertion into membrane; response to antibiotic	48.673	2			2856178	2.79685e+06	3067085	3.39698e+06	2.73353e+06	3975829	4.17693e+06	4.35587e+06	3.77496e+06	3025162	3.74842e+06	3706850	3386089	3737825	0.753456	0.00324207	0.00863372	-0.612224	0.0264249	0.0574045
B1XDJ5_ECODH	barA	Signal transduction histidine-protein kinase BarA (EC 2.7.13.3)	integral component of membrane; intracellular; plasma membrane	cellular response to organic substance; phosphorelay signal transduction system; protein autophosphorylation; protein phosphorylation; regulation of transcription, DNA-templated; response to hydrogen peroxide; signal transduction by protein phosphorylation; transcription, DNA-templated	5.447	3			59975.3	70146.6	81315.7	62192.9	86596.4	33120.4	43190.4	50320.3	34520.8	48674.9	56095.9	53088.2	79899.1	66985.7	-0.805885	0.000483014	0.0017308	0.624675	0.0141635	0.0349191
B1XAF2_ECODH	bcp	Putative peroxiredoxin bcp (EC 1.11.1.15) (Bacterioferritin comigratory protein) (Thioredoxin reductase)	cytosol	cellular oxidant detoxification; response to oxidative stress	48.718	6			6.3569e+06	7372216	6673002	6.33036e+06	6049370	6600107	7483783	7061477	6.97319e+06	7.16558e+06	6740705	6.13659e+06	5454715	5.72361e+06	0.430476	0.111392	0.172152	-0.489777	0.0717476	0.129191
BETB_ECODH	betB	NAD/NADP-dependent betaine aldehyde dehydrogenase (BADH) (EC 1.2.1.8)	cytosol	glycine betaine biosynthetic process from choline; response to osmotic stress	21.429	6			355394	325532	296096	379733	345556	515828	462120	545220	575615	556408	566129	593701	625340	573706	0.422075	0.182346	0.258504	-0.236146	0.425448	0.528018
B1X6I7_ECODH	bfr	Bacterioferritin (BFR) (EC 1.16.3.1) (Cytochrome b-1) (Cytochrome b-557)	cytosol; membrane	intracellular sequestering of iron ion; iron ion transport	49.367	6			3.32621e+06	3.29173e+06	3.59039e+06	3.74136e+06	3.43207e+06	2.04499e+06	2.17753e+06	2.03865e+06	2012760	3835035	3198348	3.51548e+06	4075513	4422026	-0.926361	6.93716e-07	8.17913e-06	0.929093	8.62692e-07	8.53937e-05
B1XEI8_ECODH	bglA	6-phospho-beta-glucosidase BglA (EC 3.2.1.86) (Phospho-beta-glucosidase A)	cytosol	carbohydrate metabolic process	36.326	15			6118271	6224030	6.1084e+06	5792201	5.93258e+06	7139217	7.19266e+06	7233862	6683275	5796839	5.79515e+06	5.70345e+06	5913640	5814745	0.888271	1.32015e-05	8.65497e-05	-0.908349	9.7392e-06	0.000222004
B1X7M1_ECODH	bglX	Periplasmic beta-glucosidase (EC 3.2.1.21) (Beta-D-glucoside glucohydrolase) (Cellobiase) (Gentiobiase)	outer membrane-bounded periplasmic space; periplasmic space	glucan catabolic process	27.843	16			2.92135e+06	3.22487e+06	3.19191e+06	2.94482e+06	2.99365e+06	2.95328e+06	2932184	2.89465e+06	2.77234e+06	2.37446e+06	2.44556e+06	2335719	2.34037e+06	2.51525e+06	0.12721	0.546831	0.621186	-0.285151	0.323275	0.429661
B1XBY0_ECODH	birA	Bifunctional ligase/repressor BirA (Biotin operon repressor) (Biotin--[acetyl-CoA-carboxylase] ligase) (EC 6.3.4.15) (Biotin--protein ligase) (Biotin-[acetyl-CoA carboxylase] synthetase)	na	biotin biosynthetic process; protein biotinylation; regulation of transcription, DNA-templated; transcription, DNA-templated	11.838	3			161690	215729	191862	196018	182981	235698	233297	233599	240949	306536	264259	226874	171195	210569	0.398432	0.189938	0.266496	-0.290856	0.309233	0.414388
B1XGF4_ECODH	borD	Lipoprotein bor homolog from lambdoid prophage DLP12	cell outer membrane; plasma membrane	cellular response to magnesium ion	42.268	2			89232.7	61923.1	76219.1	128857	75399.4	117931	90228.6	87697.9	151735	49437.1	76272.7	106528	63636.3	77855.5	0.500417	0.0508674	0.0893847	-0.354738	0.207753	0.305876
B1XEY9_ECODH	brnQ	Branched-chain amino acid transport system 2 carrier protein (LIV-II)	integral component of membrane; plasma membrane	branched-chain amino acid transport; cation transmembrane transport; isoleucine transport; L-alpha-amino acid transmembrane transport; L-amino acid transport; leucine transport; L-valine transmembrane transport; valine transport	6.378	2			234001	234578	249671	255439	218816	513215	493490	478089	454824	341917	377759	348143	333813	323537	0.881573	0.000101607	0.000465671	-0.710807	0.0048426	0.0147191
B1XBX7_ECODH	btuB	Vitamin B12 transporter BtuB (Cobalamin receptor) (Outer membrane cobalamin translocator)	cell outer membrane; pore complex	cobalamin transport; ion transport	47.557	18			4.29982e+06	4.32672e+06	4.22122e+06	4222571	4.32148e+06	3885437	3.57035e+06	3.86672e+06	3.58651e+06	3.54398e+06	3.68537e+06	3.76285e+06	3.97517e+06	3.98847e+06	-0.587212	0.0412275	0.0751776	0.365837	0.190672	0.284451
B1XG17_ECODH	btuE	Vitamin B12 transport periplasmic protein BtuE (EC 1.-.-.-)	periplasmic space	cellular oxidant detoxification; cobalt ion transport; response to hydroperoxide	33.333	4			944294	911531	1.13526e+06	916375	993129	604877	599576	558332	702721	748662	688519	747560	821556	787102	-0.808852	0.00108373	0.00340734	0.756444	0.00189959	0.00703087
B1XD12_ECODH	cadA	Lysine decarboxylase, inducible (LDC) (EC 4.1.1.18)	cytoplasm	lysine catabolic process	4.755	3	acid stress response		71913.7	82114.4	222945	140394	67053.3	302856	298417	281820	238943	68597.9	48722.3	35287.4	76702.7	54552.1	0.75008	0.00122795	0.00378425	-0.673556	0.0108304	0.028322
B1XCA1_ECODH	can	Carbonic anhydrase 2 (EC 4.2.1.1) (Carbonate dehydratase 2)	cytosol	carbon utilization	37.727	6			6.93453e+06	6744103	6.05451e+06	5.91748e+06	6.42861e+06	11700000	10500000	10600000	10700000	9888557	9005539	8419028	7751661	7938262	0.841195	0.000380063	0.00141748	-0.713895	0.00372427	0.0119405
B1XBF7_ECODH	carA	Carbamoyl-phosphate synthase small chain (EC 6.3.5.5) (Carbamoyl-phosphate synthetase glutamine chain)	carbamoyl-phosphate synthase complex; cytoplasm; cytosol	de novo' pyrimidine nucleobase biosynthetic process; 'de novo' UMP biosynthetic process; arginine biosynthetic process; glutamine metabolic process; urea cycle	23.298	6			486076	541553	486869	496378	499242	974040	1.02488e+06	1.03864e+06	946509	399865	373724	362333	356525	317165	0.874239	1.57991e-05	9.68495e-05	-0.894008	1.6035e-05	0.0002664
B1XBF8_ECODH	carB	Carbamoyl-phosphate synthase large chain (EC 6.3.5.5) (Carbamoyl-phosphate synthetase ammonia chain)	carbamoyl-phosphate synthase complex; cytosol	de novo' UMP biosynthetic process; arginine biosynthetic process; cellular amino acid biosynthetic process; pyrimidine nucleobase biosynthetic process; urea cycle	24.511	19			3.17003e+06	3.37846e+06	3.25048e+06	2893725	3.40884e+06	6.7509e+06	6036419	6.18634e+06	5.78204e+06	2.23091e+06	2344277	2.45244e+06	2.71098e+06	2.78365e+06	0.888237	7.58425e-06	5.65723e-05	-0.883695	2.8505e-05	0.000365564
CBPA_ECODH	cbpA	Curved DNA-binding protein	cytoplasm; nucleoid	protein folding	17.32	4			691228	706380	819395	641749	739022	793128	733991	606624	668531	729618	620151	707627	809688	807294	-0.180174	0.5219	0.599385	0.371843	0.197247	0.292173
CDD_ECODH	cdd	Cytidine deaminase (EC 3.5.4.5) (Cytidine aminohydrolase) (CDA)	cytosol	cytidine deamination; deoxycytidine catabolic process; nucleobase-containing small molecule interconversion	53.061	9			6558311	6420439	5.83233e+06	5.84591e+06	5957231	9845904	9807667	9132344	9967619	11100000	11100000	11400000	11700000	11100000	0.380463	0.246621	0.328678	-0.177635	0.539232	0.641985
CDH_ECODH	cdh	CDP-diacylglycerol pyrophosphatase (EC 3.6.1.26) (CDP-diacylglycerol phosphatidylhydrolase) (CDP-diglyceride hydrolase)	integral component of membrane; plasma membrane	CDP-diacylglycerol catabolic process; phospholipid biosynthetic process	26.693	6			352200	372814	286817	329951	303174	540161	543225	636868	476798	607700	556927	500906	432385	487982	0.592658	0.0410599	0.0751308	-0.516696	0.0631148	0.116214
B1XFX1_ECODH	cfa	Cyclopropane-fatty-acyl-phospholipid synthase (CFA synthase) (Cyclopropane fatty acid synthase) (EC 2.1.1.79)	cytosol	fatty acid biosynthetic process; lipid modification	14.66	5			453319	848067	1.21941e+06	1.1723e+06	1.0574e+06	187047	172200	294476	242118	306570	373595	729172	448160	391911	-0.784602	0.00156546	0.00462548	0.64916	0.0101406	0.0269754
B1X9U2_ECODH	chrR	Chromate reductase (CHRR) (EC 1.6.5.2) (NAD(P)H dehydrogenase (quinone))	cytosol	xenobiotic metabolic process	50.532	5			1.6183e+06	1.46851e+06	1.73568e+06	1691732	1.72516e+06	2.10753e+06	2.28738e+06	2.00086e+06	2.15461e+06	1.36188e+06	1.43521e+06	1.43749e+06	1.59685e+06	1.73881e+06	0.826156	0.000166585	0.000703894	-0.73142	0.00316133	0.0105522
B1X7P3_ECODH	cirA	Colicin I receptor	cell outer membrane; integral component of membrane	bacteriocin transport; iron assimilation; siderophore transmembrane transport	21.569	10	transport		472006	479152	316228	327520	331357	1.5235e+06	1.45804e+06	1.47028e+06	1.29085e+06	704951	852247	806270	632216	668706	0.876581	0.000103242	0.000471687	-0.770117	0.00121256	0.00503625
B1X823_ECODH	clpA	ATP-dependent Clp protease ATP-binding subunit ClpA	cytosol	protein unfolding; proteolysis; response to oxidative stress	24.011	15			6204237	6496141	6299228	6.48965e+06	5.93875e+06	9769310	9427628	8830626	8901552	4757117	4690353	4849560	4.40967e+06	4.61572e+06	0.800626	0.000240588	0.000963671	-0.807695	0.000459877	0.00239043
B1XBR5_ECODH	clpB	Chaperone protein ClpB (Heat shock protein F84.1)	cytosol; membrane	protein processing; response to heat; response to unfolded protein	48.891	31		response to misfolding and heat shock sigma factor RpoH	32800000	32300000	34900000	30900000	29300000	96300000	87500000	91600000	89000000	59600000	60000000	60100000	55600000	58800000	0.857202	0.000246525	0.000976746	-0.679981	0.00826822	0.0229376
B1XFM5_ECODH	clpP	ATP-dependent Clp protease proteolytic subunit (EC 3.4.21.92) (Caseinolytic protease) (Endopeptidase Clp) (Heat shock protein F21.5) (Protease Ti)	cytosol; membrane	misfolded or incompletely synthesized protein catabolic process; proteasomal protein catabolic process; response to heat; response to temperature stimulus	44.928	6			11300000	10800000	12400000	13200000	12300000	19800000	18800000	20400000	20900000	14200000	14400000	15500000	16900000	19300000	0.815134	0.000737031	0.00248281	-0.609107	0.0251823	0.05528
CLPS_ECODH	clpS	ATP-dependent Clp protease adapter protein ClpS	na	protein catabolic process; proteolysis; response to heat	39.623	3			199667	197355	167231	122043	213067	233248	321782	251376	265232	254017	258172	299391	291757	276729	0.428955	0.173207	0.247535	-0.339051	0.215648	0.314334
CLPX_ECODH	clpX	ATP-dependent Clp protease ATP-binding subunit ClpX (ATP-dependent unfoldase ClpX)	cytosol	cell division; protein folding; protein unfolding; proteolysis; viral process	64.151	17			13500000	13100000	14000000	11900000	13100000	24000000	23700000	23800000	23900000	19500000	20200000	19900000	20200000	20400000	0.776926	0.00238183	0.00660766	-0.595876	0.0258522	0.0564961
CLS_ECODH	clsA	Cardiolipin synthase A (CL synthase) (EC 2.7.8.-)	integral component of membrane; membrane; plasma membrane	cardiolipin biosynthetic process	5.35	2			160666	170343	150660	195367	144527	152062	183892	174531	171936	138132	166951	129487	162381	147675	0.31289	0.248137	0.330087	-0.353879	0.221075	0.320328
KCY_ECODH	cmk	Cytidylate kinase (CK) (EC 2.7.4.25) (Cytidine monophosphate kinase) (CMP kinase) (Protein MssA) (p25)	cytosol	nucleobase-containing small molecule interconversion; nucleotide phosphorylation; pyrimidine nucleotide metabolic process	25.991	5			1.8354e+06	1890410	1.76289e+06	1837252	1.65723e+06	1397020	1482497	1.24365e+06	1.37588e+06	1.78942e+06	1805064	1.94142e+06	1.86827e+06	1.75829e+06	-0.923222	1.66871e-06	1.73025e-05	0.930458	3.64665e-06	0.000156806
CMOA_ECODH	cmoA	tRNA (cmo5U34)-methyltransferase (EC 2.1.1.-)	cytosol	methylation; tRNA wobble uridine modification	48.583	8			1.86983e+06	1925333	1.89856e+06	1.82381e+06	1.79765e+06	1.63803e+06	1.72988e+06	1.64017e+06	1.55952e+06	2.15633e+06	2260687	2.22109e+06	2.27476e+06	2.06997e+06	-0.698498	0.00256534	0.00698422	0.727832	0.00319771	0.0106493
CMOB_ECODH	cmoB	tRNA (mo5U34)-methyltransferase (EC 2.1.1.-)	na	methylation; protein homotetramerization; tRNA wobble uridine modification	24.458	6			768914	746541	672660	705952	780899	661371	681710	747445	682289	815167	851838	783536	941968	887646	-0.482758	0.0546383	0.094866	0.432183	0.121316	0.1962
B1XF90_ECODH	cnu	OriC-binding nucleoid-associated protein (H-NS/StpA-binding protein 2)	na	negative regulation of single-species biofilm formation on inanimate substrate; positive regulation of DNA-templated transcription, termination	40.845	2			309515	302274	349369	296732	335841	171402	176491	162675	156183	313865	345521	321366	354446	367517	-0.955936	1.29481e-08	3.26382e-07	0.907408	7.86279e-06	0.000205275
COAA_ECODH	coaA	Pantothenate kinase (EC 2.7.1.33) (Pantothenic acid kinase) (Rts protein)	cytosol	coenzyme A biosynthetic process	24.367	6			1083641	1.03966e+06	1.08706e+06	1.05654e+06	982901	853364	988475	872276	984806	1.07244e+06	1.14209e+06	1.06601e+06	1.15133e+06	1.202e+06	-0.73853	0.00189152	0.00541174	0.842877	0.000166878	0.00115083
B1X973_ECODH	coaBC	Coenzyme A biosynthesis bifunctional protein CoaBC (DNA/pantothenate metabolism flavoprotein) [Includes: Phosphopantothenoylcysteine decarboxylase (PPCDC) (EC 4.1.1.36) (CoaC); Phosphopantothenate--cysteine ligase (EC 6.3.2.5) (CoaB) (PPC synthetase) (PPCS) (Phosphopantothenoylcysteine synthase)]	cytosol	coenzyme A biosynthetic process; pantothenate catabolic process	32.02	7			2.09901e+06	2093244	2.27188e+06	2.10986e+06	2.34932e+06	1.94305e+06	1.96611e+06	1.84584e+06	2.04936e+06	2083467	2.06073e+06	2148964	2.27477e+06	2367357	-0.708704	0.00449385	0.0115669	0.770706	0.00149257	0.00592047
COAD_ECODH	coaD	Phosphopantetheine adenylyltransferase (EC 2.7.7.3) (Dephospho-CoA pyrophosphorylase) (Pantetheine-phosphate adenylyltransferase) (PPAT)	cytoplasm	coenzyme A biosynthetic process	40.881	4			558098	508771	530129	605987	586690	391092	409159	402358	432783	536857	537429	545720	596316	673683	-0.878084	2.70505e-05	0.000148184	0.872758	4.19261e-05	0.000467485
B1XA30_ECODH	cobB	NAD-dependent protein deacylase (EC 3.5.1.-) (Regulatory protein SIR2 homolog)	cytoplasm	chemotaxis; peptidyl-lysine deacetylation; peptidyl-lysine desuccinylation	10.394	2			647738	636407	683566	604470	657040	592444	663088	602584	642986	458665	503347	505789	462118	550954	0.217053	0.356396	0.444767	-0.326021	0.248086	0.347416
B1XFS1_ECODH	copA	Copper-exporting P-type ATPase A (EC 3.6.3.54) (Cu(+)-exporting ATPase)	integral component of plasma membrane; intracellular membrane-bounded organelle; intrinsic component of membrane; membrane; plasma membrane	cellular response to copper ion; cellular response to silver ion; copper ion export; copper ion transport; detoxification of copper ion; silver ion transmembrane transport	11.391	6			342251	368918	434326	404784	335559	1.02039e+06	951452	879151	876437	441451	476846	468060	404023	394465	0.971592	2.05225e-08	4.83935e-07	-0.841414	0.000190467	0.00124139
B1XAI1_ECODH	corA	Magnesium transport protein CorA	integral component of plasma membrane	cobalt ion transport; magnesium ion transmembrane transport; magnesium ion transport; nickel cation transmembrane transport	44.62	9			3.47781e+06	3.26281e+06	3298625	3.01933e+06	3.76452e+06	3.70342e+06	3.79238e+06	4.04002e+06	3.76949e+06	4.39489e+06	4.78517e+06	4515105	5241306	4.98664e+06	0.00481516	0.864117	0.899942	0.087612	0.760418	0.829031
B1X653_ECODH	corC	Magnesium and cobalt efflux protein CorC	na	transport	14.726	4			477726	527668	433498	409930	527979	906752	772956	932633	780185	740124	718949	674220	567122	627109	0.803191	0.00118433	0.0036684	-0.748998	0.00199041	0.0073299
B1XDW3_ECODH	cpdB	2',3'-cyclic-nucleotide 2'-phosphodiesterase/3'-nucleotidase (EC 3.1.3.6) (EC 3.1.4.16)	outer membrane-bounded periplasmic space; periplasmic space	cellular response to DNA damage stimulus; dephosphorylation; nucleotide catabolic process	24.73	10			2.19131e+06	1.91028e+06	1.99356e+06	1886746	1760523	649630	729413	630498	668234	1.33734e+06	1271374	1.07329e+06	1.03024e+06	969444	-0.885352	7.72388e-05	0.000367828	0.730758	0.00348085	0.0112838
B1XB78_ECODH	cpxA	Sensor histidine kinase CpxA (EC 2.7.13.3)	integral component of membrane; intracellular; plasma membrane	cell adhesion involved in biofilm formation; phosphorelay signal transduction system; protein autophosphorylation; signal transduction by protein phosphorylation	13.786	5			254889	256650	262128	263704	280624	749536	705475	733936	807746	304555	315516	294440	311186	292022	1	2.82046e-15	4.12351e-12	-0.900015	1.1823e-05	0.000225937
B1XB80_ECODH	cpxP	Periplasmic protein CpxP (ORF_o167) (Periplasmic accessory protein CpxP)	outer membrane-bounded periplasmic space	negative regulation of transcription, DNA-templated	40.361	5	stress response		1.15972e+06	1.37605e+06	1.54492e+06	908769	1.96734e+06	2.04982e+06	1.96798e+06	1.70651e+06	2.174e+06	839695	980495	1.27751e+06	1.2842e+06	1183808	0.68865	0.00476355	0.0120878	-0.685486	0.00536017	0.015928
B1XB79_ECODH	cpxR	Transcriptional regulatory protein CpxR	cytosol	negative regulation of transcription, DNA-templated; phosphorelay signal transduction system; positive regulation of transcription, DNA-templated; transcription, DNA-templated	34.483	5	stress response		3.03595e+06	2.92559e+06	3.42045e+06	2889109	2.98848e+06	8658160	7128361	9320445	8906392	2.97453e+06	2.92801e+06	3.11259e+06	3292340	3.20739e+06	0.980972	6.29545e-11	5.41408e-09	-0.903119	1.53992e-05	0.000258778
B1XFK7_ECODH	creA	Protein CreA (Catabolite regulation protein A)	cytosol	na	39.49	4			964313	947698	1.0118e+06	839315	946758	461559	520458	394915	440887	1.08338e+06	1.09711e+06	1.07434e+06	1.04715e+06	1.04851e+06	-0.944239	6.95766e-08	1.28761e-06	0.920752	5.26024e-06	0.000178848
CRL_ECODH	crl	Sigma factor-binding protein Crl (Curlin genes transcriptional activatory protein)	cytosol	cellular protein complex assembly; positive regulation of transcription, DNA-templated; transcription, DNA-templated	22.556	3			2.56979e+06	2.29833e+06	2047869	2.31326e+06	2.27242e+06	1.91238e+06	2.0527e+06	1.88126e+06	1.99802e+06	2288754	2.22436e+06	2.27564e+06	2412460	2.19927e+06	-0.807302	0.000481124	0.00172826	0.726101	0.0049411	0.0149254
B1X705_ECODH	crp	cAMP-activated global transcriptional regulator CRP (Catabolite activator protein) (CAP) (Catabolite gene activator) (cAMP receptor protein) (CRP) (cAMP regulatory protein)	cytosol	carbon catabolite repression of transcription; negative regulation of transcription, DNA-templated; positive regulation of transcription, DNA-templated; transcription, DNA-templated	38.571	7			16800000	18100000	16600000	16100000	15000000	17300000	15100000	15800000	15600000	15800000	16900000	16300000	14600000	14300000	-0.0968468	0.819341	0.863645	-0.0133446	0.929062	0.950589
B1XA88_ECODH	crr	Glucose-specific phosphotransferase enzyme IIA component (EC 2.7.1.-) (EIIA-Glc) (EIII-Glc) (PTS system glucose-specific EIIA component)	cytosol; extrinsic component of cytoplasmic side of plasma membrane; membrane	carbohydrate transmembrane transport; negative regulation of carbohydrate metabolic process; phosphoenolpyruvate-dependent sugar phosphotransferase system	58.58	6			40100000	38600000	40300000	33500000	37600000	38200000	36600000	34700000	36100000	41000000	38700000	45200000	43700000	44500000	-0.454515	0.0823459	0.13347	0.574011	0.0328839	0.0683872
B1XDM0_ECODH	csdE	Sulfur acceptor protein CsdE	na	iron-sulfur cluster assembly	27.891	2			196139	280150	236824	259936	257320	134823	127426	154601	130686	133549	134000	168817	194037	213155	-0.706689	0.00786022	0.018328	0.540266	0.0414131	0.0834266
B1XB10_ECODH	csiE	Stationary phase-inducible protein CsiE	na	regulation of transcription, DNA-templated	4.93	2			125232	124950	143521	130408	125250	91730.8	119519	109770	116496	89756.7	104748	129804	119425	114134	-0.420308	0.168715	0.243977	0.357786	0.195231	0.290364
B1X8H1_ECODH	cspA	Cold shock protein CspA (CSP-A) (7.4 kDa cold shock protein) (CS7.4)	cytosol	negative regulation of DNA-templated transcription, termination; positive regulation of transcription, DNA-templated; response to cold; transcription, DNA-templated; transcription antitermination	52.857	3			13400000	13500000	11600000	13000000	11700000	25100000	26300000	22700000	25200000	26900000	25900000	26500000	25300000	28100000	0.506271	0.0970603	0.153408	-0.291814	0.311581	0.417153
B1XH90_ECODH	cspC	Cold shock-like protein CspC (CSP-C)	cytosol; membrane	negative regulation of DNA-templated transcription, termination; transcription, DNA-templated; transcription antitermination	63.768	3			48300000	58400000	61400000	60800000	56400000	27500000	26400000	30500000	30000000	36400000	37700000	39900000	36400000	37700000	-0.827646	0.000660959	0.00227906	0.669484	0.00832576	0.0230535
B1X821_ECODH	cspD	Cold shock-like protein CspD (CSP-D)	cytosol	negative regulation of DNA replication; regulation of transcription, DNA-templated; response to starvation	78.378	3			3563596	3.93252e+06	5076373	4.30773e+06	3.54234e+06	2.47797e+06	2.37436e+06	2.59208e+06	2.49867e+06	2.70436e+06	3.15019e+06	2.91236e+06	2.44151e+06	2.51587e+06	-0.649801	0.019876	0.0398063	0.515183	0.0548279	0.104028
B1X620_ECODH	cspE	Cold shock-like protein CspE (CSP-E)	cytosol	negative regulation of DNA-templated transcription, termination; transcription, DNA-templated; transcription antitermination	68.116	4			51800000	59800000	61900000	59500000	52400000	59500000	55300000	53900000	54400000	64200000	63200000	66800000	59400000	65800000	-0.369955	0.157744	0.231083	0.570916	0.0278501	0.0596723
B1X5Z5_ECODH	cstA	Carbon starvation protein A	integral component of plasma membrane; plasma membrane	cellular response to starvation	3.994	2			268914	276836	239483	302752	290165	171743	148451	272279	183461	218869	241817	244761	238371	251434	-0.714178	0.0052871	0.0131682	0.444288	0.0920165	0.157897
B1XC98_ECODH	cueO	Blue copper oxidase CueO (Copper efflux oxidase)	outer membrane-bounded periplasmic space; periplasmic space	na	17.248	4			378710	360346	417830	372959	413590	161804	143020	190040	192002	334750	284920	347924	381255	381696	-0.952672	3.71633e-07	5.03081e-06	0.868976	4.11748e-05	0.000463058
B1XDG0_ECODH	curA	NADPH-dependent curcumin reductase (EC 1.3.1.n3) (NADPH-dependent curcumin/dihydrocurcumin reductase)	na	na	28.986	6			421138	386965	509995	421487	403167	254777	210910	159944	213751	452697	427678	428724	510782	511340	-0.917056	2.31616e-06	2.21322e-05	0.968129	3.59393e-08	2.60305e-05
CYAY_ECODH	cyaY	Protein CyaY	cytoplasm; cytosol	iron-sulfur cluster assembly	45.283	3			615723	538877	716040	553623	605649	370290	385829	408719	460483	373200	359651	386276	539833	516366	-0.547952	0.0639755	0.10838	0.469572	0.0834273	0.145376
B1X6R3_ECODH	cydA	Cytochrome bd-I ubiquinol oxidase subunit 1 (EC 1.10.3.14) (Cytochrome bd-I oxidase subunit I) (Cytochrome d ubiquinol oxidase subunit I)	cytochrome complex; integral component of plasma membrane; membrane; plasma membrane	aerobic electron transport chain; oxidative phosphorylation	16.667	7	acid stress response		15800000	16800000	19500000	20600000	16100000	5.82737e+06	5314944	6.037e+06	5493041	10100000	10400000	10700000	11200000	10700000	-0.92148	1.18234e-05	8.03992e-05	0.791553	0.000663162	0.00317261
B1X826_ECODH	cydC	ATP-binding/permease protein CydC	ATP-binding cassette (ABC) transporter complex; integral component of membrane; integral component of plasma membrane	cysteine export; glutathione transmembrane transport; regulation of heme biosynthetic process	15.358	6		upregulated	640991	607123	703001	702937	607066	1.03404e+06	1.01409e+06	1.08807e+06	1.0365e+06	467466	566356	505000	527566	503006	0.861765	2.70624e-05	0.000148184	-0.850099	0.000149499	0.00107141
B1X827_ECODH	cydD	ATP-binding/permease protein CydD	ATP-binding cassette (ABC) transporter complex; integral component of plasma membrane; membrane; plasma membrane	cell redox homeostasis; cysteine export; glutathione transmembrane transport; lipid transport	12.245	5			557693	557367	485368	563295	611906	797303	761124	787358	793600	478791	465859	505328	586895	530939	0.891598	8.93992e-06	6.47038e-05	-0.880292	2.74655e-05	0.00035535
B1XFM0_ECODH	cyoA	Cytochrome bo(3) ubiquinol oxidase subunit 2 (Cytochrome b562-o complex subunit II) (Cytochrome o ubiquinol oxidase subunit 2) (Cytochrome o subunit 2) (Oxidase bo(3) subunit 2) (Ubiquinol oxidase chain B) (Ubiquinol oxidase polypeptide II) (Ubiquinol oxidase subunit 2)	cytochrome o ubiquinol oxidase complex; integral component of external side of plasma membrane; integral component of plasma membrane; plasma membrane; respiratory chain	aerobic electron transport chain; aerobic respiration; electron transport coupled proton transport	41.905	7			23000000	24900000	21000000	21600000	26500000	23000000	22400000	26400000	21500000	29700000	32500000	30900000	34000000	34500000	-0.317862	0.193489	0.270441	0.301587	0.288309	0.392941
B1XFL9_ECODH	cyoB	Cytochrome bo(3) ubiquinol oxidase subunit 1 (EC 1.10.3.10) (Cytochrome b562-o complex subunit I) (Cytochrome o ubiquinol oxidase subunit 1) (Cytochrome o subunit 1) (Oxidase bo(3) subunit 1) (Ubiquinol oxidase chain A) (Ubiquinol oxidase polypeptide I) (Ubiquinol oxidase subunit 1)	cytochrome o ubiquinol oxidase complex; integral component of plasma membrane; plasma membrane; respiratory chain	aerobic electron transport chain; aerobic respiration; electron transport coupled proton transport	17.044	10			12400000	13000000	10100000	10700000	12000000	13600000	12400000	13200000	11900000	14000000	14900000	14600000	14000000	12900000	0.0959045	0.866273	0.901417	-0.131119	0.613282	0.705409
B1XBM4_ECODH	cysB	HTH-type transcriptional regulator CysB (Cys regulon transcriptional activator)	cytosol	cysteine biosynthetic process; transcription, DNA-templated	32.716	7			1.61156e+06	1.56614e+06	1.6216e+06	1.54276e+06	1.44886e+06	949152	906849	941577	965004	1.72427e+06	1.8178e+06	1.66477e+06	1.73932e+06	1728878	-0.939706	1.75237e-07	2.69681e-06	0.913755	4.95964e-06	0.000178848
B1X941_ECODH	cysE	Serine acetyltransferase (SAT) (EC 2.3.1.30)	cysteine synthase complex; cytosol	cysteine biosynthetic process from serine	32.967	6			602401	631599	516046	696259	572981	950574	978366	983986	967404	852466	825847	733417	564785	551654	0.825079	0.000413893	0.00152421	-0.764554	0.0012785	0.00522691
CYSG_ECODH	cysG	Siroheme synthase [Includes: Uroporphyrinogen-III C-methyltransferase (Urogen III methylase) (EC 2.1.1.107) (SUMT) (Uroporphyrinogen III methylase) (UROM); Precorrin-2 dehydrogenase (EC 1.3.1.76); Sirohydrochlorin ferrochelatase (EC 4.99.1.4)]	na	cobalamin biosynthetic process; response to osmotic stress; siroheme biosynthetic process	7.44	2			174785	166584	161086	165139	179228	148218	156608	149865	135649	167446	177608	185435	187417	198058	-0.766921	0.000629106	0.00218989	0.697701	0.00557443	0.0164311
B1XDH6_ECODH	cysJ	Sulfite reductase [NADPH] flavoprotein alpha-component (SiR-FP) (EC 1.8.1.2)	sulfite reductase complex (NADPH)	cysteine biosynthetic process; hydrogen sulfide biosynthetic process; sulfate assimilation	7.346	2			62443.6	110110	103336	36158.4	36254.1	78558.6	65889.9	64300.5	48034.8	78223.3	68148.4	72476.1	72492.9	79345.2	-0.109599	0.689195	0.749705	0.159474	0.55533	0.657753
B1XA85_ECODH	cysK	Cysteine synthase A (CSase A) (EC 2.5.1.47) (O-acetylserine (thiol)-lyase A) (OAS-TL A) (O-acetylserine sulfhydrylase A) (S-carboxymethylcysteine synthase) (EC 4.5.1.5) (Sulfate starvation-induced protein 5) (SSI5)	cysteine synthase complex; cytosol	cellular amino acid biosynthetic process; cysteine biosynthetic process from serine	63.777	12			13000000	18300000	19600000	13400000	13200000	20900000	21000000	20000000	21800000	15000000	14800000	15200000	15700000	16800000	0.766526	0.00112244	0.00351395	-0.613274	0.0226731	0.0506076
B1XA92_ECODH	cysM	Cysteine synthase B (CSase B) (EC 2.5.1.47) (O-acetylserine (thiol)-lyase B) (OAS-TL B) (O-acetylserine sulfhydrylase B)	na	cysteine biosynthetic process from serine	13.201	2			163385	170302	242519	191199	155638	83941.2	53593.8	101677	116064	182794	232854	201029	217311	236115	-0.833582	0.000203465	0.000833239	0.840282	0.000104636	0.000849878
SYC_ECODH	cysS	Cysteine--tRNA ligase (EC 6.1.1.16) (Cysteinyl-tRNA synthetase) (CysRS)	cytosol	cysteinyl-tRNA aminoacylation	37.744	14			8221785	8974220	9213499	8108238	8959689	7391660	7847107	6.97291e+06	7.5403e+06	8294466	8976940	8836921	9698825	9288428	-0.798649	0.000393751	0.00145738	0.82425	0.000406195	0.0021753
B1XBA0_ECODH	cytR	HTH-type transcriptional repressor CytR	cytosol	negative regulation of transcription, DNA-templated; transcription, DNA-templated	11.73	3			266687	226827	222610	220869	239331	250155	280211	316903	279666	293196	300696	297616	335717	333980	0.226993	0.536552	0.612843	-0.155496	0.629112	0.718564
B1X627_ECODH	dacA	D-alanyl-D-alanine carboxypeptidase DacA (DD-carboxypeptidase) (DD-peptidase) (EC 3.4.16.4) (Beta-lactamase) (EC 3.5.2.6) (Penicillin-binding protein 5) (PBP-5)	integral component of plasma membrane	cell wall macromolecule metabolic process; cell wall organization; peptidoglycan biosynthetic process; peptidoglycan metabolic process; regulation of cell shape	49.38	14			9181094	9954407	9735602	9786874	9575881	11600000	10600000	11500000	11100000	9307478	9720968	9595752	10100000	9755568	0.91229	4.29595e-06	3.67291e-05	-0.850382	0.000172567	0.00116965
B1XGZ2_ECODH	dacB	D-alanyl-D-alanine carboxypeptidase DacB (DD-carboxypeptidase) (DD-peptidase) (EC 3.4.16.4) (D-alanyl-D-alanine endopeptidase) (DD-endopeptidase) (EC 3.4.21.-) (Penicillin-binding protein 4) (PBP-4)	outer membrane-bounded periplasmic space	cell wall macromolecule catabolic process; cell wall organization; FtsZ-dependent cytokinesis; peptidoglycan biosynthetic process; peptidoglycan catabolic process; peptidoglycan metabolic process; peptidoglycan turnover; regulation of cell shape; response to antibiotic	7.547	3			153796	150625	226550	256730	240839	227374	233035	239248	259349	187013	226578	258562	283998	293555	0.250843	0.442126	0.528527	-0.0428585	0.939974	0.956993
B1X7Y0_ECODH	dacC	D-alanyl-D-alanine carboxypeptidase DacC (DD-carboxypeptidase) (DD-peptidase) (EC 3.4.16.4) (Penicillin-binding protein 6) (PBP-6)	integral component of plasma membrane	cell wall organization; peptidoglycan biosynthetic process; regulation of cell shape; response to drug	39.75	12	peptidoglycan-modification		3.97725e+06	3.60099e+06	3.90289e+06	4.21551e+06	3459132	14400000	12800000	14400000	14000000	3153187	3238636	3.44547e+06	3327723	3.37365e+06	0.96462	2.66448e-09	1.05662e-07	-0.901601	1.40622e-05	0.000250719
DADA_ECODH	dadA	D-amino acid dehydrogenase (EC 1.4.99.-) (D-alanine dehydrogenase)	plasma membrane	D-alanine catabolic process; L-alanine oxidation to pyruvate via D-alanine	51.852	13			6031841	5.9573e+06	5.00661e+06	5.36771e+06	6.08498e+06	6.95208e+06	6.69864e+06	7.18576e+06	6730876	6984507	7.31748e+06	7232814	7.17393e+06	6.97009e+06	0.425902	0.181861	0.258137	-0.380034	0.169745	0.257435
B1XA77_ECODH	dadX	Alanine racemase, catabolic (EC 5.1.1.1)	na	alanine metabolic process	13.483	4			679391	725316	661385	704789	623316	1.02127e+06	857619	859180	854195	941465	966966	888066	700598	616492	0.58028	0.0389498	0.0715384	-0.482875	0.0728229	0.130795
B1X735_ECODH	damX	Cell division protein DamX	cell division site; cell septum; integral component of plasma membrane	cytokinetic process	29.673	6			3.0881e+06	3.58017e+06	3203131	3235409	3.37908e+06	3.27386e+06	3387517	3.42914e+06	3.19187e+06	3.69664e+06	4.11077e+06	4.04248e+06	4.04719e+06	4.02084e+06	-0.28977	0.231065	0.310779	0.330543	0.246541	0.346913
B1XAF0_ECODH	dapA	4-hydroxy-tetrahydrodipicolinate synthase (HTPA synthase) (EC 4.3.3.7)	cytosol	diaminopimelate biosynthetic process; lysine biosynthetic process via diaminopimelate	30.479	6			7605518	8135731	7751618	7.50966e+06	6.9771e+06	8955892	8721139	8.12196e+06	7632672	7.42148e+06	7707978	7.45629e+06	6728305	6649233	0.595978	0.021099	0.0419173	-0.62215	0.0159864	0.0383051
DAPB_ECODH	dapB	4-hydroxy-tetrahydrodipicolinate reductase (HTPA reductase) (EC 1.17.1.8)	cytosol	cellular amino acid biosynthetic process; diaminopimelate biosynthetic process; lysine biosynthetic process via diaminopimelate	28.571	5			1.88392e+06	1.81506e+06	1.926e+06	1.79807e+06	1.76392e+06	2.39042e+06	2.44675e+06	2.46519e+06	2.28971e+06	1.57493e+06	1.75015e+06	1.84583e+06	1.72733e+06	1.82408e+06	0.894324	7.70436e-06	5.68877e-05	-0.865658	9.30752e-05	0.000782046
DAPD_ECODH	dapD	2,3,4,5-tetrahydropyridine-2,6-dicarboxylate N-succinyltransferase (EC 2.3.1.117) (Tetrahydrodipicolinate N-succinyltransferase) (THDP succinyltransferase) (THP succinyltransferase) (Tetrahydropicolinate succinylase)	cytosol	diaminopimelate biosynthetic process; lysine biosynthetic process; lysine biosynthetic process via diaminopimelate	54.38	11			26200000	28400000	25500000	26600000	27500000	40000000	42200000	42700000	43000000	30300000	30600000	29300000	30700000	32100000	0.967228	1.039e-07	1.74599e-06	-0.866104	6.61841e-05	0.000612413
DAPE_ECODH	dapE	Succinyl-diaminopimelate desuccinylase (SDAP desuccinylase) (EC 3.5.1.18) (N-succinyl-LL-2,6-diaminoheptanedioate amidohydrolase)	cytosol	diaminopimelate biosynthetic process; lysine biosynthetic process via diaminopimelate	31.467	8			1.47634e+06	1.1677e+06	1229571	1296376	1.32122e+06	1.40607e+06	1.65667e+06	1.63806e+06	1.5933e+06	1.65271e+06	1.56992e+06	1.52668e+06	1.6904e+06	1610834	0.423694	0.180703	0.256992	-0.296048	0.316035	0.421972
DAPF_ECODH	dapF	Diaminopimelate epimerase (DAP epimerase) (EC 5.1.1.7)	cytosol	lysine biosynthetic process via diaminopimelate	8.394	2			174146	145968	160156	155397	160381	206367	263684	200362	177153	182027	200592	137151	157306	141466	0.695325	0.00795517	0.0184904	-0.692156	0.00508402	0.0152939
B1X6B4_ECODH	dcm	DNA-cytosine methyltransferase (EC 2.1.1.37) (M.EcoDcm)	na	C-5 methylation of cytosine; DNA restriction-modification system	16.525	6			474866	429181	472768	427859	472912	493228	479072	529958	494426	521696	468215	503903	487359	424346	0.496759	0.0856668	0.138239	-0.497333	0.0777187	0.137228
B1XEC5_ECODH	dcp	Peptidyl-dipeptidase dcp (EC 3.4.15.5) (Dipeptidyl carboxypeptidase)	cytoplasm; cytosol; outer membrane-bounded periplasmic space	peptide metabolic process; proteolysis	31.865	13			2.4965e+06	2.73828e+06	2903317	2.45287e+06	2.74664e+06	3.23311e+06	3.20656e+06	3298176	3.35488e+06	2.09535e+06	2.18902e+06	1.95467e+06	2208986	2.32004e+06	0.7326	0.00146293	0.0043649	-0.762965	0.0015694	0.0061023
B1X7T0_ECODH	dcrB	Protein DcrB	periplasmic space	na	62.703	6			7.4931e+06	7.68566e+06	7533371	7448738	8.03952e+06	13000000	11700000	21000000	14300000	7.16235e+06	7.62736e+06	7736976	7929908	7513447	0.916778	2.90728e-06	2.64003e-05	-0.950354	1.24799e-06	0.000101365
B1XD18_ECODH	dcuA	Anaerobic C4-dicarboxylate transporter DcuA	integral component of membrane; plasma membrane	C4-dicarboxylate transport	3.926	2			1597508	1.46245e+06	2.1521e+06	1.84416e+06	1.44914e+06	759000	706732	633731	674310	655261	727265	756529	713595	679967	-0.584089	0.0464339	0.0833984	0.451262	0.104908	0.175487
B1X618_ECODH	dcuC	Anaerobic C4-dicarboxylate transporter DcuC	integral component of membrane; plasma membrane	C4-dicarboxylate transport	8.026	3			350864	306063	374432	387117	291921	51568.7	38658.1	39986.3	44307.6	57869.6	54892.4	67738.5	61434	68429.9	-0.700103	0.0106436	0.0233341	0.538713	0.0479179	0.0936577
DCYD_ECODH	dcyD	D-cysteine desulfhydrase (EC 4.4.1.15)	cytosol	cellular response to sulfur starvation; D-amino acid metabolic process; D-cysteine catabolic process; sulfur compound metabolic process; sulfur utilization	10.061	3			263137	252220	363225	318150	253944	247592	256424	232241	219675	293180	311851	362426	320818	279309	-0.647527	0.00895398	0.0203588	0.758434	0.00105813	0.00452334
B1XEX0_ECODH	ddlA	D-alanine--D-alanine ligase A (EC 6.3.2.4) (D-Ala-D-Ala ligase A) (D-alanylalanine synthetase A)	cytosol	cell wall organization; peptidoglycan biosynthetic process; regulation of cell shape	40.385	10			5.34926e+06	5.52353e+06	5532335	5.0918e+06	5.3509e+06	3292774	3.18383e+06	3451245	3.30741e+06	5.0775e+06	5.15518e+06	5059374	4896676	5.10365e+06	-0.988656	1.36207e-10	9.05154e-09	0.873868	4.41396e-05	0.000479537
B1XC69_ECODH	ddlB	D-alanine--D-alanine ligase B (EC 6.3.2.4) (D-Ala-D-Ala ligase B) (D-alanylalanine synthetase B)	cytosol	cell wall organization; peptidoglycan biosynthetic process; regulation of cell shape	33.987	7			1.59519e+06	1.70254e+06	1.69205e+06	1648490	1.61604e+06	1.74993e+06	1.8974e+06	1743053	1.86758e+06	1.72431e+06	1.87253e+06	1.98507e+06	2138065	1.96697e+06	0.185833	0.621451	0.691974	0.0440927	0.876852	0.917278
B1XGX4_ECODH	deaD	ATP-dependent RNA helicase DeaD (EC 3.6.4.13) (Cold-shock DEAD box protein A) (Translation factor W2)	cytosol	cellular response to cold; mRNA stabilization; positive regulation of translation; ribosomal large subunit assembly; RNA catabolic process; RNA secondary structure unwinding	51.192	21			17400000	17200000	15600000	15300000	16500000	22000000	22900000	22500000	22800000	32300000	32300000	33600000	33600000	35200000	0.0760896	0.937121	0.951438	0.0906786	0.753788	0.824878
DEF_ECODH	def	Peptide deformylase (PDF) (EC 3.5.1.88) (Polypeptide deformylase)	cytosol	co-translational protein modification; N-terminal protein amino acid modification; translation	32.544	3			941145	556951	827158	459613	725978	582317	546279	540127	682268	986432	992650	1.03287e+06	1.33334e+06	1.0479e+06	-0.446529	0.0844137	0.13667	0.549202	0.0442208	0.0882003
B1XD31_ECODH	degP	Periplasmic serine endoprotease DegP (EC 3.4.21.107) (Heat shock protein DegP) (Protease Do)	outer membrane-bounded periplasmic space; plasma membrane	misfolded or incompletely synthesized protein catabolic process; protein folding; proteolysis; response to oxidative stress; response to temperature stimulus	48.312	14	degradation/folding	cpxR-abh.	12300000	11000000	12400000	11200000	10900000	178000000	181000000	175000000	172000000	13700000	14900000	14500000	13900000	14200000	0.993015	1.26067e-12	3.28841e-10	-0.905524	9.85976e-06	0.000222004
B1XHK7_ECODH	degQ	Periplasmic pH-dependent serine endoprotease DegQ (EC 3.4.21.107) (Protease Do)	integral component of external side of plasma membrane; periplasmic space	proteolysis; proteolysis involved in cellular protein catabolic process	20	6			781231	826357	885456	739402	848912	833293	855099	833900	847455	640440	648797	607570	742536	733482	0.405234	0.112766	0.173724	-0.473436	0.0879611	0.152008
B1XHK8_ECODH	degS	Serine endoprotease DegS (EC 3.4.21.107) (Site-1 protease DegS) (S1P protease DegS) (Site-1-type intramembrane protease)	integral component of external side of plasma membrane; outer membrane-bounded periplasmic space	cellular response to misfolded protein; proteolysis	19.437	3			149396	124185	149174	188617	140857	169460	140281	171268	149607	151087	120169	156920	126016	167965	0.218107	0.419561	0.5082	-0.140319	0.732275	0.806165
TYPH_ECODH	deoA	Thymidine phosphorylase (EC 2.4.2.4) (TdRPase)	cytosol; membrane	cellular response to DNA damage stimulus; pyrimidine nucleobase metabolic process; thymidine metabolic process	60.909	19			8915559	8877035	7899285	7.9851e+06	7.86427e+06	13200000	13800000	12900000	12900000	14200000	14500000	14400000	14600000	14700000	0.445161	0.160311	0.234141	-0.258244	0.374407	0.47888
DEOB_ECODH	deoB	Phosphopentomutase (EC 5.4.2.7) (Phosphodeoxyribomutase)	cytosol	5-phosphoribose 1-diphosphate biosynthetic process; cellular metabolic compound salvage; cellular response to DNA damage stimulus; deoxyribonucleotide catabolic process	56.265	16			17000000	16500000	15100000	15400000	15300000	25400000	26400000	25500000	25900000	32700000	31000000	29400000	23600000	24800000	0.449727	0.153047	0.225332	-0.286097	0.317753	0.423813
DEOC_ECODH	deoC	Deoxyribose-phosphate aldolase (DERA) (EC 4.1.2.4) (2-deoxy-D-ribose 5-phosphate aldolase) (Phosphodeoxyriboaldolase) (Deoxyriboaldolase)	cytosol; membrane	carbohydrate catabolic process; cellular response to DNA damage stimulus; deoxyribonucleotide catabolic process; deoxyribose phosphate catabolic process; nucleobase-containing small molecule interconversion	50.193	9			12700000	11900000	11100000	10600000	12300000	17000000	19000000	18600000	18900000	22300000	21900000	21000000	22100000	23900000	0.332819	0.32883	0.417679	-0.165066	0.575679	0.675756
DEOD_ECODH	deoD	Purine nucleoside phosphorylase DeoD-type (PNP) (EC 2.4.2.1) (Inosine phosphorylase)	cytosol; membrane	cellular response to DNA damage stimulus; purine nucleoside catabolic process; purine nucleoside interconversion	54.393	9			24600000	23300000	21700000	21200000	21800000	47700000	50600000	50700000	44900000	36200000	35900000	29900000	31400000	31000000	0.89009	7.04374e-05	0.000340992	-0.776561	0.00114908	0.00482744
DER_ECODH	der	GTPase Der (Double era-like domain protein) (GTP-binding protein EngA)	cytosol	ribosomal large subunit assembly	30.816	11			4948062	4.75623e+06	5086103	4.33341e+06	5.06439e+06	5.76907e+06	5987191	5575325	5890454	6.48975e+06	6878963	6.68955e+06	7.52565e+06	7226638	0.135151	0.779805	0.831736	0.0540355	0.858123	0.905177
DGTP_ECODH	dgt	Deoxyguanosinetriphosphate triphosphohydrolase (dGTP triphosphohydrolase) (dGTPase) (EC 3.1.5.1)	na	dGTP catabolic process; GTP metabolic process; nucleobase-containing small molecule interconversion	3.762	2			2.5494e+06	2.16992e+06	1.49081e+06	1.77345e+06	2.49338e+06	2.59032e+06	2.48533e+06	2580966	2.27764e+06	3.06116e+06	2833828	2.74864e+06	2.84768e+06	2864730	0.14891	0.726141	0.782904	-0.174983	0.50704	0.612132
B1XAP1_ECODH	dhaK	PTS-dependent dihydroxyacetone kinase, dihydroxyacetone-binding subunit DhaK (EC 2.7.-.-)	cytosol	cellular response to DNA damage stimulus; glycerol catabolic process; ketone catabolic process; monosaccharide catabolic process	28.09	6			2389381	2.40108e+06	2.51359e+06	2355229	2.30964e+06	2.2492e+06	2657538	2.86633e+06	2.91755e+06	3.12188e+06	2.99323e+06	2.83306e+06	3.09011e+06	3639417	0.0170746	0.943939	0.95703	0.14255	0.57769	0.676207
B1XAP0_ECODH	dhaL	PTS-dependent dihydroxyacetone kinase, ADP-binding subunit DhaL (EC 2.7.-.-)	cytosol	glycerol catabolic process	58.571	7			1.9604e+06	1.6903e+06	1.94368e+06	1.86589e+06	1.7212e+06	1.62009e+06	2.20131e+06	1.85237e+06	2.02585e+06	2.5126e+06	2.25549e+06	2.22117e+06	2388075	2.32582e+06	-0.17041	0.463027	0.546631	0.367277	0.186854	0.280661
B1XAN9_ECODH	dhaM	PTS-dependent dihydroxyacetone kinase, phosphotransferase subunit DhaM [Includes: Phosphocarrier protein HPr (Protein H); Phosphotransferase enzyme IIA component (EC 2.7.1.-) (PTS system EIIA component)]	cytosol; integral component of membrane	cellular response to DNA damage stimulus; glycerol catabolic process; phosphoenolpyruvate-dependent sugar phosphotransferase system	38.771	11			2.77486e+06	2.45054e+06	2.33612e+06	2.1854e+06	2.09202e+06	3.57334e+06	4059712	3.9967e+06	3.90584e+06	3.79147e+06	3575589	3276063	3.08762e+06	3.37511e+06	0.704479	0.00843684	0.0193586	-0.555777	0.0407913	0.0823714
B1XF38_ECODH	dicA	HTH-type transcriptional regulator DicA (Repressor protein of division inhibition gene dicA)	na	cell cycle; cell division; regulation of transcription, DNA-templated; transcription, DNA-templated	22.963	2			75397.8	55006.8	79225.5	53689.4	70394.8	86528.9	100038	87440.7	80512.5	75161.9	73493.5	64026.4	82519.9	86604.6	0.623277	0.0241495	0.0472012	-0.505519	0.070726	0.127814
B1XC56_ECODH	djlA	DnaJ-like protein DjlA	integral component of membrane; membrane; plasma membrane	na	22.14	4			573030	521978	532076	511565	514343	652914	694579	750014	610366	661531	689623	706108	804713	707129	0.387991	0.239977	0.320798	-0.282902	0.358811	0.465054
B1XFG4_ECODH	dkgA	2,5-diketo-D-gluconic acid reductase A (2,5-DKG reductase A) (2,5-DKGR A) (25DKGR-A) (EC 1.1.1.274) (AKR5C)	cytosol	L-ascorbic acid biosynthetic process; methylglyoxal catabolic process	21.818	4			1.03114e+06	999552	1.1018e+06	1.16048e+06	1.00884e+06	370439	423669	393333	453492	1.13917e+06	1.01741e+06	1.08575e+06	1.29436e+06	1262082	-0.958907	2.23901e-08	5.19592e-07	0.942346	3.99044e-07	8.53937e-05
B1XD71_ECODH	dkgB	2,5-diketo-D-gluconic acid reductase B (2,5-DKG reductase B) (2,5-DKGR B) (25DKGR-B) (EC 1.1.1.346) (AKR5D)	cytoplasm	L-ascorbic acid biosynthetic process; methylglyoxal catabolic process	13.109	2			57684.3	71555.7	81615.4	81074.8	79125.5	80679.1	66808.2	80331.7	63353.6	80003.4	89452.9	74851.8	67308.6	54917.8	-0.0081377	0.933307	0.949128	-0.0894002	0.784675	0.848778
B1XCC0_ECODH	dksA	RNA polymerase-binding transcription factor DksA (DnaK suppressor protein)	cytoplasm; cytosol	regulation of gene expression	54.967	5			15900000	17100000	18000000	15900000	16600000	12900000	13000000	13900000	13900000	14300000	14000000	15300000	15200000	15200000	-0.799547	0.00132875	0.00403036	0.667574	0.00776239	0.0215861
B1X7M2_ECODH	dld	D-lactate dehydrogenase (EC 1.1.1.28) (Respiratory D-lactate dehydrogenase)	extrinsic component of cytoplasmic side of plasma membrane; integral component of plasma membrane; plasma membrane	aerobic respiration; anaerobic respiration; lactate oxidation; respiratory electron transport chain; transmembrane transport	25.744	12			2.00321e+06	1.94744e+06	1.82838e+06	1972657	1.93467e+06	2.32299e+06	2.36048e+06	2.08884e+06	2174407	1.46269e+06	1445260	1.38862e+06	1.3984e+06	1.43183e+06	0.602409	0.0135063	0.0286592	-0.669421	0.00758352	0.0211991
B1X834_ECODH	dmsA	Dimethyl sulfoxide reductase DmsA (DMSO reductase) (DMSOR) (Me2SO reductase) (EC 1.8.5.3)	dimethyl sulfoxide reductase complex; intrinsic component of periplasmic side of plasma membrane	anaerobic respiration	11.794	8			660383	740701	1.49639e+06	1.11866e+06	677896	211382	172579	196211	224120	193792	162750	162366	188889	180328	-0.50844	0.0979876	0.154373	0.384371	0.167757	0.255334
B1XCU0_ECODH	dnaB	Replicative DNA helicase (EC 3.6.4.12)	cytosol; primosome complex	DNA replication; DNA replication, synthesis of RNA primer; DNA unwinding involved in DNA replication; response to ionizing radiation	19.958	7			713014	689790	692500	620812	736967	697999	697949	692739	667840	823768	806383	824096	890274	926503	-0.321788	0.19306	0.270099	0.402214	0.153316	0.237697
B1XFH2_ECODH	dnaC	DNA replication protein DnaC	primosome complex	DNA replication, synthesis of RNA primer; DNA strand elongation involved in DNA replication	8.571	2			80511.3	226826	75527.5	91687.4	58892.7	83374.2	119940	84833.7	96173.6	173279	145675	102751	66818.1	94304.1	-0.0851536	0.758678	0.811402	0.0758546	0.836584	0.88758
B1XD53_ECODH	dnaE	DNA polymerase III subunit alpha (EC 2.7.7.7)	cytoplasm; cytosol; DNA polymerase III, core complex	DNA biosynthetic process; DNA replication	2.069	2			118888	79565.9	91387	116165	85888	58232.4	71259.5	55110.5	56444.1	85358.3	93702.7	103443	116658	110987	-0.861753	5.10618e-05	0.000257422	0.870141	4.85295e-05	0.000506787
B1XG71_ECODH	dnaG	DNA primase (EC 2.7.7.-)	cytoplasm; primosome complex	DNA replication, synthesis of RNA primer	5.336	2			64675.5	70565.6	65711.4	79209.6	67444.4	118795	116478	120341	105601	117213	111044	104785	64419.1	78111.2	0.702771	0.00804451	0.0186093	-0.610374	0.0210963	0.0480418
DNAJ_ECODH	dnaJ	Chaperone protein DnaJ (HSP40) (Heat shock protein J)	cytoplasm; cytosol; membrane	chaperone cofactor-dependent protein refolding; DNA replication; oxidation-reduction process; protein folding; protein refolding; regulation of nucleic acid-templated transcription; response to heat; viral process	33.245	9		response to misfolding and heat shock sigma factor RpoH	5172401	5.88236e+06	5734768	5414034	5083144	12100000	11600000	11100000	12200000	10800000	11400000	11500000	9215290	10900000	0.651968	0.0197578	0.0396784	-0.441767	0.11637	0.190093
B1XBD9_ECODH	dnaK	Chaperone protein DnaK (HSP70) (Heat shock 70 kDa protein) (Heat shock protein 70)	cytoplasm; cytosol; membrane; plasma membrane	cellular response to unfolded protein; chaperone cofactor-dependent protein refolding; chaperone mediated protein folding requiring cofactor; DNA replication; protein complex assembly; protein complex disassembly; regulation of nucleic acid-templated transcription; response to heat	68.025	28		response to misfolding and heat shock sigma factor RpoH	104000000	99800000	106000000	97400000	104000000	275000000	270000000	252000000	285000000	203000000	217000000	211000000	207000000	221000000	0.756737	0.0036486	0.00962862	-0.554666	0.0402256	0.0813414
B1X9T0_ECODH	dnaN	DNA polymerase III subunit beta (EC 2.7.7.7) (Beta sliding clamp) (Beta clamp)	cytosol; DNA polymerase III complex	cellular response to DNA damage stimulus; DNA strand elongation involved in DNA replication	31.421	9			3.42805e+06	3.63804e+06	3155757	3.27752e+06	3.34772e+06	4361928	4.2869e+06	3.91193e+06	4.04841e+06	4278085	4.15085e+06	4.04308e+06	3.62818e+06	3.79858e+06	0.625388	0.0263278	0.0511852	-0.489727	0.0642713	0.117949
DNAT_ECODH	dnaT	Primosomal protein 1 (Primosomal protein I)	primosome complex	DNA-dependent DNA replication; DNA replication, synthesis of RNA primer; pre-replicative complex assembly involved in nuclear cell cycle DNA replication	40.223	4			274552	310620	294612	285439	306276	172727	199499	174265	174767	300075	343514	347822	336710	386792	-0.90562	2.24357e-06	2.18052e-05	0.878905	3.9452e-05	0.000450615
B1XFQ7_ECODH	dnaX	DNA polymerase III subunit tau (EC 2.7.7.7) (DNA polymerase III subunit gamma)	DNA polymerase III, clamp loader complex	DNA-dependent DNA replication; DNA replication	6.687	4			266529	257884	253580	238016	255217	306990	272260	290194	276164	263890	278743	259403	244724	271783	0.725501	0.00387572	0.0101729	-0.724205	0.00313254	0.0105041
B1X8G0_ECODH	dppA	Periplasmic dipeptide transport protein (Dipeptide-binding protein) (DBP)	ATP-binding cassette (ABC) transporter complex; outer membrane-bounded periplasmic space	chemotaxis; peptide transport; protein transport; transmembrane transport	21.682	8			1.45371e+06	1.38124e+06	1.49296e+06	1.54326e+06	1.62119e+06	431816	643070	395639	569674	2.13495e+06	2.06107e+06	2121742	2.37773e+06	2447305	-0.89461	4.90935e-06	4.02994e-05	0.915444	6.53622e-06	0.000180709
DPS_ECODH	dps	DNA protection during starvation protein (EC 1.16.-.-)	cytoplasm; membrane; nucleoid	cellular iron ion homeostasis; chromosome condensation; response to starvation	50.299	7		OxyR regulated	23900000	21300000	26100000	26000000	24500000	14800000	13900000	14400000	13800000	34200000	33400000	36000000	40900000	41500000	-0.79737	0.000267879	0.00104997	0.846815	0.000103738	0.000847291
B1XAL7_ECODH	dsbA	Thiol:disulfide interchange protein DsbA	outer membrane-bounded periplasmic space	cell redox homeostasis; cellular response to antibiotic; oxidation-reduction process; protein folding	37.019	5	degradation/folding	upregulated	1.6883e+06	1.24512e+06	1.47198e+06	1.52965e+06	1.57836e+06	5799379	5.24594e+06	4981964	6.19597e+06	1.11985e+06	1.26318e+06	1.08034e+06	1.12905e+06	1.25962e+06	0.950231	2.6534e-08	5.96811e-07	-0.891736	1.67881e-05	0.000269517
B1XA72_ECODH	dsbB	Disulfide bond formation protein B (Disulfide oxidoreductase)	integral component of membrane; plasma membrane	electron transport chain; response to heat	13.636	2			204208	174115	119509	157340	151921	432853	517066	428236	350231	436693	424704	315465	209464	235884	0.702028	0.00924583	0.0209248	-0.618408	0.0166998	0.0396993
B1XEI0_ECODH	dsbC	Thiol:disulfide interchange protein DsbC	outer membrane-bounded periplasmic space; periplasmic space	cell redox homeostasis; oxidation-reduction process; protein folding	16.949	3			1.83692e+06	1.91336e+06	1.86237e+06	1.7161e+06	1.64643e+06	1.34885e+06	1304158	1.00672e+06	1.614e+06	2.2846e+06	2279465	2.45465e+06	2.12433e+06	2.13083e+06	-0.743215	0.0017165	0.00495954	0.870107	0.000110569	0.000869097
B1X602_ECODH	dsbG	Thiol:disulfide interchange protein DsbG	periplasmic space	oxidation-reduction process; protein folding	27.419	5		upregulated	776221	723254	700504	677118	699684	307929	503741	267420	493871	611639	587465	628406	714147	554008	-0.83838	0.000263186	0.00103435	0.840434	0.000367999	0.00201504
SDHD_ECODH	dsdA	D-serine dehydratase (EC 4.3.1.18) (D-serine deaminase) (DSD)	cytoplasm; cytosol	cellular response to DNA damage stimulus; detoxification of nitrogen compound; D-serine biosynthetic process; D-serine catabolic process; D-serine metabolic process; L-serine metabolic process	37.783	11			9446569	8974220	9213499	8529666	9575881	3.17787e+06	2945145	3.13589e+06	3.43015e+06	8.16677e+06	8009211	8.16877e+06	8445822	9360061	-0.986073	2.4728e-10	1.50635e-08	0.907165	8.98272e-06	0.000220085
B1X9N8_ECODH	dsdX	DsdX permease	integral component of plasma membrane; plasma membrane	cellular response to DNA damage stimulus; D-serine transport	6.517	3			53694.6	67142	58844.5	89140.8	90774.3	56930.2	24095.6	61319.6	45121.8	234806	255496	231966	207073	201054	-0.540132	0.0298536	0.0572782	0.579276	0.0279517	0.0596723
B1XCT7_ECODH	dusA	tRNA-dihydrouridine(20/20a) synthase (EC 1.3.1.-) (EC 1.3.1.91) (U20-specific dihydrouridine synthase) (U20-specific Dus) (tRNA-dihydrouridine synthase A)	cytosol	na	35.362	7			1.0861e+06	1.10552e+06	1134441	1.12078e+06	953980	1.00387e+06	1.07707e+06	912577	1.02964e+06	1.53197e+06	1494281	1.27666e+06	1172568	1.19563e+06	-0.461363	0.0716727	0.118268	0.603052	0.0248236	0.054822
DUT_ECODH	dut	Deoxyuridine 5'-triphosphate nucleotidohydrolase (dUTPase) (EC 3.6.1.23) (dUTP pyrophosphatase)	cytosol	dUMP biosynthetic process; dUTP catabolic process	44.371	3			4.08614e+06	4135700	3.91998e+06	3.91007e+06	4071282	3.84551e+06	4.24618e+06	4362177	3898483	5109342	5410445	5573397	4570805	4.87011e+06	-0.279912	0.248347	0.330087	0.29671	0.296632	0.400439
B1XD42_ECODH	dxr	1-deoxy-D-xylulose 5-phosphate reductoisomerase (DXP reductoisomerase) (EC 1.1.1.267) (1-deoxyxylulose-5-phosphate reductoisomerase) (2-C-methyl-D-erythritol 4-phosphate synthase)	na	isopentenyl diphosphate biosynthetic process, methylerythritol 4-phosphate pathway; isopentenyl diphosphate biosynthetic process, methylerythritol 4-phosphate pathway involved in terpenoid biosynthetic process	15.578	4			285483	321310	336137	295530	321263	295344	301083	347534	336988	340537	341260	265786	300349	302219	0.204064	0.483103	0.562338	-0.282671	0.349655	0.45765
DXS_ECODH	dxs	1-deoxy-D-xylulose-5-phosphate synthase (EC 2.2.1.7) (1-deoxyxylulose-5-phosphate synthase) (DXP synthase) (DXPS)	cytosol	1-deoxy-D-xylulose 5-phosphate biosynthetic process; isopentenyl diphosphate biosynthetic process, methylerythritol 4-phosphate pathway; pyridoxine biosynthetic process; terpenoid biosynthetic process; thiamine biosynthetic process; ubiquinone biosynthetic process	21.29	10			3.60502e+06	3.4111e+06	3.54244e+06	3232721	3.27023e+06	3.71313e+06	3.79355e+06	3.7933e+06	3.5414e+06	3.13888e+06	3.28474e+06	3.40842e+06	3119886	3145490	0.677053	0.00546333	0.0134922	-0.748534	0.0023571	0.00837856
NQOR_ECODH	ECDH10B_1076	na	na	na	46.465	6			7.70157e+06	8337892	9213499	8323413	7.8491e+06	11900000	12600000	11100000	11200000	8654073	8.13616e+06	9177496	10400000	10100000	0.850807	0.000190479	0.000788896	-0.64399	0.0155025	0.0373389
CINAL_ECODH	ECDH10B_2409	na	na	na	18	7			812472	817260	872671	861571	875243	580988	561001	523760	540795	1.04916e+06	1.20418e+06	1.10813e+06	1.0601e+06	1.12552e+06	-0.836356	6.76714e-05	0.000331999	0.857177	0.00010133	0.000832273
ECOT_ECODH	eco	Ecotin	outer membrane-bounded periplasmic space	negative regulation of endopeptidase activity	26.543	3			1.24708e+06	1.15885e+06	949314	1.23207e+06	833095	1.12608e+06	1.30458e+06	975694	1.20414e+06	1.56847e+06	1.40742e+06	909701	710129	972222	0.137935	0.624434	0.693631	-0.0898417	0.713012	0.790913
B1XHB8_ECODH	eda	KHG/KDPG aldolase [Includes: 4-hydroxy-2-oxoglutarate aldolase (EC 4.1.3.16) (2-keto-4-hydroxyglutarate aldolase) (KHG-aldolase); 2-dehydro-3-deoxy-phosphogluconate aldolase (EC 4.1.2.14) (2-keto-3-deoxy-6-phosphogluconate aldolase) (KDPG-aldolase) (Phospho-2-dehydro-3-deoxygluconate aldolase) (Phospho-2-keto-3-deoxygluconate aldolase)]	cytosol; membrane	na	66.197	7			10100000	10100000	9387551	9191382	10600000	9410306	10200000	10800000	9649042	11000000	11600000	10400000	11500000	11700000	-0.197627	0.390903	0.48106	0.117872	0.68227	0.762015
B1XHB9_ECODH	edd	Phosphogluconate dehydratase (EC 4.2.1.12) (6-phosphogluconate dehydratase)	cytosol	branched-chain amino acid biosynthetic process; Entner-Doudoroff pathway through 6-phosphogluconate	5.638	3			179915	164351	169766	219742	167373	242198	199990	223763	253086	203706	220264	216131	196102	186521	0.686995	0.00777115	0.0181783	-0.486521	0.0797521	0.14031
B1X9D7_ECODH	efeO	Iron uptake system component EfeO	periplasmic space	cellular response to DNA damage stimulus; response to antibiotic; response to zinc ion	24.533	7			580988	686883	426227	489100	577710	99730.6	96175.3	143784	106481	645014	742532	713236	729602	722588	-0.945691	7.88079e-08	1.38816e-06	0.847741	0.000132765	0.000988121
EFP_ECODH	efp	Elongation factor P (EF-P)	cytoplasm; cytosol	translational elongation	17.021	2			14000000	13600000	13300000	13900000	14100000	11900000	10800000	11700000	12700000	16800000	14900000	16200000	18000000	17100000	-0.681834	0.0047028	0.0119574	0.760588	0.00154034	0.00600525
B1XHI4_ECODH	elbB	Enhancing lycopene biosynthesis protein 2 (Sigma cross-reacting protein 27A) (SCRP-27A)	cytosol	isoprenoid biosynthetic process; positive regulation of isoprenoid metabolic process	51.152	6			3.52686e+06	3.38352e+06	4030966	3866372	3.58289e+06	2.47748e+06	2.45113e+06	2.69551e+06	2.52165e+06	3388871	3.27895e+06	2.70413e+06	2.45208e+06	2.88422e+06	-0.732776	0.00469354	0.0119546	0.578151	0.0279586	0.0596723
B1XCL8_ECODH	emrA	Multidrug export protein EmrA	integral component of membrane; intrinsic component of periplasmic side of plasma membrane; intrinsic component of plasma membrane	response to antibiotic	20.769	6			1.09793e+06	1.12962e+06	1.10027e+06	1083365	1.13739e+06	520491	545398	449093	585465	1.13495e+06	1.10902e+06	1.21482e+06	1.29603e+06	1.28788e+06	-0.951297	7.38674e-08	1.317e-06	0.943065	9.34541e-07	8.53937e-05
EMTA_ECODH	emtA	Endo-type membrane-bound lytic murein transglycosylase A (EC 4.2.2.n2) (Peptidoglycan lytic endotransglycosylase)	cell outer membrane	cell wall macromolecule catabolic process; cell wall organization; peptidoglycan turnover	17.241	3			691337	714317	602723	481201	686734	654994	622076	614891	616362	622550	764061	627857	630947	612240	-0.0542144	0.821796	0.864986	-0.121198	0.581889	0.67949
B1XAM1_ECODH	engB	Probable GTP-binding protein EngB	cytosol	barrier septum assembly	27.273	4			1.31138e+06	1.27177e+06	1.31725e+06	1.27027e+06	1.36317e+06	1.2488e+06	1.20733e+06	1.69307e+06	1.27274e+06	1.38732e+06	1.4276e+06	1.41884e+06	1.47679e+06	1.5513e+06	-0.0615213	0.751209	0.805772	-0.0748062	0.919845	0.94572
ENO_ECODH	eno	Enolase (EC 4.2.1.11) (2-phospho-D-glycerate hydro-lyase) (2-phosphoglycerate dehydratase)	cell surface; cytoskeleton; cytosol; extracellular region; membrane; phosphopyruvate hydratase complex	glycolytic process	63.426	17			132000000	134000000	142000000	132000000	132000000	118000000	122000000	124000000	126000000	117000000	122000000	133000000	123000000	126000000	-0.539621	0.0700613	0.116002	0.435133	0.109269	0.18051
B1X5Z3_ECODH	entA	2,3-dihydro-2,3-dihydroxybenzoate dehydrogenase (DiDHB-DH) (EC 1.3.1.28) (Trans-2,3-dihydro-2,3-dihydroxybenzoate dehydrogenase)	cytosol	enterobactin biosynthetic process	7.661	2			49743.7	50913.4	34845.1	32002.3	21360.8	260422	231161	210738	220917	74324.8	89505.6	72462.8	72671.9	61945.4	0.912082	1.29904e-05	8.55494e-05	-0.775087	0.00112675	0.00477482
B1X5Z2_ECODH	entB	Enterobactin synthase component B (EC 6.3.2.14) (Enterobactin biosynthesis bifunctional protein EntB) (Enterochelin synthase B) [Includes: Isochorismatase (EC 3.3.2.1) (2,3-dihydro-2,3-dihydroxybenzoate synthase) (Isochorismate lyase); Aryl carrier protein (ArCP)]	cytosol; plasma membrane	enterobactin biosynthetic process	13.333	3	metabolism		237831	202790	204687	207920	201583	1.18381e+06	1.2505e+06	1.21159e+06	1.18647e+06	420796	443170	395927	404064	416210	0.951453	1.13904e-06	1.24275e-05	-0.814579	0.000424739	0.00224989
B1X5Z1_ECODH	entE	Enterobactin synthase component E (EC 6.3.2.14) (2,3-dihydroxybenzoate-AMP ligase) (DHB-AMP ligase) (2,3-dihydroxybenzoate-AMP synthase) (EC 2.7.7.58) (Dihydroxybenzoic acid-activating enzyme) (Enterochelin synthase E) (S-dihydroxybenzoyltransferase) (EC 2.5.1.-)	cytosol; membrane	enterobactin biosynthetic process	9.515	3	metabolism		66635.9	47366.4	28534.1	64541.4	21521.9	350988	476459	449574	307971	141464	118302	95530.1	85475	90685.6	0.882006	6.82641e-05	0.000333786	-0.759542	0.00188425	0.00700958
B1X5Y3_ECODH	entF	Enterobactin synthase component F (EC 2.7.7.-) (Enterochelin synthase F) (Serine-activating enzyme) (Seryl-AMP ligase)	cytosol; enterobactin synthetase complex; plasma membrane	amino acid activation for nonribosomal peptide biosynthetic process; enterobactin biosynthetic process	2.862	3			26667.4	39390.6	19482.4	42204.5	15164.8	231818	202712	174439	195060	60813.6	48241.3	43315.1	49348.2	36627.8	0.931024	2.70381e-06	2.48614e-05	-0.790299	0.000795362	0.00361124
B1X947_ECODH	envC	Murein hydrolase activator EnvC (Septal ring factor)	cell division site; outer membrane-bounded periplasmic space; periplasmic space; plasma membrane	autolysis; cell cycle; cell separation after cytokinesis; peptidoglycan-based cell wall biogenesis; positive regulation of hydrolase activity; response to drug	10.263	4			242031	261241	219844	221979	170856	206793	194473	215398	212247	212216	228432	206019	214409	215894	-0.288656	0.363316	0.449762	0.25226	0.366209	0.471716
E4PD_ECODH	epd	D-erythrose-4-phosphate dehydrogenase (E4PDH) (EC 1.2.1.72)	cytosol	glucose metabolic process; pyridoxal phosphate biosynthetic process; pyridoxine biosynthetic process	15.044	5			651946	665511	612861	636775	585257	643202	520331	482667	560200	606686	667664	636672	607276	620671	-0.670277	0.0101665	0.0225888	0.727075	0.00548382	0.0161967
B1XBC0_ECODH	eptC	Phosphoethanolamine transferase EptC (EC 2.7.-.-)	integral component of membrane; plasma membrane	lipopolysaccharide core region biosynthetic process	14.385	6			628903	719489	669773	674718	729723	418472	384497	438352	443884	698348	709090	786058	814213	808741	-0.913984	2.1329e-06	2.09282e-05	0.871799	4.62372e-05	0.000489846
ERA_ECODH	era	GTPase Era (ERA) (GTP-binding protein Era)	cytoplasm; cytosol; plasma membrane	protein phosphorylation; ribosomal small subunit biogenesis	19.934	5			1899425	1.97473e+06	1.77461e+06	1.64109e+06	1.84871e+06	1.65357e+06	1.71992e+06	1719277	1.61027e+06	2296555	2.21929e+06	2.21128e+06	2.16131e+06	2.19755e+06	-0.577702	0.0182259	0.0370601	0.569897	0.0350618	0.0719948
ERPA_ECODH	erpA	Iron-sulfur cluster insertion protein ErpA	cytosol	aerobic respiration; anaerobic respiration; iron-sulfur cluster assembly; protein maturation; protein maturation by iron-sulfur cluster transfer; sulfur compound metabolic process	18.421	2			2.56678e+06	2.90529e+06	2.76855e+06	2.70774e+06	3223396	3.07481e+06	2.96229e+06	2750210	3.13548e+06	2.94234e+06	3.30268e+06	3.54572e+06	3.33686e+06	3.4624e+06	-0.0118552	0.86424	0.899942	0.160981	0.631908	0.720521
B1XFK1_ECODH	ettA	Energy-dependent translational throttle protein EttA (Translational regulatory factor EttA)	cytoplasm	negative regulation of translational elongation; translation	56.577	22			24800000	26100000	26200000	24300000	26700000	23900000	24500000	24300000	24000000	27000000	27400000	27400000	26600000	28200000	-0.664064	0.00544218	0.0134627	0.655787	0.0111283	0.0288467
B1XAB2_ECODH	eutB	Ethanolamine ammonia-lyase heavy chain (EC 4.3.1.7) (Ethanolamine ammonia-lyase large subunit)	cytosol; ethanolamine ammonia-lyase complex	cellular amino acid metabolic process; ethanolamine catabolic process	6.181	2			121977	178456	175953	155960	120952	113642	99970.1	124584	107167	87450.3	131496	150037	128162	139227	-0.531956	0.0642258	0.108678	0.444076	0.0939427	0.160636
B1X9P2_ECODH	evgA	Positive transcription regulator EvgA	cytosol	phosphorelay signal transduction system; regulation of transcription, DNA-templated; transcription, DNA-templated	25.98	4			703082	753483	723254	750632	747455	462729	463053	398367	509399	658583	592773	575471	698218	642888	-0.912414	1.49427e-05	9.49838e-05	0.870199	9.09092e-05	0.000776699
B1XFF9_ECODH	exbB	Biopolymer transport protein ExbB	integral component of membrane; plasma membrane	bacteriocin transport; protein stabilization	19.672	4			1919404	1.9582e+06	1.38927e+06	1.58011e+06	1669202	4.15918e+06	4.07388e+06	3.8391e+06	3.82608e+06	2.70114e+06	3123543	2.976e+06	2.8634e+06	2.84248e+06	0.808	0.00107906	0.00339996	-0.677773	0.00704716	0.0200057
B1XFF8_ECODH	exbD	Biopolymer transport protein ExbD	integral component of membrane; plasma membrane	bacteriocin transport; protein stabilization; protein transport	36.879	4			540200	626970	514533	496296	472778	955334	852256	964033	908300	703373	718839	822382	732774	610211	0.821748	0.000596594	0.00210174	-0.703395	0.00523366	0.0156155
B1XG98_ECODH	exuR	Exu regulon transcriptional regulator	na	negative regulation of transcription, DNA-templated; transcription, DNA-templated	18.217	3			481629	572432	553677	569286	536342	475882	468738	437851	480597	452613	502138	458595	471677	489934	-0.534236	0.0695075	0.1153	0.469118	0.100182	0.169129
FABA_ECODH	fabA	3-hydroxydecanoyl-[acyl-carrier-protein] dehydratase (EC 4.2.1.59) (3-hydroxyacyl-[acyl-carrier-protein] dehydratase FabA) (Beta-hydroxydecanoyl thioester dehydrase) (Trans-2-decenoyl-[acyl-carrier-protein] isomerase) (EC 5.3.3.14)	cytosol	fatty acid biosynthetic process; lipid biosynthetic process	38.372	6			17800000	19600000	17000000	15600000	18300000	15600000	13600000	13500000	14700000	18900000	17700000	18900000	17900000	17600000	-0.825322	0.000243114	0.000968482	0.768228	0.00218504	0.00786831
B1X934_ECODH	fabB	3-oxoacyl-[acyl-carrier-protein] synthase 1 (EC 2.3.1.41) (3-oxoacyl-[acyl-carrier-protein] synthase I) (Beta-ketoacyl-ACP synthase I) (KAS I)	cytosol	fatty acid biosynthetic process; lipid biosynthetic process	36.207	8			19600000	19400000	18400000	19900000	18900000	20100000	22000000	21800000	21200000	24300000	24400000	24800000	23300000	24600000	0.048378	0.988609	0.990641	0.0914357	0.738796	0.81212
B1XA02_ECODH	fabD	Malonyl CoA-acyl carrier protein transacylase (MCT) (EC 2.3.1.39)	cytosol	fatty acid biosynthetic process	63.754	10			19200000	19200000	20500000	19500000	19900000	14800000	16200000	16400000	16000000	27400000	28500000	23300000	24000000	23400000	-0.69833	0.00273652	0.00739517	0.716707	0.00387784	0.0123368
B1XA05_ECODH	fabF	3-oxoacyl-[acyl-carrier-protein] synthase 2 (EC 2.3.1.179) (3-oxoacyl-[acyl-carrier-protein] synthase II) (Beta-ketoacyl-ACP synthase II) (KAS II)	cytosol	fatty acid biosynthetic process	43.584	10			13000000	12400000	11700000	12300000	13900000	13400000	15300000	14500000	14800000	15900000	16400000	15600000	16100000	17200000	0.169349	0.693107	0.751918	-0.0539119	0.839113	0.888801
B1XA03_ECODH	fabG	3-oxoacyl-[acyl-carrier-protein] reductase FabG (EC 1.1.1.100) (3-ketoacyl-acyl carrier protein reductase) (Beta-Ketoacyl-acyl carrier protein reductase) (Beta-ketoacyl-ACP reductase)	cytosol	biotin biosynthetic process; fatty acid biosynthetic process; fatty acid elongation; lipid biosynthetic process	61.475	10			21800000	23100000	23800000	22900000	24300000	20100000	21300000	21900000	21100000	26700000	27300000	28100000	30600000	30500000	-0.572943	0.0193568	0.0389803	0.640697	0.0117909	0.0302403
B1XA01_ECODH	fabH	3-oxoacyl-[acyl-carrier-protein] synthase 3 (EC 2.3.1.180) (3-oxoacyl-[acyl-carrier-protein] synthase III) (Beta-ketoacyl-ACP synthase III) (KAS III) (EcFabH)	cytosol	fatty acid biosynthetic process; fatty acid metabolic process	48.265	9			11900000	11400000	11600000	11700000	12000000	11300000	11200000	12200000	11900000	15600000	16300000	15900000	16200000	17000000	-0.353336	0.155493	0.228243	0.457548	0.0942783	0.161011
B1XBN9_ECODH	fabI	Enoyl-[acyl-carrier-protein] reductase [NADH] FabI (ENR) (EC 1.3.1.9) (NADH-dependent enoyl-ACP reductase)	cytosol; membrane	biotin biosynthetic process; fatty acid elongation; lipid biosynthetic process; protein homotetramerization; response to antibiotic	53.435	10			48900000	52100000	51700000	49200000	55000000	56000000	59400000	56500000	59900000	59000000	60400000	55400000	64300000	64900000	0.317546	0.349975	0.438819	-0.136158	0.632797	0.720521
FABR_ECODH	fabR	HTH-type transcriptional repressor FabR	cytoplasm	fatty acid biosynthetic process; negative regulation of fatty acid biosynthetic process; negative regulation of transcription, DNA-templated; transcription, DNA-templated	11.628	3			409044	383043	383996	373736	370362	220980	233132	239198	216030	366727	427323	387201	399059	421720	-0.965829	3.09441e-09	1.13101e-07	0.878073	3.4578e-05	0.000411001
FABZ_ECODH	fabZ	3-hydroxyacyl-[acyl-carrier-protein] dehydratase FabZ (EC 4.2.1.59) ((3R)-hydroxymyristoyl-[acyl-carrier-protein] dehydratase) ((3R)-hydroxymyristoyl-ACP dehydrase) (17 kDa actomyosin component) (Beta-hydroxyacyl-ACP dehydratase)	cytoplasm	fatty acid biosynthetic process; lipid A biosynthetic process	39.735	5			7.83337e+06	8551309	7.58942e+06	8008859	7.92061e+06	9106541	9139084	9329404	8.19348e+06	13800000	12400000	12000000	11100000	11600000	-0.10923	0.572902	0.646782	0.212544	0.457949	0.560269
B1XGR5_ECODH	fadD	Long-chain-fatty-acid--CoA ligase (EC 6.2.1.3) (Long-chain acyl-CoA synthetase) (Acyl-CoA synthetase)	cytoplasm; cytoplasmic side of plasma membrane; cytosol	acyl-CoA metabolic process; fatty acid beta-oxidation; fatty acid metabolic process; lipid metabolic process; long-chain fatty acid metabolic process; phospholipid biosynthetic process	14.26	4			325502	328689	328008	358727	367078	359233	359274	407702	369397	523519	488386	479128	626670	662935	-0.169083	0.45121	0.536753	0.302244	0.271169	0.374008
B1XD83_ECODH	fadE	Acyl-coenzyme A dehydrogenase (ACDH) (EC 1.3.99.-)	plasma membrane	fatty acid beta-oxidation using acyl-CoA dehydrogenase; lipid homeostasis	3.931	2			83325	67029.7	62766.9	80438.6	100146	35774.8	33461.5	30539.9	29949.8	99998	99158.8	101692	125495	121012	-0.876333	1.21093e-05	8.11129e-05	0.848823	0.000152796	0.0010897
B1X9L7_ECODH	fadL	Long-chain fatty acid transport protein (Outer membrane FadL protein) (Outer membrane flp protein)	cell outer membrane; integral component of membrane	long-chain fatty acid transport; monocarboxylic acid transport; transmembrane transport	36.607	11			9004096	8863556	9126450	8680700	9487866	8.17808e+06	8.21721e+06	9082386	8.31229e+06	13600000	15800000	15100000	15600000	15900000	-0.432402	0.0818553	0.132822	0.512438	0.0578768	0.108343
FADR_ECODH	fadR	Fatty acid metabolism regulator protein	cytosol	fatty acid oxidation; negative regulation of transcription, DNA-templated; positive regulation of fatty acid biosynthetic process; positive regulation of transcription, DNA-templated; regulation of fatty acid metabolic process; transcription, DNA-templated	26.36	4			888456	714999	751932	965502	936882	1.03213e+06	1.10511e+06	1166082	1.13494e+06	1.28344e+06	1.35272e+06	1.24668e+06	1.20192e+06	1.31196e+06	0.277094	0.438052	0.525375	-0.131906	0.665322	0.747656
B1XEK8_ECODH	fbaA	Fructose-bisphosphate aldolase class 2 (FBP aldolase) (FBPA) (EC 4.1.2.13) (Fructose-1,6-bisphosphate aldolase) (Fructose-bisphosphate aldolase class II)	cytosol	glycolytic process	35.376	8			50600000	50600000	54100000	46100000	50300000	58500000	62000000	61200000	58000000	50700000	49700000	52000000	52000000	51900000	0.885232	3.27395e-05	0.000174691	-0.825317	0.000391496	0.00210429
B1X7I8_ECODH	fbaB	Fructose-bisphosphate aldolase class 1 (EC 4.1.2.13) (Fructose-bisphosphate aldolase class I) (FBP aldolase)	cytosol; membrane	glycolytic process	33.714	9			3.38716e+06	4.00864e+06	4.12855e+06	3.8035e+06	3.81538e+06	3.78727e+06	3.50533e+06	3.54216e+06	3235448	5182975	5.21751e+06	5.26835e+06	5.87865e+06	5.7201e+06	-0.486937	0.04914	0.0868714	0.598408	0.0213094	0.0483013
F16PA_ECODH	fbp	Fructose-1,6-bisphosphatase class 1 (FBPase class 1) (EC 3.1.3.11) (D-fructose-1,6-bisphosphate 1-phosphohydrolase class 1)	cytosol	dephosphorylation; gluconeogenesis; protein homotetramerization	37.048	9			7.43362e+06	8560242	8348115	8.19611e+06	7.92432e+06	6071075	6490858	5.79688e+06	5589563	6.15517e+06	6.32859e+06	6542381	6113631	6379795	-0.681813	0.0121081	0.0260323	0.513272	0.0627855	0.115753
FDHD_ECODH	fdhD	Sulfurtransferase FdhD	cytosol	Mo-molybdopterin cofactor biosynthetic process; positive regulation of metalloenzyme activity; transport	15.884	2			87303.8	76771.4	103424	70735.7	100160	104457	108158	94634.3	104274	90502.7	70614.7	71590.8	117400	121083	0.371983	0.200181	0.278729	-0.224122	0.455343	0.558483
FDHE_ECODH	fdhE	Protein FdhE	cytoplasm; cytosol	protein maturation	39.159	7			2243445	1.90552e+06	2080943	2.20005e+06	1.89133e+06	2.34312e+06	2.37893e+06	2.23693e+06	2209248	2.40925e+06	2.37428e+06	2.28903e+06	2.08311e+06	2349962	0.361177	0.248355	0.330087	-0.156372	0.618521	0.709237
B1XE65_ECODH	fdnG	Formate dehydrogenase, nitrate-inducible, major subunit (EC 1.1.5.6) (Anaerobic formate dehydrogenase major subunit) (Formate dehydrogenase-N subunit alpha) (FDH-N subunit alpha)	formate dehydrogenase complex; membrane; outer membrane-bounded periplasmic space	anaerobic respiration; formate oxidation	23.054	16			3.16058e+06	2.76668e+06	4.24112e+06	3557763	2426630	3.05046e+06	2723891	3135084	2379835	2500440	2.30127e+06	1.74791e+06	1.45465e+06	1.61102e+06	0.101926	0.631079	0.697604	-0.208319	0.508775	0.613214
B1XE66_ECODH	fdnH	Formate dehydrogenase, nitrate-inducible, iron-sulfur subunit (Anaerobic formate dehydrogenase iron-sulfur subunit) (Formate dehydrogenase-N subunit beta) (FDH-N subunit beta)	formate dehydrogenase complex; integral component of external side of plasma membrane; membrane	anaerobic respiration; formate oxidation	14.966	4			538996	647351	1.00444e+06	926000	452980	1.84242e+06	1779377	1.69466e+06	1.46104e+06	1.15793e+06	1.10736e+06	735732	211659	376312	0.681444	0.00651358	0.0155951	-0.630548	0.0169328	0.0401879
B1XB62_ECODH	fdoG	Formate dehydrogenase-O major subunit (EC 1.2.1.2) (Aerobic formate dehydrogenase major subunit) (FDH-Z subunit alpha) (Formate dehydrogenase-O subunit alpha)	cytosol; formate dehydrogenase complex; membrane; periplasmic space	cellular respiration; cellular response to DNA damage stimulus; formate oxidation	64.272	37			28500000	25900000	26000000	26200000	29400000	32000000	32600000	35700000	31300000	25000000	25900000	24800000	27000000	28800000	0.831602	0.000195172	0.00080378	-0.899665	1.99123e-05	0.000294058
B1XB61_ECODH	fdoH	Formate dehydrogenase-O iron-sulfur subunit (Aerobic formate dehydrogenase iron-sulfur subunit) (FDH-Z subunit beta) (Formate dehydrogenase-O subunit beta)	formate dehydrogenase complex; integral component of membrane; intrinsic component of the cytoplasmic side of the plasma membrane; membrane	cellular respiration; formate oxidation	10	3			466601	422902	356358	468572	535524	1.58921e+06	1.81228e+06	2.01327e+06	1.71531e+06	1.04663e+06	1165616	795227	497857	647226	0.889372	5.99045e-05	0.000297892	-0.818026	0.000330136	0.00184842
B1XB60_ECODH	fdoI	Formate dehydrogenase, cytochrome b556(fdo) subunit (Aerobic formate dehydrogenase cytochrome b556 subunit) (FDH-Z subunit gamma) (Formate dehydrogenase-O subunit gamma)	formate dehydrogenase complex; integral component of membrane; integral component of plasma membrane; plasma membrane	cellular respiration; cellular response to DNA damage stimulus; formate oxidation; respiratory electron transport chain	9.005	2			1.92208e+06	1.63109e+06	1300339	1156368	1.53404e+06	1.89714e+06	1694727	1.6712e+06	1.57058e+06	1.21092e+06	1.22748e+06	1.28934e+06	1.25752e+06	1.11081e+06	0.518436	0.0433583	0.0786474	-0.676669	0.00538855	0.0159603
B1XB00_ECODH	fdx	2Fe-2S ferredoxin	cytosol	iron-sulfur cluster assembly; oxidation-reduction process	63.063	4			2.72932e+06	2.34879e+06	2.04271e+06	1.74766e+06	2.14963e+06	3.7628e+06	4.34588e+06	3.75716e+06	4035904	3.88742e+06	3.48161e+06	3.38627e+06	2665030	2.87477e+06	0.724876	0.00565688	0.0139232	-0.612428	0.0173407	0.0410893
B1XER5_ECODH	fecA	Fe(3+) dicitrate transport protein FecA (Iron(III) dicitrate transport protein FecA)	cell outer membrane; integral component of membrane	ferric iron transport; iron ion homeostasis; siderophore transport	34.367	17			10200000	8794671	7730540	8310537	8959689	12000000	11600000	12000000	11800000	13900000	15400000	15200000	16200000	16400000	0.163009	0.702605	0.760332	-0.0187175	0.94628	0.960737
B1XER4_ECODH	fecB	Fe(3+) dicitrate-binding periplasmic protein (Iron(III) dicitrate-binding periplasmic protein)	periplasmic space	ion transport; iron ion homeostasis	26.667	5			1.23773e+06	1.36584e+06	1.03539e+06	1.07579e+06	1.25716e+06	697087	645323	655526	623927	1.52279e+06	1.64842e+06	1.6296e+06	1.72514e+06	1.65736e+06	-0.854681	3.45942e-05	0.000182587	0.817395	0.000436229	0.00228813
B1XER1_ECODH	fecE	Fe(3+) dicitrate transport ATP-binding protein FecE (Iron(III) dicitrate transport ATP-binding protein FecE)	plasma membrane	ion transport; iron ion homeostasis	22.353	4			418046	395155	317485	294615	390184	506456	531777	547464	514718	520538	553102	597092	665710	692492	0.326334	0.331441	0.419636	-0.216773	0.453261	0.556396
B1X756_ECODH	feoB	Ferrous iron transport protein B	integral component of membrane; plasma membrane	cellular response to DNA damage stimulus; ferrous iron transmembrane transport; ferrous iron transport; iron ion homeostasis	8.15	5			876241	973181	825845	801778	755274	648749	585675	570223	561759	514760	547067	506932	485397	529246	-0.356593	0.289932	0.375116	0.158844	0.609383	0.70151
B1X5Y0_ECODH	fepA	Ferrienterobactin receptor (Enterobactin outer-membrane receptor)	cell outer membrane; integral component of cell outer membrane	colicin transport; ferric-enterobactin transport; iron assimilation by chelation and transport; transmembrane transport	26.273	11	transport		474515	475981	335023	396899	490083	3.42959e+06	3529524	3.77236e+06	3.01971e+06	701783	813618	778239	713408	755027	0.976593	2.95369e-08	6.35043e-07	-0.896239	1.46976e-05	0.000257216
B1XFS7_ECODH	fetA	Probable iron export ATP-binding protein FetA (EC 3.6.3.-)	plasma membrane	cellular iron ion homeostasis; ion transport	19.556	2			116618	164268	123274	134616	147142	47097.9	92431.2	82924.4	71366.9	112851	70589.5	134176	135164	161978	-0.774432	0.00130867	0.0039943	0.670334	0.00725982	0.0204747
B1XBT2_ECODH	ffh	Signal recognition particle protein (Fifty-four homolog) (Ffh) (p48)	cytosol; intracellular ribonucleoprotein complex; signal recognition particle	protein targeting to membrane; SRP-dependent cotranslational protein targeting to membrane	45.254	14			9181094	8.35618e+06	9039399	8.29226e+06	9575881	9833264	9595015	10900000	10300000	9473013	10100000	10500000	11400000	10900000	0.36219	0.260799	0.343503	-0.272909	0.371575	0.476711
B1XCC5_ECODH	fhuA	Ferrichrome-iron receptor (Ferric hydroxamate receptor) (Ferric hydroxamate uptake)	cell outer membrane; integral component of membrane	iron ion homeostasis; siderophore transmembrane transport	38.019	16			5.83761e+06	5468591	4.14301e+06	4591493	4447619	8314909	8.04636e+06	8591664	7346876	8491896	8579258	9006993	8371686	8485307	0.464707	0.135329	0.20355	-0.340229	0.236704	0.337291
FIS_ECODH	fis	DNA-binding protein Fis (Factor-for-inversion stimulation protein) (Hin recombinational enhancer-binding protein)	cytoplasmic nucleosome; cytosol	regulation of transcription, DNA-templated; transcription, DNA-templated	68.367	3			17000000	18800000	20900000	21000000	17900000	21700000	21700000	22300000	19400000	25700000	27500000	27000000	27800000	27600000	-0.0704799	0.666536	0.729398	0.247946	0.353714	0.46008
B1X7D5_ECODH	fiu	Catecholate siderophore receptor Fiu (Ferric iron uptake protein) (TonB-dependent receptor Fiu)	cell outer membrane; integral component of membrane	iron ion homeostasis; microcin transport; siderophore transmembrane transport; siderophore transport	19.342	9			1.45773e+06	1.31791e+06	1.15896e+06	1.16738e+06	1.11847e+06	1.86378e+06	1.87248e+06	1.95635e+06	1.64903e+06	2.07952e+06	2.22736e+06	2.08999e+06	1.79688e+06	1.79684e+06	0.404363	0.210954	0.289048	-0.295746	0.308043	0.413173
B1XDV7_ECODH	fklB	FKBP-type 22 kDa peptidyl-prolyl cis-trans isomerase (FKBP22) (PPIase) (EC 5.2.1.8) (Rotamase)	cytosol; periplasmic space	chaperone-mediated protein folding; protein peptidyl-prolyl isomerization	48.544	7			17300000	20400000	19000000	19400000	20000000	25200000	24400000	22600000	23300000	19500000	20200000	20100000	20600000	19400000	0.906883	1.49058e-05	9.49838e-05	-0.794188	0.000529812	0.00267098
B1X6J6_ECODH	fkpA	FKBP-type peptidyl-prolyl cis-trans isomerase FkpA (PPIase) (EC 5.2.1.8) (Rotamase)	cytoplasm; outer membrane-bounded periplasmic space	chaperone-mediated protein folding; protein peptidyl-prolyl isomerization; protein refolding	33.704	8			11600000	11500000	11400000	10700000	11300000	15000000	16700000	12100000	16800000	14300000	14300000	13400000	14900000	14300000	0.619038	0.0266033	0.051652	-0.33047	0.21451	0.3133
B1XBF3_ECODH	fkpB	FKBP-type 16 kDa peptidyl-prolyl cis-trans isomerase (PPIase) (EC 5.2.1.8) (Rotamase)	cytosol	chaperone-mediated protein folding; protein peptidyl-prolyl isomerization	47.651	3			1221452	1.22465e+06	1.35481e+06	763126	1.54504e+06	1.2342e+06	1.32605e+06	1371668	1.3999e+06	1.35582e+06	1.25029e+06	1.36144e+06	1.65302e+06	1.75781e+06	0.0918334	0.823204	0.865844	-0.0642934	0.819544	0.877139
B1X6L7_ECODH	fldA	Flavodoxin-1	cytoplasm; cytosol	oxidation-reduction process	30.682	3			3.75656e+06	4.32023e+06	4484001	5.18992e+06	4.22342e+06	3.83405e+06	4443109	4.18836e+06	4.0333e+06	4757770	4804010	5302878	4.11034e+06	4107507	-0.35315	0.1879	0.264908	0.39511	0.147438	0.230786
B1X9I4_ECODH	flgM	Negative regulator of flagellin synthesis (Anti-sigma-28 factor)	na	bacterial-type flagellum organization; negative regulation of proteolysis; negative regulation of transcription, DNA-templated; transcription, DNA-templated	44.33	3			254328	293064	263234	212113	259789	61634.4	85891.9	81953.6	80742	260907	223434	258747	291853	235927	-0.970638	3.41103e-09	1.21632e-07	0.881617	3.33588e-05	0.000399759
B1X678_ECODH	fliY	L-cystine-binding protein FliY (CBP) (Protein FliY) (Sulfate starvation-induced protein 7) (SSI7)	outer membrane-bounded periplasmic space	cysteine transmembrane transport; cysteine transport; L-cystine transport	8.647	2			66023.3	59893.4	57769.6	86105.2	42571.1	45170.6	47423.8	19614.2	55949.4	42810.1	27882.2	45697.8	34909.6	26149	-0.269989	0.441953	0.528527	0.365052	0.234023	0.334776
B1X6T5_ECODH	flu	Antigen 43 (AG43) (Fluffing protein) [Cleaved into: Antigen 43 alpha chain; Antigen 43 beta chain]	cell outer membrane; cell surface; extracellular region; integral component of membrane; periplasmic space	na	46.487	25			27900000	31000000	33400000	30100000	29200000	1.45112e+06	1.54118e+06	1.76561e+06	1330161	28000000	29200000	29700000	30800000	31300000	-0.988654	9.38734e-13	3.28841e-10	0.908569	6.53567e-06	0.000180709
FMT_ECODH	fmt	Methionyl-tRNA formyltransferase (EC 2.1.2.9)	cytosol	charged-tRNA amino acid modification; translational initiation	49.206	10			3.87856e+06	3.85101e+06	3.70235e+06	3740247	3882081	3.28203e+06	3.45961e+06	3.21082e+06	3.5855e+06	4.53717e+06	4571031	4259520	4.49589e+06	4.6008e+06	-0.671497	0.00494361	0.0124613	0.749476	0.00256756	0.00895928
B1XCG3_ECODH	fnr	Fumarate and nitrate reduction regulatory protein	cytosol	anaerobic respiration; regulation of transcription, DNA-templated; response to nitric oxide; transcription, DNA-templated	18	3			3600625	3.61487e+06	3.50087e+06	3.5895e+06	3.83929e+06	4166231	3.91289e+06	4.16607e+06	4.02434e+06	3.65271e+06	3.59718e+06	3217809	3.77382e+06	3.94346e+06	0.746487	0.0022019	0.00619073	-0.742567	0.00251144	0.0088051
B1XC49_ECODH	folA	Dihydrofolate reductase (EC 1.5.1.3)	cytosol	glycine biosynthetic process; nucleotide biosynthetic process; one-carbon metabolic process; response to antibiotic; response to drug; response to methotrexate; tetrahydrofolate biosynthetic process	38.365	4			872531	888402	1.10838e+06	949847	894052	615267	707841	636067	710785	1.03741e+06	1.05512e+06	1.11541e+06	1161760	1.01728e+06	-0.847975	6.10385e-05	0.000302503	0.910102	4.66625e-06	0.000175041
B1XG63_ECODH	folB	Dihydroneopterin aldolase (DHNA) (EC 4.1.2.25) (7,8-dihydroneopterin 2'-epimerase) (7,8-dihydroneopterin aldolase) (7,8-dihydroneopterin epimerase) (EC 5.1.99.8) (Dihydroneopterin epimerase)	na	folic acid biosynthetic process; tetrahydrofolate biosynthetic process	26.23	2		down-regulated	107608	120776	126154	87424.4	97575.1	112193	106953	151270	175017	200356	272394	218290	151516	201146	-0.0172695	0.858655	0.895402	0.133378	0.638295	0.725317
B1X926_ECODH	folC	Bifunctional protein FolC [Includes: Folylpolyglutamate synthase (EC 6.3.2.17) (Folylpoly-gamma-glutamate synthetase) (FPGS) (Tetrahydrofolylpolyglutamate synthase) (Tetrahydrofolate synthase); Dihydrofolate synthase (EC 6.3.2.12)]	cytoplasm	dihydrofolate biosynthetic process; folic acid biosynthetic process; one-carbon metabolic process; tetrahydrofolate biosynthetic process; tetrahydrofolylpolyglutamate biosynthetic process	46.445	13			3.08006e+06	3140955	3.2345e+06	3.11691e+06	3.04635e+06	3.70867e+06	3.46665e+06	3.31754e+06	3.38888e+06	2.9233e+06	3.12866e+06	3005731	2.99479e+06	3.0631e+06	0.818495	0.000210848	0.000858662	-0.726658	0.00291609	0.00986882
FOLD_ECODH	folD	Bifunctional protein FolD [Includes: Methylenetetrahydrofolate dehydrogenase (EC 1.5.1.5); Methenyltetrahydrofolate cyclohydrolase (EC 3.5.4.9)]	cytosol	folic acid-containing compound biosynthetic process; histidine biosynthetic process; methionine biosynthetic process; one-carbon metabolic process; purine nucleotide biosynthetic process; tetrahydrofolate interconversion	14.583	3			1.28215e+06	1.34213e+06	1.23612e+06	1.361e+06	1.1457e+06	954810	969954	884363	958892	1.05972e+06	1.18984e+06	1.21649e+06	1.12272e+06	1.16879e+06	-0.906211	2.40741e-05	0.000134852	0.83915	0.000230898	0.00141837
GCH1_ECODH	folE	GTP cyclohydrolase 1 (EC 3.5.4.16) (GTP cyclohydrolase I) (GTP-CH-I)	cytoplasm; cytosol; protein complex	7,8-dihydroneopterin 3'-triphosphate biosynthetic process; one-carbon metabolic process; queuosine biosynthetic process; tetrahydrobiopterin biosynthetic process; tetrahydrofolate biosynthetic process	41.892	7			3.20736e+06	2.82959e+06	2.86269e+06	3.0559e+06	3.13496e+06	3955543	3.77404e+06	4.48047e+06	4207886	3186896	3421420	3.15117e+06	3.46468e+06	3.49832e+06	0.904191	1.82975e-05	0.000108303	-0.842658	0.000220357	0.00136935
B1XGY7_ECODH	folP	Dihydropteroate synthase (DHPS) (EC 2.5.1.15) (Dihydropteroate pyrophosphorylase)	cytoplasm; cytosol	folic acid biosynthetic process; response to drug; tetrahydrofolate biosynthetic process	19.149	5			863100	906457	942200	969570	801379	1.55649e+06	1.41551e+06	1.39719e+06	1.44626e+06	914436	988108	1.02295e+06	873592	912804	0.955864	7.35839e-08	1.317e-06	-0.825943	0.0003156	0.00179536
B1X914_ECODH	folX	Dihydroneopterin triphosphate 2'-epimerase (EC 5.1.99.-) (D-erythro-7,8-dihydroneopterin triphosphate epimerase)	cytosol	folic acid-containing compound metabolic process	28.333	4			2769999	2.2893e+06	2083833	2.26233e+06	2.11568e+06	2.70096e+06	2.66176e+06	2.51094e+06	2.51022e+06	2.44065e+06	2951007	2.93147e+06	2765878	2.8619e+06	0.182887	0.61327	0.6846	-0.0747253	0.774152	0.842121
B1XB90_ECODH	fpr	Ferredoxin--NADP reductase (FNR) (EC 1.18.1.2) (DA1) (Flavodoxin reductase) (FLDR) (FLXR) (Methyl viologen resistance protein A)	cytoplasm; cytosol	fructose catabolic process; response to drug	20.968	3			203532	196104	232782	210971	196913	224676	220848	200110	200396	195321	189056	208022	204519	202631	0.217515	0.427628	0.516687	-0.0321058	0.962827	0.970795
B1XDQ8_ECODH	frdA	Fumarate reductase flavoprotein subunit (EC 1.3.5.4)	cytosol; membrane; plasma membrane fumarate reductase complex	anaerobic respiration; bacterial-type flagellum assembly; bacterial-type flagellum-dependent cell motility; cellular response to DNA damage stimulus; electron transport chain; fermentation	30.565	12			4.87927e+06	5213756	7912592	6819292	5.10475e+06	3.08445e+06	2.77614e+06	3.09616e+06	2.63258e+06	2.752e+06	2.70302e+06	2493627	2521179	2.54723e+06	-0.465672	0.133727	0.201764	0.318464	0.25139	0.351369
FRDC_ECODH	frdC	Fumarate reductase subunit C (Fumarate reductase 15 kDa hydrophobic protein)	integral component of membrane; plasma membrane; plasma membrane fumarate reductase complex	anaerobic respiration; bacterial-type flagellum assembly; bacterial-type flagellum-dependent cell motility; fermentation	16.031	3			996028	1.10391e+06	1.62555e+06	1.1935e+06	844882	508944	460919	372302	419930	461090	455140	420598	432726	467562	-0.575531	0.0508369	0.0893847	0.471648	0.0876672	0.15168
B1XAK6_ECODH	fre	NAD(P)H-flavin reductase (EC 1.16.1.3) (EC 1.5.1.41) (Aquacobalamin reductase) (FMN reductase) (Ferrisiderophore reductase C) (NAD(P)H:flavin oxidoreductase) (Riboflavin reductase [NAD(P)H])	cytosol	ion transport; iron ion homeostasis; positive regulation of catalytic activity; protein repair; response to oxidative stress	46.352	7			1.34058e+06	1.51679e+06	1.22454e+06	1.53979e+06	1.21552e+06	898457	1.01846e+06	996766	995538	1.40459e+06	1.3755e+06	1.35369e+06	1.28959e+06	1.3064e+06	-0.908254	7.23029e-06	5.47046e-05	0.826975	0.00027154	0.00159506
B1XEU9_ECODH	frmA	S-(hydroxymethyl)glutathione dehydrogenase (EC 1.1.1.284) (Alcohol dehydrogenase class-3) (EC 1.1.1.1) (Alcohol dehydrogenase class-III) (Glutathione-dependent formaldehyde dehydrogenase) (FALDH) (FDH) (GSH-FDH) (EC 1.1.1.-)	cytoplasm; cytosol	ethanol oxidation; formaldehyde catabolic process	29.81	7			2.77462e+06	3.11806e+06	2.64997e+06	3.04558e+06	2.66815e+06	3.36147e+06	3.71267e+06	3.46749e+06	3.67309e+06	4234438	4350339	3.9708e+06	3636613	4373711	0.219524	0.554073	0.627949	-0.0355721	0.904886	0.935603
SFGH1_ECODH	frmB	S-formylglutathione hydrolase FrmB (FGH) (EC 3.1.2.12)	na	formaldehyde catabolic process; formaldehyde metabolic process	13.357	2			511371	401023	382161	406286	371718	363458	449821	433536	362157	562250	653123	744047	662776	839465	-0.376679	0.134483	0.202486	0.451691	0.0970189	0.164359
B1XEV0_ECODH	frmR	Transcriptional repressor FrmR	cytoplasm	negative regulation of transcription, DNA-templated; transcription, DNA-templated	19.78	2			328819	355699	388298	389042	323259	267739	297732	253217	284403	326295	326366	347082	361141	325940	-0.860363	0.000108554	0.000489835	0.909251	5.95355e-06	0.000179333
RRF_ECODH	frr	Ribosome-recycling factor (RRF) (Ribosome-releasing factor)	cytoplasm; cytosol	cytoplasmic translational termination	36.216	5			21500000	22900000	23500000	23100000	23200000	18700000	19400000	17700000	20100000	17200000	16700000	18700000	18700000	18900000	-0.38159	0.249462	0.330317	0.29607	0.316046	0.421972
FRSA_ECODH	frsA	Esterase FrsA (EC 3.1.-.-)	na	regulation of carbohydrate catabolic process	27.778	9			1.21384e+06	1.11404e+06	1.09806e+06	1.08633e+06	1.12511e+06	1.05089e+06	1.04543e+06	960924	1.06875e+06	1.1064e+06	989083	1.04371e+06	1.09177e+06	1.1329e+06	-0.56721	0.0481035	0.0858697	0.582008	0.0371421	0.0757346
B1X865_ECODH	fruA	PTS system fructose-specific EIIBC component (EIIBC-Fru) [Includes: Fructose-specific phosphotransferase enzyme IIB component (EC 2.7.1.69) (EIII-Fru) (PTS system fructose-specific EIIB component); Fructose permease IIC component (PTS system fructose-specific EIIC component)]	integral component of membrane; plasma membrane	carbohydrate transmembrane transport; phosphoenolpyruvate-dependent sugar phosphotransferase system	23.268	7			2.58428e+06	2618903	2.40001e+06	2.58874e+06	2.75764e+06	4950654	5008839	4.72021e+06	5295047	6.27913e+06	6.7917e+06	6.56018e+06	6.54326e+06	6.37607e+06	0.352034	0.296581	0.382027	-0.156734	0.589801	0.685444
B1X866_ECODH	fruK	1-phosphofructokinase (EC 2.7.1.56) (Fructose 1-phosphate kinase)	na	carbohydrate phosphorylation; fructose catabolic process	48.397	10			3.39467e+06	3.11664e+06	2.87335e+06	2.81942e+06	3.25149e+06	5917953	6.33163e+06	6.34556e+06	6406813	8885255	8811034	7.95828e+06	7760875	9152560	0.33099	0.33308	0.421248	-0.157681	0.594197	0.689457
B1X666_ECODH	ftnA	Bacterial non-heme ferritin (EC 1.16.3.2) (Ferritin-1)	cytosol	cellular response to DNA damage stimulus; intracellular sequestering of iron ion; iron ion transport; response to oxidative stress	33.333	4			5.35787e+06	4.83716e+06	8426861	6.26993e+06	5.34659e+06	3372850	3.097e+06	3.02871e+06	3.33794e+06	3326386	3.53271e+06	3.4889e+06	3.53822e+06	3.56974e+06	-0.618622	0.0302584	0.0578272	0.542619	0.041428	0.0834266
B1XC71_ECODH	ftsA	Cell division protein FtsA	cell division site; cytoplasmic side of plasma membrane; cytosol	cell division; FtsZ-dependent cytokinesis; regulation of cell shape	34.762	8			1.51972e+06	1.37308e+06	1543805	1.59094e+06	1.70484e+06	1486358	1.65258e+06	1.47557e+06	1.79738e+06	1.58976e+06	1.7437e+06	1.69485e+06	2.01436e+06	1933888	-0.0586705	0.757428	0.810658	0.272607	0.360432	0.466312
B1X7S1_ECODH	ftsE	Cell division ATP-binding protein FtsE	cell division site; cytoplasm; extrinsic component of cytoplasmic side of plasma membrane; extrinsic component of membrane	cell cycle; cell division; response to antibiotic	14.414	3			525437	670114	621546	669670	516430	702900	737905	787793	684169	682152	756078	716706	635988	597971	0.548706	0.0548268	0.094866	-0.467014	0.10838	0.179447
B1XGY8_ECODH	ftsH	ATP-dependent zinc metalloprotease FtsH (EC 3.4.24.-) (Cell division protease FtsH)	integral component of membrane; plasma membrane	protein catabolic process; proteolysis	45.186	21			19100000	18500000	18400000	18800000	18700000	38400000	37300000	39800000	36100000	25500000	27000000	26900000	26600000	25600000	0.911273	2.51191e-05	0.000139154	-0.778695	0.00118926	0.00497699
B1XC61_ECODH	ftsI	Peptidoglycan synthase FtsI (EC 2.4.1.129) (Penicillin-binding protein 3) (PBP-3) (Peptidoglycan glycosyltransferase 3)	cell division site; integral component of plasma membrane; intrinsic component of plasma membrane	cell cycle; cell division; cell wall organization; peptidoglycan biosynthetic process; regulation of cell shape; response to drug	20.238	8			704676	728319	682201	715631	734045	787563	762112	848477	794525	757948	754527	754392	815004	825427	0.582574	0.0412397	0.0751776	-0.524313	0.0643799	0.117949
B1X830_ECODH	ftsK	DNA translocase FtsK	integral component of plasma membrane; membrane; plasma membrane	cell cycle; cell division; cell separation after cytokinesis; cellular response to antibiotic; chromosome segregation; positive regulation of catalytic activity; positive regulation of transcription, DNA-templated; response to osmotic stress; response to salt stress	9.029	8			724520	745188	763982	638844	702984	861206	916006	1.0227e+06	935587	549091	651234	625782	673508	636427	0.814059	0.000198237	0.00081411	-0.865249	8.81366e-05	0.000766998
B1XB99_ECODH	ftsN	Cell division protein FtsN	cell division site; cell septum; integral component of plasma membrane; plasma membrane	barrier septum assembly; cell division; FtsZ-dependent cytokinesis	15.674	4			725411	678222	659326	657203	670895	894824	1.10166e+06	1.0145e+06	922185	942869	973863	805624	791047	782134	0.742824	0.00482797	0.0122119	-0.660683	0.00998087	0.0266765
B1XFG8_ECODH	ftsP	Cell division protein FtsP	cell division site; outer membrane-bounded periplasmic space	cell division; FtsZ-dependent cytokinesis	6.809	2			90686.6	82724	64887.6	80931.7	119767	49211.6	79614	81108.9	96758.8	86418.5	116110	119593	135676	152894	-0.397315	0.130885	0.19768	0.379589	0.189656	0.283805
B1X7S0_ECODH	ftsX	Cell division protein FtsX	cell division site; Gram-negative-bacterium-type cell wall; integral component of membrane; plasma membrane	cell cycle; cell division	26.42	6			711865	661094	671400	712889	742015	636549	631644	673958	695120	678500	770201	724571	831462	824569	-0.476862	0.0677927	0.11329	0.506637	0.0633924	0.116578
B1X7S2_ECODH	ftsY	Signal recognition particle receptor FtsY (SRP receptor)	cytosol; intrinsic component of plasma membrane	SRP-dependent cotranslational protein targeting to membrane	38.632	13			5435303	5141808	5273435	5.13896e+06	5238947	6.37412e+06	6232845	6016403	6237781	6.09646e+06	6.33497e+06	6.39478e+06	6790154	7035876	0.381113	0.240072	0.320798	-0.153643	0.606376	0.700317
B1XC72_ECODH	ftsZ	Cell division protein FtsZ	cell division site; cytoplasm	barrier septum assembly; cell division; FtsZ-dependent cytokinesis; protein polymerization	85.117	19			24000000	22500000	25000000	23200000	22900000	27100000	27400000	28900000	28000000	21400000	21700000	25000000	24000000	24600000	0.829467	0.000161588	0.000690763	-0.74356	0.00355294	0.011492
FUCI_ECODH	fucI	L-fucose isomerase (FucIase) (EC 5.3.1.25) (6-deoxy-L-galactose isomerase) (D-arabinose isomerase) (EC 5.3.1.3)	cytosol	D-arabinose catabolic process; L-fucose catabolic process	19.966	8			1.91532e+06	1.80515e+06	2.12319e+06	1.70204e+06	1790658	674501	640716	629682	637016	862959	848208	890736	902624	886890	-0.781448	0.00223155	0.00626205	0.614594	0.0200749	0.046147
B1XDK8_ECODH	fucO	Lactaldehyde reductase (EC 1.1.1.77) (Propanediol oxidoreductase)	cytosol	glycol catabolic process; L-fucose catabolic process; propanediol metabolic process; rhamnose catabolic process	10.183	3			244610	247186	304255	296853	265013	215114	198645	185982	233437	214756	219055	231511	183688	218236	-0.518188	0.0873736	0.140066	0.5091	0.0653026	0.119191
FUCM_ECODH	fucU	L-fucose mutarotase (EC 5.1.3.29) (Fucose 1-epimerase) (Type-2 mutarotase)	cytoplasm	L-fucose metabolic process	25	4			754781	714531	711750	707281	629640	359699	273547	311265	295126	521963	441202	461516	445146	431869	-0.880404	0.00010805	0.00048907	0.731237	0.00306599	0.0103283
B1XF77_ECODH	fumA	Fumarate hydratase class I, aerobic (EC 4.2.1.2) (Fumarase A) (Oxaloacetate keto--enol-isomerase) (OAAKE isomerase) (Oxaloacetate tautomerase) (EC 5.3.2.2)	cytosol	tricarboxylic acid cycle	28.65	11			14200000	16900000	14000000	13500000	15500000	10600000	9807742	10100000	9228392	12200000	12700000	12000000	11000000	11400000	-0.820488	0.000618537	0.00215824	0.581736	0.0338784	0.0701562
B1XD03_ECODH	fumB	Fumarate hydratase class I, anaerobic (EC 4.2.1.2) (D-tartrate dehydratase) (EC 4.2.1.81) (Fumarase B)	cytosol	cellular response to DNA damage stimulus; single-species biofilm formation; tricarboxylic acid cycle	29.197	10			6.26205e+06	5.70299e+06	5962682	6.11543e+06	6.57974e+06	4999883	5109123	5063442	4956778	5660494	6360868	5.2524e+06	4.81853e+06	5.08104e+06	-0.633022	0.0185496	0.0376661	0.411345	0.162708	0.249714
B1XF76_ECODH	fumC	Fumarate hydratase class II (Fumarase C) (EC 4.2.1.2) (Iron-independent fumarase)	cytosol; tricarboxylic acid cycle enzyme complex	fumarate metabolic process; malate metabolic process; protein tetramerization; response to oxidative stress; tricarboxylic acid cycle	9.85	3		electron transport chain/TCA/respiration	396358	481536	475723	594497	565826	206501	145261	191498	173502	374378	446301	507053	483642	605332	-0.941024	4.62126e-07	5.92656e-06	0.869712	4.50054e-05	0.000480276
B1X6L6_ECODH	fur	Ferric uptake regulation protein (Ferric uptake regulator)	cytosol	transcription, DNA-templated	18.243	2			2.42271e+06	2.36214e+06	2.04211e+06	1.79421e+06	2193193	2374800	2.40926e+06	2.40813e+06	2.1625e+06	2.74637e+06	2.58757e+06	2.63468e+06	2.70865e+06	2.47468e+06	0.0164558	0.918067	0.938612	-0.025118	0.904106	0.935458
EFG_ECODH	fusA	Elongation factor G (EF-G)	cytoplasm; cytosol	na	62.926	30			383000000	384000000	364000000	359000000	378000000	456000000	445000000	466000000	463000000	465000000	468000000	470000000	474000000	478000000	0.483941	0.116721	0.179438	-0.325191	0.26009	0.361456
B1XD20_ECODH	fxsA	UPF0716 protein FxsA (Suppressor of F exclusion of phage T7)	integral component of membrane; plasma membrane	na	27.215	3			427434	378705	390811	324830	329896	1.18943e+06	1.10923e+06	986390	1.09077e+06	836069	808855	867702	855703	797892	0.742414	0.00466379	0.0118996	-0.539802	0.0468471	0.0924893
B1XBW7_ECODH	gabT	4-aminobutyrate aminotransferase GabT (EC 2.6.1.19) ((S)-3-amino-2-methylpropionate transaminase) (EC 2.6.1.22) (GABA aminotransferase) (GABA-AT) (Gamma-amino-N-butyrate transaminase) (GABA transaminase) (Glutamate:succinic semialdehyde transaminase) (L-AIBAT)	cytosol	arginine biosynthetic process via ornithine; gamma-aminobutyric acid catabolic process	15.493	5			623471	622614	591648	589263	532655	200885	145832	173787	143501	1.03152e+06	1.00606e+06	1068883	1.01877e+06	964183	-0.893764	4.66693e-06	3.9213e-05	0.875869	3.84141e-05	0.000448067
B1X7X2_ECODH	gadB	Glutamate decarboxylase beta (GAD-beta) (EC 4.1.1.15)	cytosol; membrane	glutamate metabolic process; intracellular pH elevation		16	acid stress response		21400000	23500000	22300000	22100000	22500000	5.86659e+06	6032185	6.59524e+06	4.92939e+06	66600000	61500000	54800000	53200000	55800000	-0.82659	9.17991e-05	0.000429395	0.824327	0.000271662	0.00159506
B1XE83_ECODH	gadC	Probable glutamate/gamma-aminobutyrate antiporter (Extreme acid sensitivity protein)	integral component of membrane; plasma membrane	intracellular pH elevation; L-alpha-amino acid transmembrane transport; L-amino acid transport	7.241	3	acid stress response		1.77663e+06	1866074	1.82891e+06	1.80739e+06	1.67184e+06	961045	880924	771833	711304	3522741	3350869	3.77375e+06	3.80021e+06	3.41053e+06	-0.787404	0.000331781	0.00125664	0.826451	0.000269059	0.00159506
B1X789_ECODH	galE	UDP-glucose 4-epimerase (EC 5.1.3.2) (Galactowaldenase) (UDP-galactose 4-epimerase)	cytoplasm; cytosol	carbohydrate metabolic process; colanic acid biosynthetic process; galactose catabolic process via UDP-galactose; galactose metabolic process	36.982	8			3.3302e+06	3.14534e+06	3.53353e+06	3.54516e+06	3.40137e+06	1.49193e+06	1.45061e+06	1.52551e+06	1.35231e+06	2.50758e+06	2536773	2.57924e+06	2.56307e+06	2613850	-0.969019	9.01464e-08	1.56898e-06	0.834886	0.000189776	0.00124139
B1X6X8_ECODH	galF	UTP--glucose-1-phosphate uridylyltransferase (EC 2.7.7.9) (Alpha-D-glucosyl-1-phosphate uridylyltransferase) (UDP-glucose pyrophosphorylase) (UDPGP) (Uridine diphosphoglucose pyrophosphorylase)	cytosol	lipopolysaccharide biosynthetic process; UDP-glucose metabolic process	51.178	10			6283361	6095019	6312348	7.01858e+06	6.37755e+06	5.24707e+06	5519430	5375675	5522364	6314344	6.43989e+06	6.63782e+06	6.24882e+06	6194762	-0.89841	1.08967e-05	7.51462e-05	0.868734	5.26047e-05	0.0005304
B1X787_ECODH	galM	Aldose 1-epimerase (EC 5.1.3.3) (Galactose mutarotase) (Type-1 mutarotase)	cytoplasm	galactose catabolic process via UDP-galactose	55.202	12			5.5313e+06	5560323	6185770	5417007	6084508	4.29008e+06	4.59938e+06	4.4897e+06	4.66277e+06	4.01398e+06	4.43915e+06	4209041	4540299	4.51173e+06	-0.444214	0.156417	0.22937	0.267519	0.362395	0.468041
B1XDP3_ECODH	galR	HTH-type transcriptional regulator GalR (Galactose operon repressor)	na	galactose metabolic process; regulation of transcription, DNA-templated; transcription, DNA-templated	7.289	2			41730.2	43471.7	52249.8	35913.9	42416.2	49300.5	55280.8	58434	82071.3	47228.9	57778.7	55791.5	51618.6	52745.5	0.634164	0.0165543	0.0339445	-0.446769	0.109027	0.180314
B1X788_ECODH	galT	Galactose-1-phosphate uridylyltransferase (Gal-1-P uridylyltransferase) (EC 2.7.7.12) (UDP-glucose--hexose-1-phosphate uridylyltransferase)	cytosol	carbohydrate phosphorylation; galactose catabolic process via UDP-galactose	9.77	3			193130	232417	234869	247758	328317	68665.2	72454.8	112215	132731	157213	165444	201965	240444	239995	-0.857892	0.000137341	0.000597596	0.752002	0.00176726	0.00671099
B1XAS8_ECODH	galU	UTP--glucose-1-phosphate uridylyltransferase (EC 2.7.7.9) (Alpha-D-glucosyl-1-phosphate uridylyltransferase) (UDP-glucose pyrophosphorylase) (UDPGP) (Uridine diphosphoglucose pyrophosphorylase)	cytosol	colanic acid biosynthetic process; galactose catabolic process via UDP-galactose; lipopolysaccharide biosynthetic process; UDP-glucose metabolic process	40.066	8			10900000	10500000	10400000	10600000	11200000	10000000	10700000	10100000	10100000	11700000	11500000	11100000	11200000	12000000	-0.601007	0.0134518	0.028585	0.614938	0.0215608	0.0487902
B1XGN9_ECODH	gapA	Glyceraldehyde-3-phosphate dehydrogenase A (GAPDH-A) (EC 1.2.1.12) (NAD-dependent glyceraldehyde-3-phosphate dehydrogenase)	cytosol; membrane	glucose metabolic process; glycolytic process	71.903	17			317000000	318000000	326000000	323000000	326000000	501000000	492000000	529000000	501000000	345000000	355000000	344000000	357000000	367000000	0.987907	8.39401e-10	4.5452e-08	-0.893291	2.56516e-05	0.000340933
B1XGU1_ECODH	garD	Galactarate dehydratase (L-threo-forming) (GalcD) (EC 4.2.1.42)	na	galactarate catabolic process	21.415	6			549905	608264	659539	664947	883761	86344.9	82739.4	89158.1	81555.2	118226	99167.6	112124	95393.7	52756.6	-0.590686	0.0415527	0.0756539	0.378993	0.190378	0.284303
GARL_ECODH	garL	5-keto-4-deoxy-D-glucarate aldolase (KDGluc aldolase) (KDGlucA) (EC 4.1.2.20) (2-dehydro-3-deoxy-D-glucarate aldolase) (2-keto-3-deoxy-D-glucarate aldolase) (5-dehydro-4-deoxy-D-glucarate aldolase) (Alpha-keto-beta-deoxy-D-glucarate aldolase)	cytoplasm	D-glucarate catabolic process; galactarate catabolic process; glucarate catabolic process	17.188	3			267491	242762	308188	331378	348024	27758.7	20801.3	16542.3	32582.7	24813.3	31778.6	58828.8	34000.3	25898.2	-0.654992	0.0201941	0.0403882	0.500597	0.0747253	0.132906
B1XGT8_ECODH	garR	2-hydroxy-3-oxopropionate reductase (EC 1.1.1.60) (Tartronate semialdehyde reductase) (TSAR)	na	D-glucarate catabolic process; galactarate catabolic process; glyoxylate metabolic process	27.027	4			1217954	1.41259e+06	1.8628e+06	1.79826e+06	1749453	326836	359219	311633	325007	398235	378952	412837	419917	426009	-0.66596	0.0165528	0.0339445	0.500226	0.0696946	0.126106
B1X7I6_ECODH	gatA	Galactitol-specific phosphotransferase enzyme IIA component (EC 2.7.1.-) (EIIA-Gat) (PTS system galactitol-specific EIIA component)	cytosol	carbohydrate transmembrane transport; galactitol metabolic process; galactitol transport; phosphoenolpyruvate-dependent sugar phosphotransferase system	49.333	6			24400000	25400000	30700000	28400000	23600000	13900000	13600000	13500000	13900000	11000000	10400000	11800000	11200000	10900000	-0.382308	0.249344	0.330317	0.22951	0.425969	0.528216
B1X7I5_ECODH	gatB	Galactitol-specific phosphotransferase enzyme IIB component (EC 2.7.1.69) (EIIB-Gat) (PTS system galactitol-specific EIIB component)	cytosol	carbohydrate transmembrane transport; galactitol metabolic process; galactitol transport; phosphoenolpyruvate-dependent sugar phosphotransferase system	85.106	4			12200000	11600000	19400000	18300000	14400000	12400000	15000000	15300000	12900000	8415378	7659965	6016370	6216688	6.42227e+06	0.252083	0.308963	0.394846	-0.354424	0.230019	0.330992
B1X7I4_ECODH	gatC	Galactitol permease IIC component (EIIC-Gat) (PTS system galactitol-specific EIIC component)	integral component of membrane; plasma membrane	carbohydrate transmembrane transport; galactitol metabolic process; galactitol transport; phosphoenolpyruvate-dependent sugar phosphotransferase system	10.421	5			18400000	17100000	18400000	17900000	15500000	14300000	12000000	11000000	11200000	6915677	6700225	6403339	6062895	5.48533e+06	0.00982624	0.830486	0.872249	-0.159934	0.570646	0.671185
B1X7I3_ECODH	gatD	Galactitol-1-phosphate 5-dehydrogenase (EC 1.1.1.251)	cytosol	galactitol catabolic process	34.971	9			11300000	11200000	13800000	11500000	10600000	10400000	10300000	10300000	9239230	11400000	10700000	10600000	9727257	9997014	-0.54185	0.0548302	0.094866	0.469699	0.0743202	0.132648
GATY_ECODH	gatY	D-tagatose-1,6-bisphosphate aldolase subunit GatY (TBPA) (TagBP aldolase) (EC 4.1.2.40) (D-tagatose-bisphosphate aldolase class II) (Tagatose-bisphosphate aldolase)	na	D-tagatose 6-phosphate catabolic process; galactitol catabolic process	36.268	7			34700000	36500000	42600000	37800000	36600000	42100000	40700000	41900000	41000000	24800000	26500000	26800000	26900000	28500000	0.514151	0.0382949	0.0706016	-0.569573	0.0366427	0.0750304
B1XC99_ECODH	gcd	Quinoprotein glucose dehydrogenase (EC 1.1.5.2) (Glucose dehydrogenase [pyrroloquinoline-quinone])	integral component of membrane; outer membrane-bounded periplasmic space; plasma membrane	na	19.347	11			669983	554471	465208	502282	524396	338548	328400	349666	334312	1.15338e+06	1.2492e+06	1.18255e+06	1.13554e+06	1.1054e+06	-0.661538	0.00543852	0.0134627	0.694951	0.00607148	0.0176471
GCSP_ECODH	gcvP	Glycine dehydrogenase (decarboxylating) (EC 1.4.4.2) (Glycine cleavage system P-protein) (Glycine decarboxylase) (Glycine dehydrogenase (aminomethyl-transferring))	cytosol; glycine cleavage complex	glycine decarboxylation via glycine cleavage system	26.855	16			13300000	13000000	13500000	13900000	12700000	14100000	12000000	13300000	11900000	4733037	4.80914e+06	4.67959e+06	4838848	5.04588e+06	0.315031	0.198957	0.277535	-0.449122	0.107613	0.178785
B1XGM2_ECODH	gdhA	NADP-specific glutamate dehydrogenase (NADP-GDH) (EC 1.4.1.4)	cytoplasm; cytosol	glutamate biosynthetic process	30.425	8			641598	742768	706055	621698	678874	1.65821e+06	1835383	1.7211e+06	1.74769e+06	964176	1.02507e+06	958364	905498	915465	0.954881	7.59725e-07	8.88574e-06	-0.829685	0.000248849	0.00150962
GHRA_ECODH	ghrA	Glyoxylate/hydroxypyruvate reductase A (EC 1.1.1.79) (EC 1.1.1.81) (2-ketoacid reductase)	cytosol; plasma membrane	na	30.128	5			1.18907e+06	1.02918e+06	1.10118e+06	950392	1.22007e+06	1.66662e+06	1.67596e+06	1.74975e+06	1.85408e+06	752116	882611	815616	966027	969854	0.850265	4.56792e-05	0.000233906	-0.862356	6.51069e-05	0.000606282
GHRB_ECODH	ghrB	Glyoxylate/hydroxypyruvate reductase B (EC 1.1.1.79) (EC 1.1.1.81) (2-ketoaldonate reductase) (2-ketogluconate reductase) (2KR) (EC 1.1.1.215)	cytosol; plasma membrane	D-gluconate metabolic process; ketogluconate catabolic process	32.407	8			3.59822e+06	3.32378e+06	3.69041e+06	3.69784e+06	3.46695e+06	3.56094e+06	3.03712e+06	3.30568e+06	3.56571e+06	2.89763e+06	2.85716e+06	3.35604e+06	2.91971e+06	2.89363e+06	0.057162	0.696481	0.754264	-0.0989646	0.744552	0.815381
B1XFD1_ECODH	glcB	Malate synthase G (MSG) (EC 2.3.3.9)	cytosol	glyoxylate catabolic process; glyoxylate cycle; tricarboxylic acid cycle	10.65	7			1.0399e+06	968396	1.08953e+06	1.04204e+06	1.05288e+06	613031	616500	605830	641618	771352	663698	719051	717662	688783	-0.753832	0.00394155	0.0103087	0.604508	0.0227618	0.0507282
B1XBB1_ECODH	gldA	Glycerol dehydrogenase (GDH) (GLDH) (EC 1.1.1.6)	cytosol	anaerobic glycerol catabolic process; methylglyoxal catabolic process	32.153	8			1.47353e+06	1.53313e+06	2349041	1.88047e+06	1.50429e+06	723177	712657	686166	615494	613318	596092	571206	602843	574206	-0.473855	0.126581	0.192802	0.319245	0.258841	0.360062
B1X6X2_ECODH	glf	UDP-galactopyranose mutase (UGM) (EC 5.4.99.9) (UDP-GALP mutase) (Uridine 5-diphosphate galactopyranose mutase)	cytosol	lipopolysaccharide biosynthetic process	48.774	15			11900000	13100000	12700000	12000000	11900000	10100000	9095020	8693739	9526614	12500000	12100000	12500000	12600000	12300000	-0.938724	6.33542e-07	7.65486e-06	0.936284	1.79405e-06	0.000119223
GLGA_ECODH	glgA	Glycogen synthase (EC 2.4.1.21) (Starch [bacterial glycogen] synthase)	cytosol	cellular response to DNA damage stimulus; glycogen biosynthetic process	15.094	6			513033	564914	545245	556747	563106	568502	527371	521987	541087	420061	407231	409845	406266	413381	0.300849	0.21862	0.297796	-0.413419	0.134678	0.215145
GLGC_ECODH	glgC	Glucose-1-phosphate adenylyltransferase (EC 2.7.7.27) (ADP-glucose pyrophosphorylase) (ADPGlc PPase) (ADP-glucose synthase)	na	glycogen biosynthetic process	23.202	6			1.01283e+06	908335	1.10438e+06	972864	950591	775591	770941	750021	855775	741071	707236	691152	697362	692473	-0.287451	0.424744	0.513818	0.185816	0.530456	0.634118
GLK_ECODH	glk	Glucokinase (EC 2.7.1.2) (Glucose kinase)	cytosol	glycolytic process	17.134	5			2.35555e+06	2.35193e+06	2.25865e+06	2.05592e+06	2.16125e+06	2.29082e+06	2.05251e+06	2.02723e+06	1.98592e+06	2.06914e+06	1.94722e+06	1.84214e+06	1.87046e+06	1.7246e+06	-0.0307995	0.972612	0.977292	-0.141037	0.588744	0.685305
GLMM_ECODH	glmM	Phosphoglucosamine mutase (EC 5.4.2.10)	cytosol	carbohydrate metabolic process; protein autophosphorylation; UDP-N-acetylglucosamine biosynthetic process	47.191	15			9888926	10500000	9648597	9531710	9751884	10300000	10300000	10500000	9892151	12300000	12000000	11700000	10900000	11600000	-0.147867	0.496176	0.57481	0.209232	0.471438	0.574848
GLMU_ECODH	glmU	Bifunctional protein GlmU [Includes: UDP-N-acetylglucosamine pyrophosphorylase (EC 2.7.7.23) (N-acetylglucosamine-1-phosphate uridyltransferase); Glucosamine-1-phosphate N-acetyltransferase (EC 2.3.1.157)]	cytosol	cell morphogenesis; cell wall organization; lipid A biosynthetic process; lipopolysaccharide biosynthetic process; peptidoglycan biosynthetic process; regulation of cell shape; UDP-N-acetylglucosamine biosynthetic process	30.263	9			3.17727e+06	3.52175e+06	3719231	3.36588e+06	3498769	2.67509e+06	2.63611e+06	2.47639e+06	2.62109e+06	3955769	3.89447e+06	3.95526e+06	3.8467e+06	3764836	-0.872758	1.62719e-05	9.87116e-05	0.898259	1.53652e-05	0.000258778
B1XAM6_ECODH	glnA	Glutamine synthetase (EC 6.3.1.2) (Glutamate--ammonia ligase)	cytosol; membrane	ammonia assimilation cycle; glutamine biosynthetic process; nitrogen fixation; nitrogen utilization	50.32	13			15100000	15500000	16600000	12900000	16300000	15400000	15600000	16000000	15400000	12700000	13300000	12800000	14600000	14700000	0.335787	0.202411	0.279967	-0.4555	0.103056	0.172983
B1XB28_ECODH	glnB	Nitrogen regulatory protein P-II 1	cytosol	regulation of catalytic activity; regulation of fatty acid biosynthetic process; regulation of nitrogen utilization; regulation of transcription, DNA-templated; transcription, DNA-templated	33.929	3			1480649	1.51974e+06	1.39591e+06	1.51327e+06	1.28672e+06	1.1669e+06	1.22148e+06	1030789	1.08011e+06	1.51231e+06	1.56694e+06	1.5589e+06	1.23634e+06	1.32437e+06	-0.829681	0.000219924	0.00089066	0.794733	0.000981005	0.00426854
GLND_ECODH	glnD	Bifunctional uridylyltransferase/uridylyl-removing enzyme (UTase/UR) (Bifunctional [protein-PII] modification enzyme) (Bifunctional nitrogen sensor protein) [Includes: [Protein-PII] uridylyltransferase (PII uridylyltransferase) (UTase) (EC 2.7.7.59); [Protein-PII]-UMP uridylyl-removing enzyme (UR) (EC 3.1.4.-)]	na	cellular protein modification process; nitrogen compound metabolic process; regulation of nitrogen utilization	5.169	4			268792	273948	262667	235172	294656	305712	307764	365250	292868	282102	260133	262007	310604	273951	0.690598	0.00840053	0.0193107	-0.800159	0.000873841	0.0039069
GLNE_ECODH	glnE	Glutamate-ammonia-ligase adenylyltransferase (EC 2.7.7.42) (Glutamine-synthetase adenylyltransferase) (ATase) ([Glutamate--ammonia-ligase] adenylyltransferase)	cytosol	na	4.757	4			245355	201997	226742	223904	231035	161490	182778	188357	175522	176545	176679	196157	207160	225155	-0.701947	0.00772426	0.0180975	0.55569	0.0334538	0.0694736
B1X7E1_ECODH	glnH	Glutamine-binding periplasmic protein (GlnBP)	outer membrane-bounded periplasmic space	amino acid transport	30.242	5			985329	1.19866e+06	990441	1.10827e+06	1.21403e+06	537736	554836	476158	567371	785537	801716	740653	962900	944082	-0.91212	1.42212e-05	9.1592e-05	0.802607	0.000763956	0.00350132
B1X7E0_ECODH	glnP	Glutamine transport system permease protein GlnP	integral component of membrane; plasma membrane	amino acid transmembrane transport	9.132	2			343265	399421	345700	332391	351291	245334	243902	239915	207958	337471	341269	407240	417170	312037	-0.903719	4.40557e-06	3.72309e-05	0.797405	0.000700961	0.00329519
B1X7D9_ECODH	glnQ	Glutamine transport ATP-binding protein GlnQ	plasma membrane	na	7.5	2			780492	962829	827004	824060	753906	271848	301047	288550	229379	688731	670873	707416	727690	522764	-0.975954	4.94781e-09	1.60749e-07	0.842795	0.000164138	0.00114272
SYQ_ECODH	glnS	Glutamine--tRNA ligase (EC 6.1.1.18) (Glutaminyl-tRNA synthetase) (GlnRS)	cytosol	glutaminyl-tRNA aminoacylation; glutamyl-tRNA aminoacylation	41.877	19			16200000	15900000	16400000	16700000	17100000	18300000	19400000	19100000	19800000	18700000	18800000	19300000	19600000	20600000	0.496234	0.103733	0.161854	-0.282496	0.341572	0.450702
GLO2_ECODH	gloB	Hydroxyacylglutathione hydrolase (EC 3.1.2.6) (Glyoxalase II) (Glx II)	na	methylglyoxal catabolic process to D-lactate via S-lactoyl-glutathione; response to heat	12.749	3			405356	389482	438778	507886	469042	306853	343861	285795	285209	324547	267975	270096	402194	321526	-0.527861	0.0679331	0.113377	0.434458	0.119986	0.194911
B1X8D5_ECODH	glpA	Anaerobic glycerol-3-phosphate dehydrogenase subunit A (G-3-P dehydrogenase) (EC 1.1.5.3)	cytosol; glycerol-3-phosphate dehydrogenase complex; plasma membrane	anaerobic respiration; glycerol-3-phosphate catabolic process; glycerol catabolic process	51.476	20			9269601	9687150	11400000	10300000	8483947	3.54878e+06	2.78011e+06	3.08649e+06	2.84256e+06	3327756	3075664	3.02666e+06	2.68296e+06	2.7218e+06	-0.560186	0.060267	0.102813	0.379768	0.181409	0.273987
GLPB_ECODH	glpB	Anaerobic glycerol-3-phosphate dehydrogenase subunit B (Anaerobic G-3-P dehydrogenase subunit B) (Anaerobic G3Pdhase B) (EC 1.1.5.3)	cytosol; plasma membrane	anaerobic respiration; glycerol-3-phosphate catabolic process; glycerol catabolic process	28.878	8			3245891	3.0635e+06	4.67706e+06	3.93474e+06	3341537	836492	873885	830704	873869	969184	848844	875744	999045	1.13303e+06	-0.631649	0.0270143	0.0523112	0.480333	0.0806315	0.141347
B1X8D7_ECODH	glpC	Anaerobic glycerol-3-phosphate dehydrogenase subunit C (G-3-P dehydrogenase)	plasma membrane	anaerobic respiration; electron transport chain; glycerol catabolic process; transport	23.99	8			2633930	2.3746e+06	3.99645e+06	3.27794e+06	2.22383e+06	732478	647083	536722	569454	699686	652641	598034	539166	566100	-0.567645	0.0551592	0.0950975	0.42198	0.133677	0.214294
B1X771_ECODH	glpD	Aerobic glycerol-3-phosphate dehydrogenase (EC 1.1.5.3)	glycerol-3-phosphate dehydrogenase complex; integral component of plasma membrane	glycerol-3-phosphate catabolic process; glycerol catabolic process	59.481	21			75000000	75300000	65100000	72800000	74700000	49700000	43000000	53500000	46000000	45800000	44600000	46700000	46700000	50500000	-0.527934	0.0814874	0.132396	0.274464	0.340567	0.450596
B1XB93_ECODH	glpF	Glycerol uptake facilitator protein (Aquaglyceroporin)	integral component of membrane; plasma membrane	cellular response to mercury ion; glycerol transport; ion transmembrane transport; water transport	12.811	2			20745.7	46451.7	33108.3	107780	40036	208350	207280	184960	201130	257619	229835	235096	44215.7	112413	0.57333	0.045738	0.0824524	-0.409022	0.149913	0.23366
GLPK_ECODH	glpK	Glycerol kinase (EC 2.7.1.30) (ATP:glycerol 3-phosphotransferase) (Glycerokinase) (GK)	cytosol	cellular response to DNA damage stimulus; glycerol-3-phosphate metabolic process; glycerol catabolic process; glycerol metabolic process; phosphorylation	64.143	24			175000000	170000000	167000000	165000000	168000000	88100000	79300000	85100000	77900000	105000000	105000000	105000000	110000000	110000000	-0.828691	0.00064569	0.00224228	0.638786	0.0144451	0.0353747
B1X8D3_ECODH	glpQ	Glycerophosphoryl diester phosphodiesterase (Glycerophosphodiester phosphodiesterase) (EC 3.1.4.46)	periplasmic space	glycerol metabolic process; lipid metabolic process	50.838	12			20500000	18900000	24000000	22600000	19900000	2.34072e+06	2.06303e+06	2.4247e+06	2.35367e+06	7085895	6748184	7.82635e+06	7.47174e+06	7759921	-0.918191	1.66741e-05	0.000100319	0.77567	0.0011074	0.00470643
B1X768_ECODH	glpR	Glycerol-3-phosphate regulon repressor	intracellular	glycerol metabolic process; negative regulation of transcription, DNA-templated; transcription, DNA-templated	33.73	6			992277	915248	917692	893785	873169	1.11183e+06	925100	1.05728e+06	979447	971254	964538	926768	961342	976052	0.603965	0.0239984	0.0470082	-0.55532	0.0455476	0.0904763
B1X8D4_ECODH	glpT	Glycerol-3-phosphate transporter (G-3-P transporter) (G-3-P permease)	integral component of membrane; plasma membrane	glycerol-3-phosphate transport; glycerol metabolic process; glycerol transport; phosphate ion transmembrane transport	12.168	5			8.16494e+06	9152490	9735602	10800000	8.08628e+06	1.61382e+06	1.50577e+06	1.53157e+06	1.43035e+06	3.21221e+06	3.03079e+06	3.71905e+06	3.26979e+06	3.41311e+06	-0.873411	0.000145139	0.000624099	0.72374	0.00342534	0.0112134
B1XB91_ECODH	glpX	Fructose-1,6-bisphosphatase 1 class 2 (FBPase 1 class 2) (EC 3.1.3.11) (D-fructose-1,6-bisphosphate 1-phosphohydrolase 1 class 2)	cytoplasm	dephosphorylation; gluconeogenesis; glycerol metabolic process	20.833	6			1.11901e+06	1.2633e+06	1.14701e+06	1.19005e+06	1.11508e+06	1.13175e+06	1.06438e+06	996405	977486	1.26155e+06	1.27778e+06	1.16642e+06	1.04685e+06	1.08695e+06	-0.631917	0.0136036	0.0288238	0.566805	0.0418039	0.0840679
B1XFS2_ECODH	glsA1	Glutaminase 1 (EC 3.5.1.2)	na	glutamate biosynthetic process; glutamine catabolic process; negative regulation of growth; response to acidic pH	17.419	2			64758.2	36375.8	63918.8	39382.6	65472.8	87151.1	90159.2	70696.3	77862.2	117767	109696	98591	167288	193800	0.0905815	0.89022	0.920439	0.107304	0.706755	0.785761
B1XEB1_ECODH	glsA2	Glutaminase 2 (EC 3.5.1.2)	na	glutamate biosynthetic process; glutamine catabolic process; negative regulation of growth	8.442	2			98182.6	110564	82304.7	109398	89764.9	85962.7	104118	104295	85635.1	91397.3	98456.8	80873.9	119880	90384.5	-0.0963912	0.715639	0.772721	-0.0507427	0.877124	0.917278
B1X6Q1_ECODH	gltA	Citrate synthase (EC 2.3.3.16)	cytosol	tricarboxylic acid cycle	55.269	14	metabolism		20900000	19800000	19300000	21600000	19900000	86100000	82000000	92300000	83500000	23000000	21900000	22500000	19800000	21300000	0.988613	8.88786e-12	1.18128e-09	-0.919104	4.49684e-06	0.000175041
B1XHI7_ECODH	gltB	Glutamate synthase [NADPH] large chain (EC 1.4.1.13) (Glutamate synthase subunit alpha) (GLTS alpha chain) (NADPH-GOGAT)	cytosol	ammonia assimilation cycle; glutamate biosynthetic process; L-glutamate biosynthetic process	23.731	25			1.74295e+06	1.63906e+06	1.58753e+06	1.58097e+06	1.74366e+06	4.3345e+06	4.40168e+06	4678924	4.50554e+06	1.85245e+06	1.84928e+06	1.76102e+06	1840149	1.86256e+06	0.994286	1.7994e-12	3.28841e-10	-0.923846	2.76646e-06	0.000147759
B1XHI8_ECODH	gltD	Glutamate synthase [NADPH] small chain (EC 1.4.1.13) (Glutamate synthase subunit beta) (GLTS beta chain) (NADPH-GOGAT)	cytosol	glutamate biosynthetic process; L-glutamate biosynthetic process	23.941	8			471499	471746	419896	445390	414128	1.7146e+06	2.08903e+06	1.82908e+06	1523951	606789	634074	513773	417174	421622	0.969612	2.43847e-08	5.57039e-07	-0.91178	5.63646e-06	0.000179292
SYE_ECODH	gltX	Glutamate--tRNA ligase (EC 6.1.1.17) (Glutamyl-tRNA synthetase) (GluRS)	cytosol	glutamyl-tRNA aminoacylation	38.641	14			20600000	20400000	20000000	19500000	20200000	20800000	20600000	19600000	20900000	20700000	20200000	20000000	22000000	22400000	-0.000756264	0.949978	0.960489	0.204704	0.514964	0.618633
GLYA_ECODH	glyA	Serine hydroxymethyltransferase (SHMT) (Serine methylase) (EC 2.1.2.1)	cytosol; membrane	glycine biosynthetic process from serine; glycine catabolic process; L-serine catabolic process; tetrahydrofolate interconversion	39.329	11			22000000	22200000	23300000	19900000	24400000	20900000	21400000	21700000	20600000	19800000	19600000	17900000	18700000	19900000	0.024485	0.84247	0.880517	-0.251552	0.374946	0.47888
SYGB_ECODH	glyS	Glycine--tRNA ligase beta subunit (EC 6.1.1.14) (Glycyl-tRNA synthetase beta subunit) (GlyRS)	cytosol	arginyl-tRNA aminoacylation; glycyl-tRNA aminoacylation	59.216	29			32000000	30400000	32200000	29800000	34300000	37100000	37000000	38200000	41700000	36100000	38000000	36400000	39200000	39600000	0.594468	0.0373537	0.0691279	-0.413321	0.139773	0.220917
GMHA_ECODH	gmhA	Phosphoheptose isomerase (EC 5.3.1.28) (Sedoheptulose 7-phosphate isomerase)	cytoplasm; cytosol	D-glycero-D-manno-heptose 7-phosphate biosynthetic process; lipopolysaccharide core region biosynthetic process	31.25	5			6.56321e+06	6.49909e+06	6.91821e+06	6.54728e+06	6032344	7.45036e+06	6853023	6.63181e+06	7670081	6.44769e+06	6245916	6502221	6358459	6.74457e+06	0.689558	0.00374708	0.0098707	-0.41148	0.144344	0.227159
B1XD70_ECODH	gmhB	D-glycero-beta-D-manno-heptose-1,7-bisphosphate 7-phosphatase (EC 3.1.3.82) (D,D-heptose 1,7-bisphosphate phosphatase) (HBP phosphatase)	cytosol	ADP-L-glycero-beta-D-manno-heptose biosynthetic process; dephosphorylation; lipopolysaccharide core region biosynthetic process	30.89	3			486792	353074	451675	439622	415529	579054	543970	625721	710019	442162	532241	516831	497829	520210	0.800127	0.000723578	0.00245069	-0.627582	0.0184157	0.0430779
B1X981_ECODH	gmk	Guanylate kinase (EC 2.7.4.8) (GMP kinase)	cytosol	GDP metabolic process; GMP metabolic process	20.773	3			842501	861678	755705	764406	834277	918758	792728	881241	849451	1.13465e+06	1078769	1.05219e+06	1.10224e+06	1.10903e+06	-0.166209	0.462091	0.54653	0.256995	0.379423	0.482782
B1X6W6_ECODH	gnd	6-phosphogluconate dehydrogenase, decarboxylating (EC 1.1.1.44)	cytosol	D-gluconate metabolic process; pentose-phosphate shunt	72.436	23			92900000	96300000	93900000	92400000	92400000	83600000	82600000	80700000	81700000	88300000	91000000	88300000	88500000	89300000	-0.930633	5.09679e-06	4.11685e-05	0.80265	0.00074793	0.00344944
B1X8U6_ECODH	gnsA	Protein GnsA	cytosol	na	40.351	2			4998236	5.20779e+06	5.34063e+06	4.62069e+06	4676777	6.73324e+06	6704169	6.24426e+06	6.09267e+06	5.09815e+06	5.09205e+06	5.2567e+06	4.92367e+06	5263942	0.906894	8.7679e-06	6.37745e-05	-0.797804	0.000688708	0.00325855
B1XF19_ECODH	gnsB	Protein GnsB	cytosol	unsaturated fatty acid biosynthetic process	29.825	2			2.05948e+06	2.20675e+06	2.17688e+06	1.97699e+06	1.92045e+06	2477308	2.37041e+06	2.4265e+06	2.22918e+06	1.86795e+06	1921384	1.96597e+06	1.9589e+06	1.88221e+06	0.768887	0.000782694	0.00260068	-0.788757	0.000995844	0.00432025
B1X782_ECODH	gntR	HTH-type transcriptional regulator GntR (Gluconate utilization system GNT-I transcriptional repressor)	cytosol	cellular response to DNA damage stimulus; D-gluconate catabolic process; negative regulation of transcription, DNA-templated; positive regulation of transcription, DNA-templated; transcription, DNA-templated	21.148	5			889597	981983	1.07132e+06	908186	1.03325e+06	848064	783951	779083	833334	869160	818045	936476	923442	986999	-0.726024	0.00477064	0.0120878	0.706414	0.0046298	0.0142801
B1X761_ECODH	gntT	High-affinity gluconate transporter (Gluconate permease) (Gnt-I system)	integral component of plasma membrane; membrane; plasma membrane	D-gluconate catabolic process	7.078	2			39984.4	39274.7	32403.3	43886.3	43335.2	75975.7	66646.1	53051.6	68675.8	99183.1	112791	93622.8	96469	84636.7	0.202992	0.60908	0.681834	-0.00577736	0.95205	0.964692
B1X7V5_ECODH	gor	Glutathione reductase (GR) (GRase) (EC 1.8.1.7)	cytoplasm; membrane	cell redox homeostasis; cellular oxidant detoxification; glutathione metabolic process	38.222	10			4822856	4815512	4.70898e+06	4717483	4769533	4.89849e+06	4.97436e+06	4.88751e+06	4.95293e+06	4567213	4.73924e+06	4.65088e+06	4976147	4.99665e+06	0.52729	0.0516088	0.0905788	-0.460247	0.0943823	0.161011
B1X732_ECODH	gph	Phosphoglycolate phosphatase (PGP) (PGPase) (EC 3.1.3.18)	cytosol	carbohydrate metabolic process; dephosphorylation; DNA repair; glycolate biosynthetic process	23.413	3			928801	1.08382e+06	1.24745e+06	900509	1339313	901445	886008	1.0864e+06	1.0716e+06	903469	1.11745e+06	1.08507e+06	1.21216e+06	1228961	-0.322039	0.253547	0.334856	0.239223	0.394392	0.497263
GPMA_ECODH	gpmA	2,3-bisphosphoglycerate-dependent phosphoglycerate mutase (BPG-dependent PGAM) (PGAM) (Phosphoglyceromutase) (dPGM) (EC 5.4.2.11)	cytoplasm; cytosol	gluconeogenesis; glycolytic process; regulation of pentose-phosphate shunt	38.8	7			34800000	35000000	28300000	31200000	31500000	44000000	42000000	39700000	40500000	33900000	31500000	32500000	33600000	31800000	0.887388	2.05657e-05	0.000118374	-0.843771	8.56963e-05	0.000750228
GPMB_ECODH	gpmB	Probable phosphoglycerate mutase GpmB (EC 5.4.2.-) (PGAM) (Phosphoglyceromutase)	cytosol	dephosphorylation; glycolytic process	16.279	3			1.04127e+06	970212	931009	918273	863037	851225	894210	818780	828606	1.10228e+06	1.06094e+06	1.05751e+06	1.00681e+06	1.11077e+06	-0.684969	0.00433831	0.011206	0.744193	0.00242594	0.00856162
B1X946_ECODH	gpmI	2,3-bisphosphoglycerate-independent phosphoglycerate mutase (BPG-independent PGAM) (Phosphoglyceromutase) (iPGM) (EC 5.4.2.12)	cytoplasm; cytosol	glucose catabolic process; glycolytic process; response to oxidative stress	51.751	15			14600000	15000000	17400000	14300000	15300000	12100000	13200000	12500000	12200000	13400000	13700000	12800000	13100000	13400000	-0.694393	0.00870626	0.0198884	0.557761	0.0364604	0.0747617
GPPA_ECODH	gppA	Guanosine-5'-triphosphate,3'-diphosphate pyrophosphatase (EC 3.6.1.40) (Guanosine pentaphosphate phosphohydrolase) (pppGpp-5'-phosphohydrolase)	na	guanosine pentaphosphate catabolic process; guanosine tetraphosphate biosynthetic process; nucleobase-containing small molecule interconversion; phosphorus metabolic process; response to starvation	21.457	8			665983	776450	699004	631279	708620	905712	820024	881572	947670	737933	791730	801171	721802	691641	0.854231	0.000116959	0.000518165	-0.785081	0.000657177	0.00317093
B1XFF5_ECODH	gpr	L-glyceraldehyde 3-phosphate reductase (GAP reductase) (EC 1.1.1.-)	na	cellular response to DNA damage stimulus; methylglyoxal metabolic process	24.277	5			802622	743128	957322	812693	800963	438747	479092	441771	480407	401918	354856	336602	465323	470553	-0.420024	0.191104	0.267619	0.287377	0.315235	0.421659
GPDA_ECODH	gpsA	Glycerol-3-phosphate dehydrogenase [NAD(P)+] (EC 1.1.1.94) (NAD(P)H-dependent glycerol-3-phosphate dehydrogenase)	cytosol; glycerol-3-phosphate dehydrogenase complex	carbohydrate metabolic process; glycerol-3-phosphate biosynthetic process; glycerol-3-phosphate catabolic process; glycerophospholipid biosynthetic process	34.808	7			1.68541e+06	1.63512e+06	1.59387e+06	1.90459e+06	1.74292e+06	1570777	1.51908e+06	1.85758e+06	1.59978e+06	1.98391e+06	1.95651e+06	1.97967e+06	1.89793e+06	1.93602e+06	-0.4482	0.0785863	0.128372	0.412872	0.118446	0.192837
XGPT_ECODH	gpt	Xanthine phosphoribosyltransferase (EC 2.4.2.22) (Xanthine-guanine phosphoribosyltransferase) (XGPRT)	cytosol; plasma membrane	GMP salvage; IMP salvage; XMP salvage	48.026	5			3546963	4.03798e+06	3.77291e+06	3703636	3.87287e+06	3.84695e+06	3.47709e+06	3936925	3.91919e+06	4391703	4.63925e+06	5110105	4366504	4.36469e+06	-0.283475	0.26334	0.346537	0.349475	0.217736	0.316117
GRCA_ECODH	grcA	Autonomous glycyl radical cofactor	cytoplasm; cytosol	threonine catabolic process	74.803	9			40300000	55900000	73800000	70000000	46900000	42600000	42700000	39500000	40700000	6183814	6657685	6541210	6806097	6922301	0.225329	0.337567	0.425713	-0.340301	0.235942	0.336534
B1XGZ1_ECODH	greA	Transcription elongation factor GreA (Transcript cleavage factor GreA)	cytoplasm; cytosol	DNA-templated transcription, elongation; regulation of DNA-templated transcription, elongation	55.063	7			8607526	8974220	8067443	8522411	7.90393e+06	6.6684e+06	6673515	6.17205e+06	6.90967e+06	9403933	9114343	9533374	8604134	9140991	-0.879705	1.95725e-05	0.000114004	0.900822	1.94976e-05	0.000294058
CH60_ECODH	groL	60 kDa chaperonin (GroEL protein) (Protein Cpn60)	cytosol; GroEL-GroES complex; membrane	cell cycle; cell division; chaperone mediated protein folding requiring cofactor; protein folding; protein refolding; response to heat; virion assembly	72.08	26		response to misfolding and heat shock sigma factor RpoH	168000000	158000000	171000000	146000000	163000000	425000000	412000000	401000000	407000000	281000000	297000000	297000000	280000000	287000000	0.83635	0.000516476	0.00184618	-0.663041	0.0101323	0.0269754
CH10_ECODH	groS	10 kDa chaperonin (GroES protein) (Protein Cpn10)	cytosol; GroEL-GroES complex	cell cycle; cell division; chaperone mediated protein folding requiring cofactor; protein folding; response to heat; virion assembly	42.268	3		response to misfolding and heat shock sigma factor RpoH	51900000	49600000	45900000	43800000	45800000	108000000	107000000	97600000	97500000	89800000	84400000	94300000	85500000	88500000	0.699561	0.0101326	0.0225822	-0.51481	0.0601052	0.111799
GRPE_ECODH	grpE	Protein GrpE (HSP-70 cofactor) (HSP24) (Heat shock protein B25.3)	cytoplasm; cytosol	protein folding; regulation of catalytic activity; response to heat	19.289	3		response to misfolding and heat shock sigma factor RpoH	13800000	13400000	12400000	12700000	14000000	28300000	28700000	28000000	29500000	21600000	23300000	22700000	23500000	23400000	0.781938	0.00216588	0.00611295	-0.611542	0.0200075	0.0461373
B1X9H7_ECODH	grxB	Glutaredoxin-2 (Grx2)	cytosol	cell redox homeostasis; glutathione metabolic process	37.209	7			2.51781e+06	2.52901e+06	2.85594e+06	2.60928e+06	2.64046e+06	1.63675e+06	1.56487e+06	1.50017e+06	1.57445e+06	2.22505e+06	2098016	2368886	2.62015e+06	2.26667e+06	-0.954869	3.41607e-07	4.66756e-06	0.891058	1.95818e-05	0.000294058
B1X944_ECODH	grxC	Glutaredoxin-3 (Grx3)	cytosol	cell redox homeostasis; deoxyribonucleotide biosynthetic process	68.675	4			3333468	3377460	3.55947e+06	3.78346e+06	3.04831e+06	3.49595e+06	3.97169e+06	3.6856e+06	3.57977e+06	2.64183e+06	2.63894e+06	2724238	2.4703e+06	2.62068e+06	0.483722	0.0537729	0.093552	-0.53264	0.05444	0.10377
B1XFW5_ECODH	grxD	Glutaredoxin-4 (Grx4) (Monothiol glutaredoxin)	cytosol	cell redox homeostasis	46.087	4			11700000	12800000	11700000	11200000	11100000	10200000	10500000	9561247	9721513	10800000	11100000	10700000	10500000	9637776	-0.674184	0.01182	0.0256012	0.51183	0.0753442	0.133843
GSH1_ECODH	gshA	Glutamate--cysteine ligase (EC 6.3.2.2) (Gamma-ECS) (GCS) (Gamma-glutamylcysteine synthetase)	cytosol	cellular response to arsenic-containing substance; cellular response to mercury ion; glutathione biosynthetic process; hyperosmotic response	24.131	9			2.07344e+06	2.05794e+06	2.10444e+06	2.33308e+06	2.29271e+06	2149410	2.47273e+06	2.63679e+06	2409318	2.41244e+06	2.54376e+06	2.58483e+06	2689655	2.70804e+06	0.193103	0.625311	0.693631	-0.10409	0.781714	0.847823
B1XFA7_ECODH	gshB	Glutathione synthetase (EC 6.3.2.3) (GSH synthetase) (GSH-S) (GSHase) (Glutathione synthase)	cytosol	glutathione biosynthetic process	41.456	9			2774848	2.84268e+06	2.41261e+06	2.53975e+06	2.85275e+06	5775753	5.89721e+06	5863295	5405742	4.60536e+06	4.50844e+06	3.7299e+06	3.35449e+06	3721919	0.869557	0.000162124	0.000691035	-0.769849	0.00119148	0.00497699
B1XFR4_ECODH	gsk	Inosine-guanosine kinase (EC 2.7.1.73)	na	IMP salvage	30.184	8			1.52876e+06	1.67599e+06	1915972	1.72466e+06	1.71184e+06	1.3774e+06	1.44775e+06	1.48989e+06	1.55075e+06	1.52438e+06	1.54473e+06	1.63724e+06	1.71531e+06	1.77048e+06	-0.700612	0.00663092	0.0158147	0.718733	0.00248872	0.0087464
B1XFE4_ECODH	gss	Bifunctional glutathionylspermidine synthetase/amidase (GspSA) [Includes: Glutathionylspermidine amidase (Gsp amidase) (EC 3.5.1.78) (Glutathionylspermidine amidohydrolase [spermidine-forming]); Glutathionylspermidine synthetase (Gsp synthetase) (EC 6.3.1.8) (Glutathione:spermidine ligase [ADP-forming]) (Gsp synthase)]	cytosol	glutathione metabolic process; spermidine metabolic process	17.286	7			516926	594542	608392	707507	557353	1.35005e+06	1.36499e+06	1.49315e+06	1.28728e+06	580074	642551	578696	576059	656219	0.967209	1.28082e-08	3.26382e-07	-0.891803	3.09411e-05	0.000380133
B1XFU7_ECODH	gstA	Glutathione S-transferase GstA (EC 2.5.1.18) (GST B1-1)	cytoplasm	glutathione metabolic process; response to hydrogen peroxide	27.363	4			1559504	1.50201e+06	1.56835e+06	1.4714e+06	1.56339e+06	1.49601e+06	1.52403e+06	1.52957e+06	1.63586e+06	1.2013e+06	1.41328e+06	1.46838e+06	1.51186e+06	1.43611e+06	0.279858	0.268097	0.351847	-0.330745	0.239073	0.338686
B1X7X9_ECODH	gstB	Glutathione S-transferase GstB (EC 2.5.1.18)	cytosol	glutathione metabolic process; oxidation-reduction process	19.712	3			714278	510801	663635	637895	639265	452832	507972	512927	543200	469073	409430	463234	597945	586335	-0.387238	0.21943	0.298148	0.332005	0.226539	0.32695
GUAA_ECODH	guaA	GMP synthase [glutamine-hydrolyzing] (EC 6.3.5.2) (GMP synthetase) (GMPS) (Glutamine amidotransferase)	cytosol	glutamine metabolic process; GMP biosynthetic process	55.429	20			21400000	22100000	21400000	22300000	23400000	26300000	25000000	26500000	25500000	23700000	24000000	24200000	25300000	25300000	0.75598	0.00357946	0.00948039	-0.643186	0.0143901	0.0352991
B1XAY3_ECODH	guaB	Inosine-5'-monophosphate dehydrogenase (IMP dehydrogenase) (IMPD) (IMPDH) (EC 1.1.1.205)	cytosol	GMP biosynthetic process	51.434	14			16000000	18400000	18200000	18100000	19700000	24100000	23100000	25200000	22600000	21300000	22300000	20200000	19700000	21800000	0.796429	0.00151601	0.00449575	-0.715487	0.00473085	0.0144697
GUAC_ECODH	guaC	GMP reductase (EC 1.7.1.7) (Guanosine 5'-monophosphate oxidoreductase) (Guanosine monophosphate reductase)	cytosol; GMP reductase complex	purine ribonucleotide interconversion	31.7	5			2.36764e+06	2.75904e+06	3035623	2.32597e+06	2.74593e+06	1.59521e+06	1.73155e+06	2.03321e+06	1.77332e+06	2.07654e+06	1921789	1.67297e+06	1.4708e+06	1.6226e+06	-0.476589	0.117042	0.179743	0.239464	0.401759	0.505048
B1XCN5_ECODH	gutQ	Arabinose 5-phosphate isomerase GutQ (API) (G-API) (EC 5.3.1.13) (Phosphosugar aldol-ketol isomerase)	na	keto-3-deoxy-D-manno-octulosonic acid biosynthetic process; single-species biofilm formation	29.283	6			887487	971640	1.01638e+06	920437	899547	867222	789414	956678	835757	578139	533448	546662	563596	628271	0.187972	0.406312	0.495178	-0.342871	0.246083	0.346602
B1X8C5_ECODH	gyrA	DNA gyrase subunit A (EC 5.99.1.3)	chromosome; cytoplasm; cytosol; membrane; nucleoid	chromosome segregation; DNA-dependent DNA replication; DNA topological change; response to antibiotic; response to drug; transcription, DNA-templated	31.429	21			21700000	22400000	22500000	20300000	22200000	23900000	23100000	23500000	23700000	22200000	22500000	22800000	23300000	24100000	0.592985	0.0320006	0.0605238	-0.465361	0.0952291	0.162267
HCHA_ECODH	hchA	Molecular chaperone Hsp31 and glyoxalase 3 (EC 4.2.1.130) (Aminopeptidase HchA) (EC 3.4.11.-) (D-lactate dehydratase) (Glyoxalase III) (Holdase) (Holding molecular chaperone)	cytosol	lactate biosynthetic process; methylglyoxal catabolic process to D-lactate via S-lactoyl-glutathione; protein refolding; response to acidic pH; response to methylglyoxal	32.509	5			4.83026e+06	4.36431e+06	4.9364e+06	3.3158e+06	5.00767e+06	1.272e+06	1.29494e+06	1.3182e+06	1.20992e+06	6908452	6.59503e+06	7.07821e+06	8.109e+06	7.76226e+06	-0.89538	4.13538e-06	3.57747e-05	0.868355	5.81892e-05	0.000563395
HCP_ECODH	hcp	Hydroxylamine reductase (EC 1.7.99.1) (Hybrid-cluster protein) (HCP) (Prismane protein)	cytoplasm	cellular oxidant detoxification; nitrogen compound metabolic process; oxidation-reduction process; response to hydrogen peroxide	7.091	2			58303	44225	355037	200424	51401.9	3269.46	14238.7	4089.14	2752.79	4481.65	28554.1	16285.2	20017.1	9905.34	-0.714385	0.0059988	0.0146905	0.613045	0.0181668	0.0427008
B1X7W4_ECODH	hdeB	Acid stress chaperone HdeB (10K-L protein)	periplasmic space	cellular response to stress; response to pH	27.778	2	acid stress response		632889	806726	674231	659551	707716	97718.9	106631	86250.4	70424.6	1.33383e+06	1.27603e+06	926470	857841	828813	-0.944288	4.92044e-08	9.7212e-07	0.885641	3.09384e-05	0.000380133
B1XF84_ECODH	hdhA	7-alpha-hydroxysteroid dehydrogenase (7-alpha-HSDH) (EC 1.1.1.159)	cytosol	bile acid catabolic process; protein homotetramerization	29.02	5			1.53862e+06	1.57651e+06	1.60485e+06	1525250	1519108	1.41481e+06	1.39021e+06	1.35443e+06	1.25954e+06	1.31645e+06	1.22367e+06	1.22297e+06	1.24477e+06	1.17395e+06	-0.234961	0.512247	0.590619	0.0437546	0.886095	0.923358
B1X8R6_ECODH	helD	Helicase IV (EC 3.6.4.12) (75 kDa helicase)	cytosol; DNA helicase complex	DNA duplex unwinding; DNA recombination	6.14	3			129808	160182	181757	173144	167878	139161	183671	130970	174744	135133	137619	159335	120513	147288	0.0586627	0.76844	0.820845	0.0387017	0.922044	0.947314
B1XEW0_ECODH	hemB	Delta-aminolevulinic acid dehydratase (ALAD) (ALADH) (EC 4.2.1.24) (Porphobilinogen synthase)	cytosol	heme biosynthetic process; protoporphyrinogen IX biosynthetic process	42.901	9			3.69091e+06	4056642	3.37301e+06	3.68322e+06	3.74568e+06	4.27106e+06	4.76408e+06	4436567	4.50031e+06	4822909	5.35603e+06	4485956	3.76272e+06	4304130	0.426237	0.171004	0.245783	-0.368475	0.175129	0.265051
HEM3_ECODH	hemC	Porphobilinogen deaminase (PBG) (EC 2.5.1.61) (Hydroxymethylbilane synthase) (HMBS) (Pre-uroporphyrinogen synthase)	cytoplasm; cytosol	heme biosynthetic process; peptidyl-pyrromethane cofactor linkage; protoporphyrinogen IX biosynthetic process; tetrapyrrole biosynthetic process	34.185	7			1.47469e+06	1.31985e+06	1.3498e+06	1.44145e+06	1.30552e+06	1.08613e+06	1354511	1106318	1.10586e+06	1.49107e+06	1.44011e+06	1.52647e+06	1.62103e+06	1.57188e+06	-0.767734	0.000671398	0.00230419	0.816759	0.000354797	0.00196482
DCUP_ECODH	hemE	Uroporphyrinogen decarboxylase (UPD) (URO-D) (EC 4.1.1.37)	cytosol	heme biosynthetic process; porphyrin-containing compound biosynthetic process; protoporphyrinogen IX biosynthetic process from glutamate; uroporphyrinogen III biosynthetic process	32.486	8			1.70763e+06	1.65904e+06	1.63721e+06	1678483	1.6181e+06	1.78e+06	1.83271e+06	1.83845e+06	1752227	2.05747e+06	1914168	1723503	1.7938e+06	1.78764e+06	0.2847	0.411383	0.499952	-0.187131	0.53389	0.637182
HEM6_ECODH	hemF	Oxygen-dependent coproporphyrinogen-III oxidase (CPO) (Coprogen oxidase) (Coproporphyrinogenase) (EC 1.3.3.3)	cytoplasm	heme biosynthetic process; protoporphyrinogen IX biosynthetic process	11.371	3			81160.1	90814.3	64736.8	65844.3	77679.6	225811	213830	220599	202971	88021.3	93306	79592.7	89345.1	80212.8	0.977665	4.25235e-09	1.41887e-07	-0.931822	8.68505e-07	8.53937e-05
B1XAL2_ECODH	hemG	Protoporphyrinogen IX dehydrogenase [menaquinone] (EC 1.3.5.3)	cytosol	heme biosynthetic process; porphyrin-containing compound biosynthetic process; protoporphyrinogen IX biosynthetic process	36.464	6			908312	869645	1034107	953895	909306	949238	932879	1.03832e+06	972958	911321	931461	1.1193e+06	953168	956784	0.17321	0.571928	0.646782	-0.0725712	0.918216	0.944769
HEMH_ECODH	hemH	Ferrochelatase (EC 4.99.1.1) (Heme synthase) (Protoheme ferro-lyase)	cytoplasm	heme biosynthetic process; protoporphyrinogen IX metabolic process; response to light stimulus	9.062	3			115739	125688	144565	127085	113282	162825	133517	117625	130346	110786	118528	123232	111202	89438.2	0.425738	0.107513	0.166686	-0.341652	0.216344	0.315034
GSA_ECODH	hemL	Glutamate-1-semialdehyde 2,1-aminomutase (GSA) (EC 5.4.3.8) (Glutamate-1-semialdehyde aminotransferase) (GSA-AT)	cytosol	protoporphyrinogen IX biosynthetic process; tetrapyrrole biosynthetic process	35.681	10			13100000	15000000	14000000	13400000	13800000	16200000	16200000	14800000	14600000	15300000	15800000	15500000	14600000	14400000	0.515519	0.0855466	0.138198	-0.402104	0.1377	0.218348
B1XAM3_ECODH	hemN	Oxygen-independent coproporphyrinogen-III oxidase (CPO) (EC 1.3.99.22) (Coproporphyrinogen III dehydrogenase) (CPDH)	cytoplasm	protoporphyrinogen IX biosynthetic process	14.004	5			477236	492988	512324	570312	535156	430682	428231	450672	433908	446091	417477	409406	538002	511437	-0.544537	0.0534636	0.0933498	0.476935	0.0731225	0.131172
B1XAH0_ECODH	hemY	Protein HemY	integral component of membrane; plasma membrane	heme metabolic process; porphyrin-containing compound biosynthetic process	20.101	6			1.68742e+06	1.79114e+06	1854153	1.80831e+06	1.74462e+06	2.05031e+06	1.82157e+06	1906665	1.86494e+06	1751975	1.74427e+06	1.73957e+06	1.80726e+06	1.82951e+06	0.69746	0.00501915	0.0125866	-0.557208	0.0471078	0.0928189
B1XHC1_ECODH	hexR	HTH-type transcriptional regulator HexR (Hex regulon repressor)	na	carbohydrate metabolic process; cellular response to DNA damage stimulus; transcription, DNA-templated	19.031	4			620497	635512	648202	619418	569030	442225	404300	383078	440297	437014	431778	426539	423224	418408	-0.608433	0.0375066	0.0692356	0.482835	0.0869017	0.150891
B1XDS6_ECODH	hflC	Modulator of FtsH protease HflC	integral component of external side of plasma membrane	negative regulation of metalloenzyme activity; regulation of peptidase activity; response to heat	42.216	10	degradation/folding		5074846	4.83501e+06	4754971	4.70085e+06	4554294	14200000	12700000	13100000	12800000	5.33579e+06	5.57199e+06	6060672	5.60208e+06	5327400	0.989184	9.51523e-11	7.72848e-09	-0.892063	2.01473e-05	0.000294553
HFLD_ECODH	hflD	High frequency lysogenization protein HflD	cytoplasm; extrinsic component of cytoplasmic side of plasma membrane; plasma membrane	response to heat	34.742	6			863438	788859	787140	875264	960253	805102	829329	909145	857165	884432	915710	951184	987454	983785	-0.2308	0.351076	0.439446	0.197425	0.482003	0.585289
B1XDS5_ECODH	hflK	Modulator of FtsH protease HflK	cytosol; integral component of external side of plasma membrane	negative regulation of metalloenzyme activity; response to heat	40.573	12	degradation/folding		11900000	12800000	11600000	11400000	12100000	36000000	33900000	35000000	33500000	14000000	14900000	15200000	15000000	14300000	0.991087	2.02823e-10	1.28925e-08	-0.899269	1.30266e-05	0.000235121
B1XDS4_ECODH	hflX	GTPase HflX (GTP-binding protein HflX)	cytoplasm; cytosol	response to heat	34.507	10	metabolism		2029443	1.77658e+06	1.9645e+06	1.9702e+06	1907358	5.28075e+06	5289701	5239528	5475753	2.38237e+06	2.60956e+06	2804728	3008293	3.0757e+06	0.95329	6.74385e-07	8.01586e-06	-0.800008	0.000687822	0.00325855
HFQ_ECODH	hfq	RNA-binding protein Hfq (HF-1) (Host factor-I protein) (HF-I)	cytosol	negative regulation of translation, ncRNA-mediated; positive regulation of translation, ncRNA-mediated; regulation of transcription, DNA-templated	21.569	2			2429768	3415951	3.33198e+06	2.46254e+06	2662348	3.5706e+06	3.68687e+06	3.74864e+06	3448726	4.21163e+06	4441109	3728840	4.61376e+06	4.3755e+06	0.199985	0.607642	0.68179	-0.0423412	0.912199	0.941168
B1XFP7_ECODH	hha	Hemolysin expression-modulating protein Hha	cytosol	regulation of gene expression; regulation of transcription, DNA-templated; transcription, DNA-templated	33.333	3			375118	395109	456379	524102	374646	1.04969e+06	1.14969e+06	940175	1.15171e+06	670134	695282	630689	498589	545880	0.914042	1.33329e-05	8.70212e-05	-0.722203	0.00369347	0.0118678
B1XA13_ECODH	hinT	HIT-like protein HinT (EC 3.-.-.-) (Purine nucleoside phosphoramidase)	cytosol	D-alanine catabolic process	25.21	2			2.24989e+06	2673039	2.58088e+06	1.7894e+06	2.39922e+06	1.77626e+06	2.01301e+06	1.67337e+06	1.89766e+06	2.10934e+06	2.04557e+06	2.23948e+06	2277581	2.20355e+06	-0.698606	0.00641408	0.0154487	0.631712	0.0196928	0.0455552
HIS4_ECODH	hisA	1-(5-phosphoribosyl)-5-[(5-phosphoribosylamino)methylideneamino] imidazole-4-carboxamide isomerase (EC 5.3.1.16) (Phosphoribosylformimino-5-aminoimidazole carboxamide ribotide isomerase)	cytosol	cellular response to DNA damage stimulus; histidine biosynthetic process	15.51	2			117326	109109	112256	105836	100988	124509	108686	90234.9	120003	195812	153806	169448	164744	168714	-0.304977	0.229052	0.308711	0.530722	0.0553213	0.104723
B1X6V9_ECODH	hisB	Histidine biosynthesis bifunctional protein HisB [Includes: Histidinol-phosphatase (EC 3.1.3.15); Imidazoleglycerol-phosphate dehydratase (IGPD) (EC 4.2.1.19)]	cytoplasm	dephosphorylation; histidine biosynthetic process	15.493	5			722962	778358	723432	690938	957129	1.33141e+06	1.39639e+06	1.47355e+06	1470562	808709	835579	816688	919559	951645	0.955703	2.80086e-07	3.97559e-06	-0.898669	1.16563e-05	0.000225937
HIS8_ECODH	hisC	Histidinol-phosphate aminotransferase (EC 2.6.1.9) (Imidazole acetol-phosphate transaminase) (HPAT) (HspAT)	cytosol	histidine biosynthetic process	13.483	4			409304	424765	433366	467712	381707	585662	644198	578977	565433	459870	440793	445601	458444	513952	0.888153	3.73485e-05	0.000195012	-0.710242	0.00567533	0.0166621
B1X6V7_ECODH	hisD	Histidinol dehydrogenase (HDH) (EC 1.1.1.23)	cytosol	histidine biosynthetic process	11.521	3			155662	174413	188482	181538	184067	346816	457806	388419	306562	255968	229251	223267	210044	211609	0.913969	2.04322e-05	0.000118071	-0.815441	0.000479193	0.00244958
HIS6_ECODH	hisF	Imidazole glycerol phosphate synthase subunit HisF (EC 4.1.3.-) (IGP synthase cyclase subunit) (IGP synthase subunit HisF) (ImGP synthase subunit HisF) (IGPS subunit HisF)	cytosol; imidazoleglycerol-phosphate synthase complex	histidine biosynthetic process	12.016	2			79185.2	78770.7	61586.2	117762	82757.7	84245.9	108344	108624	90023.8	52505	62571.5	45702.3	70145.5	57034.8	0.496598	0.0564191	0.0970407	-0.607277	0.0220624	0.0496235
HIS1_ECODH	hisG	ATP phosphoribosyltransferase (ATP-PRT) (ATP-PRTase) (EC 2.4.2.17)	cytosol	histidine biosynthetic process	28.763	5			688735	681389	609096	702678	717732	1.39028e+06	1.55511e+06	1.47172e+06	1.49226e+06	895356	969626	964285	981823	1.10094e+06	0.904735	3.13144e-05	0.000168622	-0.764217	0.00152212	0.00596606
B1X6W0_ECODH	hisH	Imidazole glycerol phosphate synthase subunit HisH (EC 2.4.2.-) (IGP synthase glutamine amidotransferase subunit) (IGP synthase subunit HisH) (ImGP synthase subunit HisH) (IGPS subunit HisH)	imidazoleglycerol-phosphate synthase complex	glutamine metabolic process; histidine biosynthetic process	22.449	3			257169	245796	274221	274502	226663	330302	308310	299376	322158	209207	204770	204189	232074	215521	0.747987	0.000965949	0.00311748	-0.676592	0.0087342	0.0240026
B1X6W3_ECODH	hisI	Histidine biosynthesis bifunctional protein HisIE [Includes: Phosphoribosyl-AMP cyclohydrolase (PRA-CH) (EC 3.5.4.19); Phosphoribosyl-ATP pyrophosphatase (PRA-PH) (EC 3.6.1.31)]	cytosol	histidine biosynthetic process	11.33	2			210663	196741	221844	225526	197938	344176	350309	249093	356368	240423	186609	171976	190816	188446	0.855059	5.32394e-05	0.000267478	-0.683754	0.00585746	0.0171272
B1X920_ECODH	hisJ	Histidine-binding periplasmic protein (HBP)	outer membrane-bounded periplasmic space	amino acid transport	21.538	3	transport		493528	667610	614599	613641	636765	417008	276313	325278	376109	256441	254405	280587	256058	337292	-0.322722	0.354881	0.443449	0.173646	0.562299	0.663503
SYH_ECODH	hisS	Histidine--tRNA ligase (EC 6.1.1.21) (Histidyl-tRNA synthetase) (HisRS)	cytosol	histidyl-tRNA aminoacylation	57.783	18			16300000	17300000	16600000	16100000	15700000	19500000	19400000	18100000	19600000	17100000	16900000	17300000	17600000	17300000	0.88662	3.13716e-05	0.000168622	-0.676223	0.00699873	0.0199846
HLDD_ECODH	hldD	ADP-L-glycero-D-manno-heptose-6-epimerase (EC 5.1.3.20) (ADP-L-glycero-beta-D-manno-heptose-6-epimerase) (ADP-glyceromanno-heptose 6-epimerase) (ADP-hep 6-epimerase) (AGME)	cytosol; membrane	ADP-L-glycero-beta-D-manno-heptose biosynthetic process; lipopolysaccharide core region biosynthetic process	58.71	14			24300000	25100000	24400000	23900000	23700000	26600000	25200000	25700000	23600000	26600000	26200000	26300000	25700000	26000000	0.0929784	0.883223	0.914499	-0.0346674	0.937303	0.955604
HLDE_ECODH	hldE	Bifunctional protein HldE [Includes: D-beta-D-heptose 7-phosphate kinase (EC 2.7.1.167) (D-beta-D-heptose 7-phosphotransferase) (D-glycero-beta-D-manno-heptose-7-phosphate kinase); D-beta-D-heptose 1-phosphate adenylyltransferase (EC 2.7.7.70) (D-glycero-beta-D-manno-heptose 1-phosphate adenylyltransferase)]	cytosol	ADP-L-glycero-beta-D-manno-heptose biosynthetic process; carbohydrate phosphorylation; lipopolysaccharide core region biosynthetic process	42.348	14			6452750	6.68331e+06	6.78096e+06	6.20059e+06	6779568	6238767	6445131	6.32195e+06	6171700	6.63039e+06	6819674	6.70471e+06	6.80538e+06	6.79958e+06	-0.659271	0.00620589	0.0150216	0.586911	0.0288032	0.0610294
B1XB27_ECODH	hmp	Flavohemoprotein (Flavohemoglobin) (HMP) (Hemoglobin-like protein) (Nitric oxide dioxygenase) (NO oxygenase) (NOD) (EC 1.14.12.17)	cytoplasm	response to nitrosative stress; response to toxic substance	29.04	9			2.34675e+06	2194065	2.74995e+06	2.64633e+06	2276511	1.57513e+06	1.46065e+06	1.37149e+06	1.55854e+06	1.21959e+06	1.2078e+06	1.2822e+06	1.26711e+06	1.24773e+06	-0.358154	0.288974	0.374208	0.234807	0.421677	0.524228
B1XAS9_ECODH	hns	DNA-binding protein H-NS (Histone-like protein HLP-II) (Protein B1) (Protein H1)	cytosol; membrane	regulation of transcription, DNA-templated; transcription, DNA-templated	58.394	7			55500000	49100000	47400000	43300000	51000000	117000000	121000000	107000000	120000000	83100000	82600000	76900000	79300000	87300000	0.845218	0.000366444	0.00137502	-0.676242	0.00753505	0.0211039
B1XA09_ECODH	holB	DNA polymerase III subunit delta' (EC 2.7.7.7)	DNA polymerase III complex	DNA-dependent DNA replication	8.982	2			67031.5	29499.5	41727.9	44018.5	61465.4	94545.3	86582.1	88282.8	102104	84604.2	93386.5	91995.9	81968.6	89411.6	0.561474	0.0547212	0.094866	-0.40542	0.145172	0.227866
B1XHH8_ECODH	hpf	Ribosome hibernation promoting factor	cytosol	negative regulation of translation; primary metabolic process	25.263	2			1.38372e+06	1375704	1324268	1.55058e+06	1.25276e+06	1.28846e+06	1.34738e+06	712281	1.35273e+06	825729	697065	713065	911193	856686	0.0256041	0.794922	0.842767	0.0163473	0.978515	0.982007
B1XCA0_ECODH	hpt	Hypoxanthine phosphoribosyltransferase (HPRT) (EC 2.4.2.8)	cytosol	GMP salvage; IMP salvage	55.056	7			3.95601e+06	3.42586e+06	3.39133e+06	3.41793e+06	3538837	4.83651e+06	5.05795e+06	5240086	5007151	5726148	5.7631e+06	5189358	5.2094e+06	5.63555e+06	0.414484	0.199135	0.277535	-0.260452	0.375702	0.47888
B1XDC6_ECODH	hrpA	ATP-dependent RNA helicase HrpA (EC 3.6.4.13)	na	mRNA processing; RNA modification	18.538	19			2232432	2252204	2352195	2244157	2.19853e+06	2.57779e+06	2583027	2.67167e+06	2.52986e+06	2.276e+06	2.21635e+06	2.34235e+06	2401904	2.34741e+06	0.904988	1.24435e-05	8.26929e-05	-0.794204	0.00125195	0.00514486
HSCA_ECODH	hscA	Chaperone protein HscA (Hsc66)	cytosol; iron-sulfur cluster transfer complex	cellular response to cold; iron-sulfur cluster assembly; protein folding; protein maturation by iron-sulfur cluster transfer	37.013	13			5183891	5.29544e+06	4975923	4.66155e+06	5328131	6.8101e+06	6631196	6.85926e+06	6749073	7.72815e+06	8473343	7992669	8634474	8.34802e+06	0.229915	0.546478	0.621186	-0.0761813	0.795489	0.85641
HSCB_ECODH	hscB	Co-chaperone protein HscB (Hsc20)	cytosol; iron-sulfur cluster transfer complex	iron-sulfur cluster assembly; protein folding; protein maturation by iron-sulfur cluster transfer; protein oligomerization	29.24	3			896754	932669	829073	843576	1.01102e+06	798037	749979	662890	863790	1.13869e+06	1.08541e+06	1.21637e+06	1.50495e+06	1.53546e+06	-0.538876	0.0332793	0.0626181	0.662727	0.0114067	0.029464
B1XD94_ECODH	hslJ	Heat shock protein HslJ	cell outer membrane	response to heat	34.286	3			148304	158555	155345	168760	191467	690824	987692	1113854	621606	669362	629843	301587	282079	300064	0.813165	0.00105233	0.00333733	-0.73416	0.00310261	0.0104276
HSLO_ECODH	hslO	33 kDa chaperonin (Heat shock protein 33) (HSP33)	cytosol	protein folding; response to heat	40.411	7		response to misfolding and heat shock sigma factor RpoH	6238685	6.23573e+06	6211448	5684872	6676989	14000000	14200000	15400000	16000000	13600000	14600000	14500000	15400000	16600000	0.579633	0.0483784	0.0860961	-0.39215	0.171168	0.259324
HSLU_ECODH	hslU	ATP-dependent protease ATPase subunit HslU (Heat shock protein HslU) (Unfoldase HslU)	cytosol; HslUV protease complex; membrane	protein unfolding; response to heat	38.826	14		response to misfolding and heat shock sigma factor RpoH	19800000	20000000	18700000	17100000	18800000	51100000	48800000	48900000	49100000	38800000	39400000	39100000	36700000	37900000	0.761481	0.00333605	0.00886783	-0.588749	0.0272578	0.0588639
HSLV_ECODH	hslV	ATP-dependent protease subunit HslV (EC 3.4.25.2) (Heat shock protein HslV)	cytosol; HslUV protease complex; proteasome core complex	proteolysis involved in cellular protein catabolic process; response to heat	23.295	2		response to misfolding and heat shock sigma factor RpoH	37835.5	35383.2	56570.8	23628.7	31100.2	106984	130303	108826	111768	88162.8	109717	106561	106710	129788	0.57653	0.0484556	0.0860961	-0.36772	0.206677	0.304906
B1XFR0_ECODH	htpG	Chaperone protein HtpG (Heat shock protein C62.5) (Heat shock protein HtpG) (High temperature protein G)	cytosol; plasma membrane	cellular response to DNA damage stimulus; protein folding; response to heat	63.622	29		response to misfolding and heat shock sigma factor RpoH	62700000	56700000	60300000	57900000	58900000	144000000	139000000	140000000	147000000	101000000	110000000	108000000	107000000	112000000	0.802105	0.00130038	0.00397732	-0.614663	0.0202951	0.046434
HTPX_ECODH	htpX	Protease HtpX (EC 3.4.24.-) (Heat shock protein HtpX)	integral component of membrane; plasma membrane	proteolysis; response to temperature stimulus	20.819	4	degradation/folding		1.83318e+06	1.66445e+06	1.48941e+06	1.73625e+06	1.71199e+06	18600000	19600000	18600000	18800000	657119	710420	574687	674319	579853	0.9023	2.72609e-06	2.49096e-05	-0.894864	1.47785e-05	0.000257216
B1XG60_ECODH	htrG	na	na	na	35.437	6			877615	859533	891602	859766	916003	2077448	2.11291e+06	2025554	2.24996e+06	1.39736e+06	1.46538e+06	1.4082e+06	1.5007e+06	1.4624e+06	0.875338	0.000130634	0.000570111	-0.695365	0.00589924	0.0172149
B1X952_ECODH	htrL	Protein HtrL	na	lipopolysaccharide biosynthetic process	4.912	2			130323	134060	119147	103032	107798	77444.5	55580	84269.9	49492.4	119420	95325.9	82897.3	93666.1	108459	-0.844376	0.000190386	0.000788896	0.638191	0.0117379	0.0301596
B1XC03_ECODH	hupA	DNA-binding protein HU-alpha (HU-2) (NS2)	cytosol; HU-DNA complex; membrane	cellular response to DNA damage stimulus; chromosome condensation; positive regulation of transcription, DNA-templated; transcription, DNA-templated	57.778	4			92900000	86900000	93900000	93300000	87000000	115000000	107000000	102000000	108000000	100000000	102000000	105000000	101000000	104000000	0.716257	0.00636164	0.0153477	-0.436548	0.121233	0.1962
B1XFM8_ECODH	hupB	DNA-binding protein HU-beta (HU-1) (NS1)	cytosol	chromosome condensation; negative regulation of transcription, DNA-templated; positive regulation of transcription, DNA-templated; transcription, DNA-templated	43.333	3			7609686	5844322	7.84232e+06	8436675	7.82555e+06	5621117	5.34668e+06	3.51398e+06	6.48821e+06	6569871	6.44196e+06	6.81826e+06	7600718	8569025	-0.698249	0.0065703	0.0156957	0.857954	0.000172807	0.00116965
B1XFF2_ECODH	hybA	Hydrogenase-2 operon protein HybA	integral component of plasma membrane; periplasmic space	anaerobic glycerol catabolic process	12.805	2			108594	92484.6	207501	136065	84531.4	20939.5	22265.6	16267	13369.3	35072.3	19598.4	21217.5	37552.3	35029	-0.725139	0.00614652	0.0149671	0.614096	0.0177241	0.0419298
B1XFF0_ECODH	hybC	Hydrogenase-2 large chain (HYD2) (EC 1.12.99.6) (Membrane-bound hydrogenase 2 large subunit) (NiFe hydrogenase)	extrinsic component of periplasmic side of plasma membrane	na	19.753	7			1.56327e+06	1514154	3.19928e+06	2.11693e+06	1.45479e+06	419807	450491	410540	406319	730697	720686	696120	761412	718117	-0.800361	0.00128695	0.0039445	0.694331	0.00520183	0.0155842
B1XCQ4_ECODH	hypB	Hydrogenase isoenzymes nickel incorporation protein HypB	na	cofactor biosynthetic process; protein complex assembly; protein maturation	8.276	2			359637	333981	454814	331584	306630	98936.5	76051.3	89447.6	91326.4	52707	48250	45331.6	50652.2	48827	-0.335628	0.328676	0.417679	0.158689	0.59083	0.686094
B1XCQ7_ECODH	hypE	Hydrogenase isoenzymes formation protein HypE	na	peptidyl-S-carbamoyl-L-cysteine dehydration; protein maturation	7.143	2			86535.6	108917	166750	113856	95658.7	46454.2	43907.7	38860.6	29168.3	23337.5	30505.3	36354.5	27327.5	27821.5	-0.398166	0.215402	0.294041	0.229581	0.423093	0.525541
B1XHG5_ECODH	ibaG	Acid stress protein IbaG	cytosol	na	29.762	2			1.14855e+06	1.26273e+06	1.08966e+06	1.09471e+06	1.08551e+06	989712	955689	940047	1.03787e+06	1.02639e+06	978804	1078531	1.05235e+06	1107599	-0.700527	0.0101028	0.02255	0.624897	0.0203795	0.0465544
IBPA_ECODH	ibpA	Small heat shock protein IbpA (16 kDa heat shock protein A)	cytosol	protein stabilization; response to heat	54.015	5		response to misfolding and heat shock sigma factor RpoH	2.77874e+06	2.75228e+06	2.41582e+06	2333712	2338167	8765923	8918232	8447009	7901115	43100000	40600000	44900000	42500000	43000000	0.0564622	0.994464	0.995145	0.119361	0.675398	0.757233
IBPB_ECODH	ibpB	Small heat shock protein IbpB (16 kDa heat shock protein B)	cytoplasm	protein stabilization; response to heat; stress response to copper ion	43.662	5		response to misfolding and heat shock sigma factor RpoH	1183157	1.08274e+06	731894	809476	916636	5276203	4553044	4646324	4688345	25800000	25100000	24900000	23600000	22700000	0.134079	0.784526	0.835989	0.0383628	0.893746	0.928683
B1XA46_ECODH	icd	Isocitrate dehydrogenase [NADP] (IDH) (EC 1.1.1.42) (IDP) (NADP(+)-specific ICDH) (Oxalosuccinate decarboxylase)	cytoplasm; cytosol	electron transport chain; glyoxylate cycle; response to oxidative stress; tricarboxylic acid cycle	44.952	14			53900000	52100000	47100000	46800000	55900000	68100000	65700000	66100000	68300000	50700000	49500000	53000000	55700000	59000000	0.889361	2.27445e-05	0.000128388	-0.833323	0.000165472	0.00114654
IHFA_ECODH	ihfA	Integration host factor subunit alpha (IHF-alpha)	cytosol	conjugation; DNA recombination; negative regulation of transcription, DNA-templated; positive regulation of transcription, DNA-templated; regulation of translation; transcription, DNA-templated	30.303	3			7760168	8802670	8643400	7.72564e+06	8548004	9225555	8409993	8404141	8382024	8626950	8565413	8917311	8624914	7706159	0.262044	0.397598	0.486434	-0.241498	0.371486	0.476711
IHFB_ECODH	ihfB	Integration host factor subunit beta (IHF-beta)	chromosome; cytosol	conjugation; DNA recombination; negative regulation of transcription, DNA-templated; positive regulation of transcription, DNA-templated; regulation of translation; transcription, DNA-templated	26.596	2			3902046	3868045	4.26219e+06	4.13357e+06	4013262	4.00523e+06	3.71072e+06	5.17042e+06	4.18353e+06	3.90943e+06	4.19643e+06	4394380	4072820	4.28775e+06	0.215792	0.470488	0.552937	-0.319663	0.360353	0.466312
SYI_ECODH	ileS	Isoleucine--tRNA ligase (EC 6.1.1.5) (Isoleucyl-tRNA synthetase) (IleRS)	cytosol	isoleucyl-tRNA aminoacylation; response to antibiotic	47.655	32			31000000	30800000	30800000	28900000	29900000	46900000	46800000	47200000	46400000	38600000	37500000	36800000	35500000	37000000	0.914559	1.7857e-05	0.000106559	-0.774456	0.00124749	0.00514486
B1X9Y8_ECODH	ilvA	L-threonine dehydratase biosynthetic IlvA (EC 4.3.1.19) (Threonine deaminase)	na	branched-chain amino acid biosynthetic process; isoleucine biosynthetic process; threonine metabolic process	5.253	2			32126.2	26103.4	16018.4	25463.9	33793.9	96556.9	112836	96111.3	95145.4	35954.3	39376.4	41720.2	51905.1	47348.2	0.910454	1.90184e-05	0.00011122	-0.823894	0.000236015	0.00144374
B1X9A4_ECODH	ilvB	Acetolactate synthase isozyme 1 large subunit (AHAS-I) (EC 2.2.1.6) (Acetohydroxy-acid synthase I large subunit) (ALS-I)	acetolactate synthase complex	isoleucine biosynthetic process; valine biosynthetic process	20.996	8	metabolism		567238	654602	616762	601207	659536	1.55503e+06	1.29314e+06	1.45414e+06	1.61133e+06	803062	886327	934798	877177	885280	0.943607	1.72395e-06	1.77494e-05	-0.79823	0.000637745	0.00308736
ILVC_ECODH	ilvC	Ketol-acid reductoisomerase (EC 1.1.1.86) (Acetohydroxy-acid isomeroreductase) (Alpha-keto-beta-hydroxylacyl reductoisomerase)	cytosol	isoleucine biosynthetic process; valine biosynthetic process	23.422	7	metabolism		370777	447603	392565	505894	417377	1.88888e+06	2.04728e+06	1.57048e+06	2.11858e+06	840170	882665	893607	794536	847882	0.916194	1.57071e-05	9.68495e-05	-0.731546	0.00288302	0.00980227
B1X9Y7_ECODH	ilvE	Branched-chain-amino-acid aminotransferase (BCAT) (EC 2.6.1.42) (Transaminase B)	cytosol	aspartate biosynthetic process; isoleucine biosynthetic process; leucine biosynthetic process; valine biosynthetic process	19.741	4			387705	359825	412114	356207	394457	1.09068e+06	1.03873e+06	1.03588e+06	1.03715e+06	624771	643395	602859	566811	526391	0.933465	5.84108e-06	4.61537e-05	-0.789763	0.000814886	0.00366573
B1X824_ECODH	infA	Translation initiation factor IF-1	cytosol	na	38.889	2			5.30348e+06	4041886	4523789	5608448	4.01944e+06	4416926	4291121	3273449	4.66709e+06	5.23269e+06	5.42186e+06	5.63101e+06	4.66561e+06	5138557	-0.488737	0.071972	0.118628	0.71265	0.0056756	0.0166621
IF2_ECODH	infB	Translation initiation factor IF-2	cytosol; membrane	translational initiation	46.18	25			46700000	46800000	46700000	45100000	46300000	60600000	57900000	59800000	58600000	60300000	62800000	61800000	62400000	63100000	0.458877	0.145351	0.21574	-0.273691	0.35293	0.45997
B1X6T4_ECODH	insC-3	na	na	na	15.441	2			89684.4	84712.7	93419.5	59434.6	80478.6	133041	117908	112524	127052	101615	96230.1	114424	102796	97849.7	0.729485	0.00433255	0.011206	-0.567634	0.0318468	0.0663248
B1X651_ECODH	insH-3	na	na	na		3			631837	566264	691906	642571	721862	359058	387076	425045	421522	461615	491454	508986	622499	562702	-0.84663	0.000246274	0.000976746	0.717663	0.00345213	0.0112506
IRAP_ECODH	iraP	Anti-adapter protein IraP	cytoplasm	cellular response to phosphate starvation; negative regulation of protein catabolic process; positive regulation of transcription, DNA-templated	41.86	2			443242	419424	546192	265558	513101	60082.2	65501.6	67544.3	72595	292570	264672	240221	315539	405786	-0.964811	7.16322e-08	1.30908e-06	0.859323	8.96333e-05	0.000775407
ISCR_ECODH	iscR	HTH-type transcriptional regulator IscR	cytosol	regulation of transcription, DNA-templated; transcription, DNA-templated	40.123	4			1.38766e+06	1.21054e+06	1.07383e+06	1.16748e+06	1.71021e+06	3418904	3.39857e+06	3.58188e+06	3.71207e+06	3859090	3797617	3.63332e+06	4.26114e+06	4.36055e+06	0.50273	0.102867	0.161018	-0.337217	0.23736	0.337897
ISCS_ECODH	iscS	Cysteine desulfurase IscS (EC 2.8.1.7) (NifS protein homolog) (ThiI transpersulfidase) (TusA transpersulfidase)	cytosol	[2Fe-2S] cluster assembly; iron-sulfur cluster assembly; oxazole or thiazole biosynthetic process; transport; tRNA pseudouridine synthesis	54.455	17			39000000	39900000	33900000	35400000	37700000	62600000	64400000	64200000	66100000	60900000	63700000	63300000	61500000	59600000	0.626516	0.0282752	0.0543926	-0.46413	0.0927908	0.158853
B1XB04_ECODH	iscU	Iron-sulfur cluster assembly scaffold protein IscU (Sulfur acceptor protein IscU)	cytosol	[2Fe-2S] cluster assembly; cellular iron ion homeostasis; iron-sulfur cluster assembly; protein maturation by iron-sulfur cluster transfer	64.844	5			6.56132e+06	7.56691e+06	5726211	5.75057e+06	6.59396e+06	14100000	14100000	14900000	15200000	13800000	13300000	11000000	8.04347e+06	9182364	0.770138	0.00244584	0.00674682	-0.664356	0.00873259	0.0240026
B1XF09_ECODH	ispA	Farnesyl diphosphate synthase (FPP synthase) (EC 2.5.1.10) ((2E,6E)-farnesyl diphosphate synthase) (Geranyltranstransferase)	cytosol	farnesyl diphosphate biosynthetic process; geranyl diphosphate biosynthetic process	11.706	2			395046	375965	438932	296579	337993	417164	385783	400135	330360	402006	410762	389628	494045	457758	-0.08126	0.69265	0.751918	0.149073	0.568393	0.669159
B1XHG3_ECODH	ispB	Octaprenyl-diphosphate synthase (EC 2.5.1.90) (All-trans-octaprenyl-diphosphate synthase) (Octaprenyl pyrophosphate synthase) (OPP synthase)	cytosol	polyprenol biosynthetic process; ubiquinone biosynthetic process	19.505	4			1.21714e+06	1.15593e+06	1.21993e+06	1.01756e+06	1.25531e+06	1145708	1.16651e+06	1.03372e+06	1.22085e+06	1.30122e+06	1.39427e+06	1.17622e+06	1.36652e+06	1357195	-0.318539	0.220798	0.299727	0.435114	0.148345	0.231958
ISPD_ECODH	ispD	2-C-methyl-D-erythritol 4-phosphate cytidylyltransferase (EC 2.7.7.60) (4-diphosphocytidyl-2C-methyl-D-erythritol synthase) (CDP-ME synthase) (MEP cytidylyltransferase) (MCT)	cytosol	isopentenyl diphosphate biosynthetic process, methylerythritol 4-phosphate pathway; terpenoid biosynthetic process	15.678	2			194530	163444	179996	192998	180220	135018	157172	78534.1	99848.8	192334	184193	194448	189503	185861	-0.823334	0.000185741	0.000775865	0.877606	9.0813e-05	0.000776699
ISPF_ECODH	ispF	2-C-methyl-D-erythritol 2,4-cyclodiphosphate synthase (MECDP-synthase) (MECPP-synthase) (MECPS) (EC 4.6.1.12)	na	isopentenyl diphosphate biosynthetic process, methylerythritol 4-phosphate pathway; terpenoid biosynthetic process; ubiquinone biosynthetic process	16.352	2			109545	147774	154962	183385	116083	227930	217310	226130	176098	303898	265718	216211	98781.7	134955	0.397906	0.188117	0.264959	-0.322124	0.274503	0.377894
ISPG_ECODH	ispG	4-hydroxy-3-methylbut-2-en-1-yl diphosphate synthase (flavodoxin) (EC 1.17.7.3) (1-hydroxy-2-methyl-2-(E)-butenyl 4-diphosphate synthase) (Protein GcpE) (Protein E)	cytosol	isopentenyl diphosphate biosynthetic process, methylerythritol 4-phosphate pathway; terpenoid biosynthetic process	58.065	17			7420120	8.15152e+06	7413703	7.69311e+06	7586136	10500000	11300000	10700000	10800000	9727289	10200000	9771337	9361695	9409603	0.782754	0.00213584	0.00603984	-0.627229	0.0160085	0.0383051
ISPH_ECODH	ispH	4-hydroxy-3-methylbut-2-enyl diphosphate reductase (EC 1.17.1.2)	cytosol	dimethylallyl diphosphate biosynthetic process; isopentenyl diphosphate biosynthetic process, methylerythritol 4-phosphate pathway; terpenoid biosynthetic process	24.051	6			1.36946e+06	1.32326e+06	1.15988e+06	1.23911e+06	1.16045e+06	1.49282e+06	1.5596e+06	1.13625e+06	1.57773e+06	1.58327e+06	1.63351e+06	1.52793e+06	1.28026e+06	1.42069e+06	0.255965	0.418515	0.507354	-0.0206574	0.841136	0.889305
B1XD82_ECODH	ivy	Inhibitor of vertebrate lysozyme	outer membrane-bounded periplasmic space	regulation of catalytic activity	19.108	3			366975	402005	347821	340196	370653	324325	323966	365760	286863	291322	292925	282741	302058	307101	-0.182929	0.614601	0.685391	-0.149514	0.627758	0.71814
B1XGJ3_ECODH	katE	Catalase HPII (EC 1.11.1.6) (Hydroxyperoxidase II)	cytoplasm; cytosol	cellular oxidant detoxification; cellular response to DNA damage stimulus; hydrogen peroxide catabolic process; hyperosmotic response; response to hydrogen peroxide; response to oxidative stress	8.101	5			694849	714569	781570	811357	734939	299191	267051	279119	291723	809935	744942	911810	959617	1.02257e+06	-0.944259	1.17673e-07	1.93302e-06	0.933545	8.07251e-07	8.53937e-05
KATG_ECODH	katG	Catalase-peroxidase (CP) (EC 1.11.1.21) (Hydroperoxidase I) (HPI) (Peroxidase/catalase)	cytosol; extracellular region	cellular oxidant detoxification; cellular response to hydrogen peroxide; hydrogen peroxide catabolic process; response to oxidative stress	48.485	24		OxyR regulated	15500000	15100000	20500000	16100000	14900000	13600000	12100000	11900000	11800000	8802071	8595192	9029966	10000000	9754047	-0.120951	0.815054	0.860989	0.019353	0.929782	0.950589
B1X951_ECODH	kbl	2-amino-3-ketobutyrate coenzyme A ligase (AKB ligase) (EC 2.3.1.29) (Glycine acetyltransferase)	cytoplasm; cytosol	biosynthetic process; L-threonine catabolic process to glycine	37.186	10			17700000	18800000	19200000	18800000	19900000	13900000	14300000	14100000	14500000	16600000	17000000	17000000	18000000	18500000	-0.935671	2.1114e-06	2.08572e-05	0.835682	0.000209281	0.00133611
B1X8E4_ECODH	kdgK	2-dehydro-3-deoxygluconokinase (EC 2.7.1.45) (2-keto-3-deoxygluconokinase) (3-deoxy-2-oxo-D-gluconate kinase) (KDG kinase)	cytosol	carbohydrate phosphorylation; cellular response to DNA damage stimulus; D-galacturonate catabolic process; D-glucuronate catabolic process	11.003	2			791361	746238	768726	773840	818811	975531	948649	842700	879117	829540	830241	758958	761346	850030	0.805692	0.000724956	0.00245069	-0.676151	0.00606653	0.0176471
B1XH95_ECODH	kdgR	Transcriptional regulator KdgR	cytosol	negative regulation of transcription, DNA-templated; transcription, DNA-templated	55.513	13			3.90686e+06	3.92702e+06	3773046	3.56238e+06	3.82969e+06	3.72246e+06	3.80381e+06	3.49242e+06	3677048	3924069	3770615	3.79966e+06	3.75739e+06	3.73525e+06	-0.470119	0.0885277	0.141605	0.449531	0.150797	0.234379
ATKB_ECODH	kdpB	Potassium-transporting ATPase ATP-binding subunit (EC 3.6.3.12) (ATP phosphohydrolase [potassium-transporting] B chain) (Potassium-binding and translocating subunit B) (Potassium-translocating ATPase B chain)	integral component of membrane; integral component of plasma membrane; intracellular membrane-bounded organelle; plasma membrane	potassium ion transmembrane transport; potassium ion transport	3.372	2			41440.2	51741.6	80318.1	40009.9	66243.8	318377	262053	155416	202277	43340.1	62519.6	44356.3	25003.3	54585.3	0.892099	1.16111e-05	7.93244e-05	-0.818662	0.000282717	0.00163373
KDSA_ECODH	kdsA	2-dehydro-3-deoxyphosphooctonate aldolase (EC 2.5.1.55) (3-deoxy-D-manno-octulosonic acid 8-phosphate synthase) (KDO-8-phosphate synthase) (KDO 8-P synthase) (KDOPS) (Phospho-2-dehydro-3-deoxyoctonate aldolase)	cytosol	keto-3-deoxy-D-manno-octulosonic acid biosynthetic process; protein homotetramerization	54.577	12			14200000	15000000	15600000	16900000	14900000	14800000	14900000	15500000	14500000	15600000	15400000	14600000	14300000	15700000	-0.211444	0.46386	0.546898	0.215836	0.38173	0.485295
KDSB_ECODH	kdsB	3-deoxy-manno-octulosonate cytidylyltransferase (EC 2.7.7.38) (CMP-2-keto-3-deoxyoctulosonic acid synthase) (CKS) (CMP-KDO synthase)	cytosol	CMP-keto-3-deoxy-D-manno-octulosonic acid biosynthetic process; keto-3-deoxy-D-manno-octulosonic acid biosynthetic process	63.306	10			3760878	4.03219e+06	3.93358e+06	3.75376e+06	3.83895e+06	4.05811e+06	3805535	4.00345e+06	4216025	4491722	4.2454e+06	4105077	3.97192e+06	4.06514e+06	0.123058	0.734843	0.790538	0.0209221	0.956294	0.967545
B1XHH3_ECODH	kdsC	3-deoxy-D-manno-octulosonate 8-phosphate phosphatase KdsC (EC 3.1.3.45) (KDO 8-P phosphatase)	cytosol	dephosphorylation; lipopolysaccharide biosynthetic process	17.553	2			118636	125184	98490.6	158690	97323.1	256247	285917	334688	283689	375895	377137	259223	104856	160289	0.582502	0.0399057	0.0732021	-0.494972	0.0734701	0.131634
B1XHH2_ECODH	kdsD	Arabinose 5-phosphate isomerase KdsD (API) (L-API) (EC 5.3.1.13)	na	keto-3-deoxy-D-manno-octulosonic acid biosynthetic process	10.671	2			648297	578336	563281	678208	579670	454876	419891	414939	536199	434277	434333	493232	496071	475778	-0.543179	0.0747312	0.122623	0.481992	0.0889669	0.153565
KUP_ECODH	kup	Low affinity potassium transport system protein kup (Kup system potassium uptake protein)	integral component of membrane; plasma membrane	potassium ion transport	9.486	6			399472	435361	510762	445405	410403	281222	281456	274879	274599	463312	449049	432300	441941	395768	-0.946343	1.6743e-07	2.60407e-06	0.916405	3.15601e-06	0.000147983
B1XBJ2_ECODH	lacI	Lactose operon repressor	cytosol	negative regulation of transcription, DNA-templated; transcription, DNA-templated	58.889	14			7.04859e+06	8139948	7629287	7.0076e+06	6.7776e+06	169000000	152000000	179000000	166000000	7.38927e+06	7.321e+06	7404689	7248746	7.60694e+06	0.986593	5.71735e-12	9.28751e-10	-0.916526	5.08409e-06	0.000178848
LAMB_ECODH	lamB	Maltoporin (Lambda receptor protein) (Maltose-inducible porin)	cell outer membrane; integral component of cell outer membrane; pore complex	cellular response to DNA damage stimulus; ion transport; maltodextrin transport; transmembrane transport	38.117	10			5.69935e+06	4591392	7.51418e+06	5294547	5.01411e+06	16200000	16300000	15500000	15300000	3.65941e+06	4.4364e+06	3.97622e+06	3760267	3.75412e+06	0.902188	3.3041e-06	2.94548e-05	-0.857482	0.000106471	0.00085205
B1XBN1_ECODH	lapB	Lipopolysaccharide assembly protein B (Lipopolysaccharide regulatory protein)	cytosol; integral component of plasma membrane; intrinsic component of the cytoplasmic side of the plasma membrane	lipopolysaccharide metabolic process; regulation of lipid biosynthetic process	6.941	2			41926.7	48465.8	55302.2	41825.4	46267.2	54704.3	69586.2	78443.4	48774.3	57154.9	58946.6	75316.3	70612.4	71426.7	0.295749	0.396048	0.484943	-0.238482	0.480608	0.584566
B1XFL3_ECODH	lasT	Uncharacterized tRNA/rRNA methyltransferase LasT (EC 2.1.1.-)	cytosol	tRNA nucleoside ribose methylation	11.842	2			106165	122814	128557	124338	127084	113382	93698.8	104476	92600.3	149490	154898	149633	161235	151835	-0.673274	0.00430609	0.0111622	0.711483	0.00377681	0.0120825
B1XAN3_ECODH	ldcA	Murein tetrapeptide carboxypeptidase (EC 3.4.17.13) (LD-carboxypeptidase A) (Muramoyltetrapeptide carboxypeptidase)	cytosol	cell wall organization; glycopeptide catabolic process; peptidoglycan biosynthetic process; peptidoglycan turnover; regulation of cell shape	18.092	4			393753	335567	347229	374283	342669	251945	297177	285096	233114	354916	326276	310272	256776	363669	-0.775474	0.0013422	0.00406272	0.608841	0.0183304	0.0429471
B1XD95_ECODH	ldhA	D-lactate dehydrogenase (D-LDH) (EC 1.1.1.28) (Fermentative lactate dehydrogenase)	cytosol	mixed acid fermentation; response to heat	34.65	9			3.77192e+06	3.88722e+06	4.15403e+06	3.95914e+06	3.89258e+06	7956945	7.82915e+06	7001268	7.42109e+06	5.12145e+06	5419577	4.95326e+06	5.56389e+06	5.52448e+06	0.915062	1.89508e-05	0.00011122	-0.728227	0.0032664	0.0108042
LEPA_ECODH	lepA	Elongation factor 4 (EF-4) (EC 3.6.5.n1) (Ribosomal back-translocase LepA)	cytosol; plasma membrane	positive regulation of translation; response to cold; response to pH; response to salt stress; translational elongation	37.229	17			15300000	14600000	14900000	14300000	14300000	17300000	17300000	17000000	17200000	18100000	18500000	17800000	18000000	18500000	0.365	0.270639	0.354438	-0.160795	0.589787	0.685444
B1XB42_ECODH	lepB	Signal peptidase I (SPase I) (EC 3.4.21.89) (Leader peptidase I)	integral component of membrane; integral component of plasma membrane; plasma membrane	protein processing; proteolysis; signal peptide processing	12.037	4			679836	663798	663142	686140	712623	761448	815463	646600	846843	715403	741278	764635	845177	789198	0.369114	0.228484	0.308443	-0.0605588	0.758609	0.828754
B1X637_ECODH	leuS	Leucine--tRNA ligase (EC 6.1.1.4) (Leucyl-tRNA synthetase) (LeuRS)	cytosol	leucyl-tRNA aminoacylation	49.535	30			35800000	38200000	37700000	34600000	38000000	31500000	32600000	32100000	31500000	42600000	43900000	41700000	41600000	42000000	-0.748462	0.000913789	0.00298872	0.745708	0.00237217	0.00839735
LEXA_ECODH	lexA	LexA repressor (EC 3.4.21.88)	cytosol	cellular response to DNA damage stimulus; DNA repair; DNA replication; negative regulation of transcription, DNA-templated; SOS response; transcription, DNA-templated	18.317	3			841098	859463	832286	729049	766659	830682	825271	707792	709581	659240	687052	641392	629198	630157	0.108035	0.61221	0.68429	-0.241597	0.367937	0.473109
LGT_ECODH	lgt	Prolipoprotein diacylglyceryl transferase (EC 2.4.99.-)	integral component of membrane; integral component of plasma membrane; plasma membrane	lipoprotein biosynthetic process; protein lipoylation	25.086	4			750787	681662	761583	734932	897178	1.13363e+06	1260019	1.28974e+06	1.22736e+06	751198	764313	856126	1.12374e+06	1.02495e+06	0.841876	0.000280986	0.00108966	-0.735922	0.00324595	0.0107609
DNLJ_ECODH	ligA	DNA ligase (EC 6.5.1.2) (Polydeoxyribonucleotide synthase [NAD(+)])	cytosol	base-excision repair, DNA ligation; DNA ligation; DNA replication	32.042	16			3.52253e+06	3.69978e+06	3.60495e+06	3.24558e+06	3.55746e+06	3.31099e+06	3.23347e+06	3482645	3.10509e+06	3.83565e+06	4.0732e+06	3867217	4.11015e+06	4158745	-0.592454	0.0151729	0.031465	0.557853	0.0348136	0.0715857
B1X623_ECODH	lipA	Lipoyl synthase (EC 2.8.1.8) (Lip-syn) (LS) (Lipoate synthase) (Lipoic acid synthase) (Sulfur insertion protein LipA)	cytoplasm; cytosol	lipoate biosynthetic process; oxidation-reduction process; protein lipoylation	28.66	7			3771112	4.0352e+06	3148987	3487344	3517114	3.77115e+06	4114440	3.88991e+06	3.47038e+06	4523317	4.82594e+06	4.40552e+06	4.02962e+06	3.96847e+06	-0.0611358	0.704854	0.761638	0.0290067	0.960742	0.969361
LLDD_ECODH	lldD	L-lactate dehydrogenase (EC 1.1.-.-)	plasma membrane	aerobic respiration; lactate oxidation; L-fucose catabolic process	39.141	12		electron transport chain/TCA/respiration	14600000	15700000	13700000	14000000	14900000	12100000	10100000	11600000	10400000	9568062	9993151	10800000	10700000	10300000	-0.403284	0.212385	0.290736	0.155296	0.606534	0.700317
B1X8L8_ECODH	lldP	L-lactate permease	integral component of plasma membrane; plasma membrane	cellular response to DNA damage stimulus; proton transport	4.174	2		electron transport chain/TCA/respiration	576134	565164	307101	368993	433358	279334	249620	409998	199647	332546	387061	396600	304996	267167	-0.580876	0.0338383	0.0635066	0.20993	0.474645	0.577794
B1X652_ECODH	lnt	Apolipoprotein N-acyltransferase (ALP N-acyltransferase) (EC 2.3.1.-) (Copper homeostasis protein CutE)	integral component of plasma membrane; plasma membrane	lipoprotein biosynthetic process; nitrogen compound metabolic process	6.641	3			252268	273370	269698	264261	302532	447457	451783	404456	423816	339860	350191	355773	332643	327572	0.891058	7.2339e-05	0.000347893	-0.741553	0.00209313	0.00761232
B1XF98_ECODH	loiP	Metalloprotease LoiP (EC 3.4.24.-)	cell outer membrane	na	26.19	5			985834	1.11044e+06	984334	972633	966534	2.05145e+06	2.02342e+06	1.97418e+06	1.75967e+06	1.14091e+06	1.14825e+06	1.16251e+06	1.05016e+06	968132	0.968026	3.76892e-08	7.65301e-07	-0.907493	7.43616e-06	0.000201327
LOLA_ECODH	lolA	Outer-membrane lipoprotein carrier protein (P20)	outer membrane-bounded periplasmic space	chaperone-mediated protein transport across periplasmic space; lipoprotein localization to outer membrane; lipoprotein transport	33.498	4			659701	742091	797901	725668	751984	1.05058e+06	1.20703e+06	1.21299e+06	1.20933e+06	552596	634968	685590	729398	718864	0.897533	5.87181e-06	4.61537e-05	-0.852676	0.000144686	0.00104633
LOLB_ECODH	lolB	Outer-membrane lipoprotein LolB	cell outer membrane	lipid localization; lipoprotein localization to outer membrane; lipoprotein metabolic process; localization within membrane	51.208	8			1.67845e+06	1.67158e+06	1.58723e+06	1.44405e+06	1.6511e+06	2165437	2.13813e+06	2116758	2.01191e+06	1.43418e+06	1.55118e+06	1.51234e+06	1.46604e+06	1.50642e+06	0.896174	6.788e-06	5.22319e-05	-0.924758	1.39336e-06	0.000101855
B1XA26_ECODH	lolC	Lipoprotein-releasing system transmembrane protein LolC	integral component of plasma membrane; plasma membrane; protein complex	lipoprotein transport; protein localization to outer membrane	18.296	4			550606	582254	509143	589512	545327	987327	1.06976e+06	1.03155e+06	982208	709925	711618	748936	677069	858814	0.882298	7.94305e-05	0.000377037	-0.741683	0.00271615	0.00938575
B1XA27_ECODH	lolD	Lipoprotein-releasing system ATP-binding protein LolD (EC 3.6.3.-)	ATP-binding cassette (ABC) transporter complex; plasma membrane; protein complex	lipoprotein localization to outer membrane; lipoprotein transport; protein localization to outer membrane	33.906	4			803781	707193	764446	771408	851861	1.05342e+06	1.03813e+06	1.19018e+06	1.13504e+06	780453	819556	885090	950887	1.04102e+06	0.838146	0.000287206	0.00111083	-0.735283	0.0035949	0.0116021
B1XFM7_ECODH	lon	Lon protease (EC 3.4.21.53) (ATP-dependent protease La)	cytoplasm; cytosol	cellular response to stress; misfolded or incompletely synthesized protein catabolic process; proteolysis; response to heat	45.281	25		response to misfolding and heat shock sigma factor RpoH	22000000	21500000	22100000	20500000	22600000	46400000	46900000	47000000	49400000	38800000	41600000	41300000	40900000	42000000	0.714534	0.00803214	0.0186093	-0.526114	0.0548602	0.104028
B1XC91_ECODH	lpdA	Dihydrolipoyl dehydrogenase (EC 1.8.1.4) (Dihydrolipoamide dehydrogenase) (E3 component of pyruvate and 2-oxoglutarate dehydrogenases complexes) (Glycine cleavage system L protein)	cytoplasm; cytosol; membrane; plasma membrane	2-oxoglutarate metabolic process; cell redox homeostasis; glycine decarboxylation via glycine cleavage system; glycolytic process; oxidation-reduction process; pyruvate metabolic process; response to oxidative stress	46.203	16			106000000	114000000	102000000	114000000	105000000	154000000	158000000	164000000	153000000	146000000	148000000	148000000	142000000	148000000	0.695454	0.0109165	0.0238564	-0.540141	0.0500083	0.0969656
LPLA_ECODH	lplA	Lipoate-protein ligase A (EC 2.7.7.63) (Lipoate--protein ligase)	cytosol	peptidyl-lysine lipoylation; protein lipoylation	7.396	2			186120	188067	171719	191020	155756	140006	147632	114141	131683	171784	144050	161349	165450	162556	-0.830512	0.000413454	0.00152421	0.844065	0.000221981	0.00136935
B1XGV9_ECODH	lpoA	Penicillin-binding protein activator LpoA (PBP activator LpoA) (Lipoprotein activator of PBP from the outer membrane A)	cell outer membrane; periplasmic side of cell outer membrane; periplasmic space	peptidoglycan biosynthetic process; regulation of catalytic activity; regulation of cell shape	34.513	14			3.13681e+06	3287756	3.28941e+06	3.18178e+06	3.1584e+06	3.50386e+06	3.23719e+06	3270313	3.14446e+06	3062485	3.26235e+06	3.17928e+06	3.39397e+06	3213812	0.29377	0.325605	0.414664	-0.25337	0.390859	0.495178
B1XA15_ECODH	lpoB	Penicillin-binding protein activator LpoB (PBP activator LpoB) (Lipoprotein activator of PBP from the outer membrane B)	cell outer membrane; periplasmic side of cell outer membrane	peptidoglycan biosynthetic process; positive regulation of catalytic activity; regulation of cell shape	22.535	3			1.04748e+06	1.0996e+06	1.00335e+06	1026033	902063	1.13852e+06	1.08068e+06	1.0289e+06	949361	991974	1.00017e+06	1.02443e+06	1.02267e+06	1.00671e+06	0.215529	0.457139	0.542041	-0.192941	0.518049	0.621319
B1XFY5_ECODH	lpp	Major outer membrane lipoprotein Lpp (Braun lipoprotein) (Murein-lipoprotein)	cell outer membrane; integral component of cell outer membrane; membrane	lipid modification	33.333	2			45600000	36500000	48100000	37800000	39000000	72700000	73800000	70900000	62900000	49200000	52100000	63800000	52500000	54600000	0.810417	0.00088519	0.00290168	-0.650984	0.0139019	0.0344483
B1XHH6_ECODH	lptB	Lipopolysaccharide export system ATP-binding protein LptB (EC 3.6.3.-)	ATP-binding cassette (ABC) transporter complex; cytoplasm; plasma membrane	lipopolysaccharide transport	22.822	4			1.32416e+06	1.23616e+06	1.34878e+06	809096	1.47308e+06	1284847	1.43932e+06	1.35631e+06	1511762	1536068	1501097	1.49835e+06	1.74417e+06	1.77176e+06	0.0957623	0.836313	0.877108	-0.0173905	0.924914	0.949473
B1XHH4_ECODH	lptC	Lipopolysaccharide export system protein LptC	integral component of membrane; integral component of plasma membrane; outer membrane-bounded periplasmic space; plasma membrane	glycolipid transport; Gram-negative-bacterium-type cell outer membrane assembly; lipopolysaccharide transport	17.801	2			340829	277157	346425	379075	365379	364590	398136	447478	435514	353743	487199	423177	326443	377752	0.458046	0.120754	0.185055	-0.406068	0.16048	0.247035
B1XC55_ECODH	lptD	LPS-assembly protein LptD (Organic solvent tolerance protein)	cell outer membrane	Gram-negative-bacterium-type cell outer membrane assembly; lipopolysaccharide transport; response to organic substance	41.582	23			8895651	9330735	9300511	9276484	9575881	6.40707e+06	6347208	6.41161e+06	6.45439e+06	9188466	9999989	9925105	10400000	10000000	-0.940757	1.24022e-07	2.01467e-06	0.895997	1.62191e-05	0.00026643
B1X636_ECODH	lptE	LPS-assembly lipoprotein LptE (Rare lipoprotein B)	cell outer membrane	Gram-negative-bacterium-type cell outer membrane assembly; lipopolysaccharide transport	27.979	4			1.43915e+06	1.81988e+06	1704992	1.69712e+06	1.64256e+06	1.39572e+06	1.35821e+06	1.40554e+06	1.18796e+06	1.70929e+06	1.93091e+06	1.77391e+06	1852218	1.76672e+06	-0.805923	0.000206562	0.000843557	0.740312	0.0021513	0.00776594
B1XEP0_ECODH	lptF	Lipopolysaccharide export system permease protein LptF	ATP-binding cassette (ABC) transporter complex; integral component of membrane; plasma membrane	lipopolysaccharide transport	5.738	2			359555	385046	337548	361080	340362	306027	349749	306682	304994	319718	382695	441510	358824	344927	-0.611502	0.0171921	0.0352029	0.549132	0.0482573	0.0939442
B1XEP1_ECODH	lptG	Lipopolysaccharide export system permease protein LptG	ATP-binding cassette (ABC) transporter complex; integral component of membrane; plasma membrane	lipopolysaccharide transport; transmembrane transport	21.111	5			948186	1.2722e+06	925294	956952	1.0273e+06	1232293	1.25068e+06	1.10799e+06	1.21992e+06	1.17475e+06	1211407	1.09868e+06	1.19404e+06	1.32542e+06	0.404439	0.185569	0.262127	-0.282565	0.291829	0.396519
LPXA_ECODH	lpxA	Acyl-[acyl-carrier-protein]--UDP-N-acetylglucosamine O-acyltransferase (UDP-N-acetylglucosamine acyltransferase) (EC 2.3.1.129)	cytoplasm; cytosol	lipid A biosynthetic process	21.374	4			1.4193e+06	1.48534e+06	1.48955e+06	1.14266e+06	1.47965e+06	1.28854e+06	1.32029e+06	1.37414e+06	1355161	1.67272e+06	1.72555e+06	1.48554e+06	1.73724e+06	1.65871e+06	-0.404782	0.112755	0.173724	0.405512	0.156297	0.241549
LPXB_ECODH	lpxB	Lipid-A-disaccharide synthase (EC 2.4.1.182)	cytoplasm; cytosol; extrinsic component of plasma membrane	lipid A biosynthetic process	10.209	3			179775	134383	132474	142315	157443	157149	174454	188817	203535	197600	179923	201517	272804	242990	0.123453	0.768629	0.820845	0.0190663	0.933779	0.952676
LPXC_ECODH	lpxC	UDP-3-O-acyl-N-acetylglucosamine deacetylase (UDP-3-O-acyl-GlcNAc deacetylase) (EC 3.5.1.108) (Protein EnvA) (UDP-3-O-[R-3-hydroxymyristoyl]-N-acetylglucosamine deacetylase)	cytoplasm	lipid A biosynthetic process	10.82	3			399736	376016	437004	432153	370126	357343	435674	445485	559446	685731	768071	830609	802622	842116	-0.205262	0.393915	0.483141	0.397001	0.150179	0.233826
B1XD48_ECODH	lpxD	UDP-3-O-(3-hydroxymyristoyl)glucosamine N-acyltransferase (UDP-3-O-(3-OHC14)-GlcN N-acyltransferase) (EC 2.3.1.191) (Protein FirA) (Rifampicin resistance protein) (UDP-3-O-(3-hydroxytetradecanoyl)glucosamine N-acyltransferase)	cytoplasm; cytosol	lipid A biosynthetic process; response to antibiotic	31.965	6			2.00352e+06	2293234	1.87729e+06	1.9324e+06	2.13387e+06	2.14771e+06	2269142	2.28057e+06	2.27602e+06	2.90475e+06	2.95542e+06	2.65324e+06	2.70422e+06	2.87857e+06	-0.0766213	0.662235	0.726867	0.160953	0.597836	0.692581
B1X9G7_ECODH	lpxL	Lipid A biosynthesis lauroyltransferase (EC 2.3.1.241) (Kdo(2)-lipid IV(A) lauroyltransferase)	integral component of plasma membrane; membrane; plasma membrane	Kdo2-lipid A biosynthetic process; lipid A biosynthetic process; lipopolysaccharide biosynthetic process	18.954	4			359272	365614	392566	510588	396315	629079	631231	804710	698507	488471	490614	555627	461593	609370	0.814862	0.000650666	0.0022542	-0.675414	0.0116471	0.029979
B1XHC3_ECODH	lpxM	Lipid A biosynthesis myristoyltransferase (EC 2.3.1.243) (Kdo(2)-lauroyl-lipid IV(A) myristoyltransferase)	Gram-negative-bacterium-type cell wall; integral component of plasma membrane	Kdo2-lipid A biosynthetic process; lipopolysaccharide biosynthetic process	17.957	4			268001	253589	349373	392884	238026	439396	497258	419383	418345	405344	363228	426134	326929	330568	0.659981	0.0142111	0.0298516	-0.41021	0.167836	0.255334
B1X872_ECODH	lpxT	Lipid A 1-diphosphate synthase (EC 2.7.4.29) (Kdo(2)-lipid A phosphotransferase) (Undecaprenyl pyrophosphate:lipid A 1-phosphate phosphotransferase)	integral component of plasma membrane; plasma membrane	Gram-negative-bacterium-type cell outer membrane assembly; lipid A biosynthetic process; lipopolysaccharide biosynthetic process	12.236	3			1.08691e+06	1.12162e+06	828681	993397	941158	1233728	1.25714e+06	1.23892e+06	1080521	1.56465e+06	1.62468e+06	1.66461e+06	1.67184e+06	1.49847e+06	0.015319	0.895219	0.923649	0.0787636	0.795489	0.85641
B1X901_ECODH	lrhA	Probable HTH-type transcriptional regulator LrhA	na	negative regulation of transcription, DNA-templated; positive regulation of transcription, DNA-templated; transcription, DNA-templated	20.833	4	metabolism		558775	475504	543584	560256	599326	1.15144e+06	1104603	1.5852e+06	1.20583e+06	271331	318503	328032	355626	352942	0.831745	9.16718e-05	0.000429395	-0.874886	5.97753e-05	0.000571186
B1X829_ECODH	lrp	Leucine-responsive regulatory protein	cytosol	leucine biosynthetic process; regulation of transcription, DNA-templated; response to leucine; transcription, DNA-templated	42.683	6			2.93472e+06	2.92461e+06	2.711e+06	2778058	2592639	6.68737e+06	6.28354e+06	6334586	5.69995e+06	5043833	4.98441e+06	4366173	3.66779e+06	3676596	0.85015	0.000311359	0.00119164	-0.721981	0.00360542	0.0116104
B1X811_ECODH	ltaE	Low specificity L-threonine aldolase (Low specificity L-TA) (EC 4.1.2.48)	cytosol	threonine catabolic process	31.532	9			2.0498e+06	2015677	2.26954e+06	2285620	2.06939e+06	2.94891e+06	2908294	2.94073e+06	2.95141e+06	1.80604e+06	1819490	1829715	1.78729e+06	1.75946e+06	0.858878	2.9287e-05	0.000159767	-0.827137	0.000319507	0.00181054
LUXS_ECODH	luxS	S-ribosylhomocysteine lyase (EC 4.4.1.21) (AI-2 synthesis protein) (Autoinducer-2 production protein LuxS)	cytosol	cell-cell signaling involved in quorum sensing; L-methionine biosynthetic process from S-adenosylmethionine	61.988	7			10500000	11300000	10800000	9531710	10200000	14100000	12800000	11900000	12400000	10800000	10300000	9796420	9548301	9792624	0.832776	0.000140569	0.000608022	-0.780742	0.000698473	0.00329409
B1XC23_ECODH	lysC	Lysine-sensitive aspartokinase 3 (EC 2.7.2.4) (Aspartate kinase III) (AKIII) (Lysine-sensitive aspartokinase III)	cytosol	homoserine biosynthetic process; lysine biosynthetic process via diaminopimelate	17.372	6			195056	240131	204674	190956	215685	339043	349662	342111	382450	243029	183017	198061	209855	200497	0.939478	2.63252e-07	3.77329e-06	-0.868127	5.02282e-05	0.000513522
B1XEH7_ECODH	lysS	Lysine--tRNA ligase (EC 6.1.1.6) (Lysyl-tRNA synthetase) (LysRS)	cytosol; membrane	lysyl-tRNA aminoacylation; tRNA aminoacylation for protein translation	50.297	17			24200000	24100000	24500000	21300000	25200000	29600000	29500000	30700000	30700000	27000000	28300000	27900000	29200000	30500000	0.683631	0.011917	0.0257338	-0.549342	0.0430894	0.0862743
B1XD10_ECODH	lysU	Lysine--tRNA ligase, heat inducible (EC 6.1.1.6) (Lysyl-tRNA synthetase) (LysRS)	cytosol; membrane	lysyl-tRNA aminoacylation; tRNA aminoacylation for protein translation	53.861	22			47300000	48900000	51900000	47800000	47000000	47400000	45300000	45700000	44700000	35600000	35800000	36800000	35700000	35400000	0.171695	0.441398	0.528521	-0.303023	0.294714	0.398955
B1XFP6_ECODH	maa	Maltose O-acetyltransferase (EC 2.3.1.79) (Maltose transacetylase)	na	protein homotrimerization	31.148	4			735501	545037	692178	617299	580684	453326	422692	436231	411773	520600	485070	612754	502870	504521	-0.814769	0.000779605	0.00259632	0.708545	0.00401946	0.0125834
MAO1_ECODH	maeA	NAD-dependent malic enzyme (NAD-ME) (EC 1.1.1.38)	cytosol	gluconeogenesis; malate metabolic process	47.965	18			9977386	9687150	9822603	9446641	10600000	9784134	10400000	10500000	9932027	8700165	9213651	8647178	9987206	9807161	0.380348	0.161361	0.23497	-0.536829	0.0488531	0.0948515
B1XAD4_ECODH	maeB	NADP-dependent malic enzyme (NADP-ME) (EC 1.1.1.40)	cytosol	malate metabolic process	31.225	17		electron transport chain/TCA/respiration	12500000	13100000	11600000	12300000	12400000	17300000	17900000	18800000	16100000	12800000	12600000	11300000	9810230	10300000	0.862751	4.80305e-05	0.000243821	-0.920237	2.94149e-06	0.000147983
B1XC33_ECODH	malE	Maltose-binding periplasmic protein (MBP) (MMBP) (Maltodextrin-binding protein)	ATP-binding cassette (ABC) transporter complex; ATP-binding cassette (ABC) transporter complex, substrate-binding subunit-containing; maltose transport complex; outer membrane-bounded periplasmic space; periplasmic space	carbohydrate transport; cell chemotaxis; cellular response to DNA damage stimulus; detection of maltose stimulus; maltodextrin transport; maltose transport; transport	59.343	16			14200000	11400000	14300000	14200000	13000000	3.50803e+06	3.94276e+06	3.26428e+06	3.79856e+06	11600000	10500000	11400000	14100000	13100000	-0.982989	3.68877e-10	2.07422e-08	0.936667	9.04983e-07	8.53937e-05
B1XC32_ECODH	malF	Maltose transport system permease protein MalF	ATP-binding cassette (ABC) transporter complex; ATP-binding cassette (ABC) transporter complex, substrate-binding subunit-containing; integral component of plasma membrane; maltose transport complex; membrane; plasma membrane	cellular response to DNA damage stimulus; maltodextrin transport; maltose transport	17.899	6			835569	800503	1.14554e+06	876234	856334	451985	507862	463256	291429	787504	776931	797395	884594	805768	-0.931226	5.74618e-07	7.18026e-06	0.830362	0.000157292	0.00110907
B1XC34_ECODH	malK	Maltose/maltodextrin import ATP-binding protein MalK (EC 3.6.3.19)	ATP-binding cassette (ABC) transporter complex; extrinsic component of cytoplasmic side of plasma membrane; maltose transport complex; membrane	maltodextrin transport; maltose transport	23.45	7			2.97004e+06	2.66542e+06	3.59564e+06	3.48546e+06	3.05347e+06	1.51903e+06	1.29386e+06	1304569	1.24427e+06	2.83523e+06	2986595	3.13952e+06	3126178	3.05055e+06	-0.970427	4.24581e-09	1.41887e-07	0.929687	1.10687e-06	9.51909e-05
B1XC36_ECODH	malM	Maltose operon periplasmic protein	outer membrane-bounded periplasmic space	carbohydrate transport	17.974	4			3692973	2.98432e+06	3791734	3.47517e+06	3110398	1.7909e+06	1.86886e+06	1.44034e+06	1711739	3426307	3.55194e+06	3.29539e+06	3.34113e+06	3.5676e+06	-0.958924	3.28835e-08	6.96748e-07	0.958408	1.31063e-07	3.83229e-05
B1X763_ECODH	malP	Maltodextrin phosphorylase (EC 2.4.1.1)	cytoplasm; cytosol	alpha-glucan catabolic process; glycogen catabolic process	37.892	22			13900000	12800000	14800000	13600000	13400000	12900000	12300000	12400000	11100000	12500000	13500000	12700000	13300000	13700000	-0.712259	0.00421952	0.0109573	0.622297	0.0136292	0.0338877
B1X762_ECODH	malQ	4-alpha-glucanotransferase (EC 2.4.1.25) (Amylomaltase) (Disproportionating enzyme) (D-enzyme)	cytosol	glycogen metabolic process; maltose catabolic process	20.029	10			1.71662e+06	1.45345e+06	1.74026e+06	1.60327e+06	1.5603e+06	1877008	1.6976e+06	1.70202e+06	1.48514e+06	1585930	1.62964e+06	1.75354e+06	1.72758e+06	1.6698e+06	0.173292	0.610508	0.682909	-0.0920713	0.815415	0.874
MALT_ECODH	malT	HTH-type transcriptional regulator MalT (ATP-dependent transcriptional activator MalT)	na	carbohydrate metabolic process; positive regulation of carbohydrate metabolic process; positive regulation of transcription, DNA-templated; transcription, DNA-templated	14.095	10			1.47533e+06	1.33433e+06	1.5589e+06	1.21584e+06	1.35409e+06	950629	883799	850701	790349	1.08037e+06	1.23537e+06	1185969	1.26872e+06	1.23212e+06	-0.923176	4.90321e-06	4.02994e-05	0.804788	0.000549705	0.0027429
B1XF78_ECODH	manA	Mannose-6-phosphate isomerase (EC 5.3.1.8) (Phosphohexomutase) (Phosphomannose isomerase) (PMI)	cytosol	colanic acid biosynthetic process; GDP-mannose biosynthetic process; mannose catabolic process	36.061	8			4.89168e+06	4743916	5.02816e+06	4889010	4.97034e+06	3.16455e+06	3059477	2.91549e+06	3337196	3.61508e+06	3.90372e+06	3.6674e+06	4.08221e+06	4176669	-0.867226	0.000177724	0.000746646	0.761996	0.00183039	0.00689699
B1XH84_ECODH	manX	PTS system mannose-specific EIIAB component (EIIAB-Man) [Includes: Mannose-specific phosphotransferase enzyme IIA component (EC 2.7.1.-) (EIII-Man) (PTS system mannose-specific EIIA component); Mannose-specific phosphotransferase enzyme IIB component (EC 2.7.1.69) (PTS system mannose-specific EIIB component)]	cytoplasm; cytosol; integral component of plasma membrane; membrane	glucose import into cell; mannose transport; phosphoenolpyruvate-dependent sugar phosphotransferase system	43.963	9			14800000	13700000	15600000	15900000	14300000	15100000	15000000	15200000	12400000	7.50892e+06	8317767	8.38482e+06	8337288	8582980	0.287107	0.245899	0.328015	-0.428259	0.132382	0.21245
B1XH86_ECODH	manZ	Mannose permease IID component (EII-M-Man) (EIID-Man) (PTS system mannose-specific EIID component)	integral component of plasma membrane; membrane; plasma membrane	glucose import into cell; mannose transport; phosphoenolpyruvate-dependent sugar phosphotransferase system	41.259	8			4.73617e+06	4.39324e+06	4710170	5432159	4.74475e+06	6130570	6.16294e+06	5.95185e+06	4.83089e+06	3.38739e+06	3.20339e+06	3.29397e+06	3242678	3538697	0.58567	0.0187166	0.0378997	-0.663155	0.0109432	0.028468
B1XD37_ECODH	map	Methionine aminopeptidase (MAP) (MetAP) (EC 3.4.11.18) (Peptidase M)	cytosol	protein initiator methionine removal	51.894	9			7254781	7295487	7309149	7347481	7568540	8563420	8895778	10200000	9624262	9357307	9758546	10400000	9543857	10400000	0.401238	0.210732	0.289015	-0.262368	0.394545	0.497263
B1XDJ1_ECODH	mazG	Nucleoside triphosphate pyrophosphohydrolase (NTP-PPase) (EC 3.6.1.8)	na	cellular response to starvation; dATP catabolic process; dGTP catabolic process; dTTP catabolic process; dUTP catabolic process; TTP catabolic process; UTP catabolic process	13.308	2			86646.6	113447	126328	78616.4	107385	109749	101695	95606.4	141530	84287.4	97101.6	107005	94710.7	117218	0.306642	0.250578	0.331234	-0.161275	0.553564	0.656908
B1XG33_ECODH	mdaB	Modulator of drug activity B	cytosol	oxidation-reduction process	29.016	3			400941	224803	288154	382422	331915	215043	230411	252279	356987	303726	322593	342114	363041	381963	-0.489056	0.0794148	0.129581	0.566763	0.0341617	0.0704178
MDH_ECODH	mdh	Malate dehydrogenase (EC 1.1.1.37)	cytoplasm; cytosol; extrinsic component of membrane; membrane	anaerobic respiration; fermentation; glycolytic process; malate metabolic process; tricarboxylic acid cycle	73.718	14		electron transport chain/TCA/respiration	74500000	79900000	79800000	83000000	85700000	80000000	77300000	81300000	80800000	51100000	52900000	54800000	58700000	62500000	0.319185	0.195913	0.273567	-0.437637	0.11964	0.194565
OPGD_ECODH	mdoD	Glucans biosynthesis protein D	outer membrane-bounded periplasmic space	beta-glucan biosynthetic process; regulation of beta-glucan biosynthetic process	27.949	11	metabolism		1.20564e+06	1116109	1.21664e+06	1.17348e+06	1.10351e+06	2687866	2.86084e+06	2562336	2.85746e+06	1.08845e+06	1.15004e+06	1.13813e+06	1.23087e+06	1.10516e+06	0.979436	1.27088e-10	9.05154e-09	-0.885918	2.56043e-05	0.000340933
OPGG_ECODH	mdoG	Glucans biosynthesis protein G	outer membrane-bounded periplasmic space	beta-glucan biosynthetic process; response to osmotic stress	33.268	15			12900000	13100000	13600000	13100000	12400000	12800000	12500000	12600000	13200000	12200000	12800000	12900000	12800000	13500000	-0.212877	0.543877	0.619757	0.372007	0.167814	0.255334
B1X9G3_ECODH	mdoH	Glucans biosynthesis glucosyltransferase H (EC 2.4.1.-)	integral component of plasma membrane; plasma membrane	beta-glucan biosynthetic process; glucan biosynthetic process; response to osmotic stress	16.883	10			2354717	2.40863e+06	2.66838e+06	2.80655e+06	2183630	2.88287e+06	3.09701e+06	2.94071e+06	3.05009e+06	2.58121e+06	2.48913e+06	2.44891e+06	2424976	2.46134e+06	0.811674	0.000346555	0.00130921	-0.621332	0.0226688	0.0506076
MDTK_ECODH	mdtK	Multidrug resistance protein MdtK (Multidrug-efflux transporter)	integral component of membrane; plasma membrane	antibiotic transport; cellular response to reactive oxygen species; dipeptide transmembrane transport; response to antibiotic; sodium ion transport	4.595	2			215893	229815	201086	248059	183011	159694	121591	154607	96821.3	185963	176469	193818	179467	158497	-0.822381	0.000389603	0.00144568	0.635776	0.012165	0.0309307
B1XD00_ECODH	melA	Alpha-galactosidase (EC 3.2.1.22) (Melibiase)	cytosol	melibiose catabolic process	4.878	2			298316	334340	378251	358363	316918	378773	351175	370506	378050	299455	366348	322719	382722	320395	0.506418	0.0645193	0.109049	-0.367594	0.216816	0.315296
B1X8X6_ECODH	menB	1,4-dihydroxy-2-naphthoyl-CoA synthase (DHNA-CoA synthase) (EC 4.1.3.36)	cytosol	menaquinone biosynthetic process	37.544	7			3.62872e+06	2.77427e+06	3.85721e+06	4.15911e+06	4.37066e+06	3.22582e+06	3986429	3.8281e+06	4079802	3.55803e+06	4.09072e+06	3.41648e+06	3710796	4.26473e+06	0.050441	0.89935	0.925299	0.00778347	0.952155	0.964692
MENC_ECODH	menC	o-succinylbenzoate synthase (OSB synthase) (OSBS) (EC 4.2.1.113) (4-(2'-carboxyphenyl)-4-oxybutyric acid synthase) (o-succinylbenzoic acid synthase)	na	menaquinone biosynthetic process	13.438	2			130813	94837	128882	127830	120673	78942.3	64416.4	54980.6	88560.3	84364.5	63753.3	96938.9	142500	144976	-0.669838	0.0121513	0.0260486	0.753928	0.00183647	0.00690032
B1XFZ4_ECODH	menI	1,4-dihydroxy-2-naphthoyl-CoA hydrolase (DHNA-CoA hydrolase) (EC 3.1.2.28) (DHNA-CoA thioesterase)	na	menaquinone biosynthetic process	22.059	2			194583	236412	276783	165401	213098	269726	257501	293491	269001	147400	191049	176351	164060	200026	0.647594	0.00819952	0.018908	-0.695553	0.00665509	0.0191527
B1X873_ECODH	mepS	Murein DD-endopeptidase MepS/Murein LD-carboxypeptidase (EC 3.4.-.-) (EC 3.4.17.13) (Lipoprotein Spr) (Murein hydrolase MepS)	cell outer membrane	capsule polysaccharide biosynthetic process; cell wall organization; peptidoglycan metabolic process; peptidoglycan turnover	15.426	2			33553.4	28141.6	49561.2	46538.2	38530.4	182629	196223	205296	184208	24420.1	49696.9	43884.8	29605.6	47793.5	0.945647	2.14273e-07	3.1966e-06	-0.866673	8.51658e-05	0.000750075
B1XFG0_ECODH	metC	Cystathionine beta-lyase MetC (CBL) (EC 4.4.1.8) (Beta-cystathionase) (Cysteine lyase)	cytoplasm	methionine biosynthetic process	6.582	2			116612	118359	114743	138500	139235	236372	227641	208814	240334	153286	123102	119247	154231	178119	0.913644	8.03105e-06	5.8707e-05	-0.75503	0.00185201	0.00692489
METE_ECODH	metE	5-methyltetrahydropteroyltriglutamate--homocysteine methyltransferase (EC 2.1.1.14) (Cobalamin-independent methionine synthase) (Methionine synthase, vitamin-B12 independent isozyme)	cytosol; extracellular region	homocysteine metabolic process; methionine biosynthetic process; protein methylation; tetrahydrofolate interconversion	6.109	3			98015.3	103206	81771.6	102489	113465	198266	206303	195421	254593	66022.5	77312.2	73094.3	56957.2	68621.8	0.864243	2.08746e-05	0.000119681	-0.870824	3.32602e-05	0.000399759
SYM_ECODH	metG	Methionine--tRNA ligase (EC 6.1.1.10) (Methionyl-tRNA synthetase) (MetRS)	cytosol; membrane	methionyl-tRNA aminoacylation	46.824	22			19300000	19800000	19900000	18600000	19500000	21600000	20800000	22500000	21800000	18700000	19500000	19900000	20700000	20600000	0.826121	0.000279809	0.00108952	-0.776614	0.00157654	0.00611379
B1XC18_ECODH	metH	Methionine synthase (EC 2.1.1.13) (5-methyltetrahydrofolate--homocysteine methyltransferase) (Methionine synthase, vitamin-B12-dependent) (MS)	cytoplasm; cytosol	homocysteine metabolic process; methionine biosynthetic process; protein methylation; tetrahydrofolate interconversion	22.657	19			1.91203e+06	1.79007e+06	1.85825e+06	1.73786e+06	1.92831e+06	2610870	2.74101e+06	2.71178e+06	2.78726e+06	1.62223e+06	1.5998e+06	1.67797e+06	1.71104e+06	1.65784e+06	0.923522	5.81464e-07	7.20424e-06	-0.901353	1.04316e-05	0.000222004
METK_ECODH	metK	S-adenosylmethionine synthase (AdoMet synthase) (EC 2.5.1.6) (MAT) (Methionine adenosyltransferase)	cytosol	one-carbon metabolic process; S-adenosylmethionine biosynthetic process; S-adenosylmethionine cycle	50.521	13			14700000	14400000	13600000	12900000	15800000	9708968	10400000	9767851	11100000	16700000	18800000	18200000	19200000	21300000	-0.764608	0.000741889	0.00249343	0.784146	0.0010907	0.00464898
B1XBA6_ECODH	metL	Bifunctional aspartokinase/homoserine dehydrogenase 2 (Aspartokinase II/homoserine dehydrogenase II) (AKII-HDII) [Includes: Aspartokinase (EC 2.7.2.4); Homoserine dehydrogenase (EC 1.1.1.3)]	cytosol	homoserine biosynthetic process; lysine biosynthetic process via diaminopimelate; methionine biosynthetic process; threonine biosynthetic process	15.926	10			882212	967380	903981	949196	914256	756914	757155	669754	766978	1.81991e+06	1.71876e+06	1.79859e+06	1.55321e+06	1.72978e+06	-0.565507	0.0214784	0.0424344	0.675363	0.00840188	0.0232203
B1XD69_ECODH	metN	Methionine import ATP-binding protein MetN (EC 3.6.3.-)	ATP-binding cassette (ABC) transporter complex; Gram-negative-bacterium-type cell wall	D-methionine transport	32.362	6			572665	542818	503813	628600	555904	1.13121e+06	996089	1.05581e+06	1067716	908307	897938	759755	809383	842153	0.813451	0.000949212	0.00309075	-0.642718	0.0135343	0.033709
B1XD67_ECODH	metQ	D-methionine-binding lipoprotein MetQ	plasma membrane	D-methionine transport	53.506	8			3559580	3.44998e+06	3.22297e+06	3291845	3432908	5400842	5.74826e+06	5764210	6067390	4320759	4.16602e+06	3.7398e+06	4.52221e+06	4383042	0.925015	7.69454e-06	5.68877e-05	-0.789836	0.000795253	0.00361124
B1XA24_ECODH	mfd	Transcription-repair-coupling factor (TRCF) (EC 3.6.4.-)	cytosol	cellular response to DNA damage stimulus; DNA repair; regulation of transcription, DNA-templated; transcription-coupled nucleotide-excision repair, DNA damage recognition	15.941	16			5.30621e+06	5175730	5254247	5.49623e+06	4853635	7.437e+06	7.23664e+06	7.58121e+06	7.51067e+06	5216069	5.26034e+06	5.49347e+06	5429929	5.45693e+06	0.97304	2.03796e-09	8.54265e-08	-0.864127	9.99477e-05	0.000825556
B1X7N8_ECODH	mglB	D-galactose-binding periplasmic protein (GBP) (D-galactose/ D-glucose-binding protein) (GGBP)	outer membrane-bounded periplasmic space	carbohydrate transport; chemotaxis	56.325	13		electron transport chain/TCA/respiration	17800000	17100000	14100000	16100000	16600000	2.01014e+06	2.04168e+06	1.87919e+06	2.04648e+06	8881081	8440983	9285971	9153787	8727787	-0.980424	1.52077e-08	3.72835e-07	0.853467	0.000130264	0.000983071
B1X7N7_ECODH	mglC	Galactoside transport system permease protein MglC	integral component of membrane; plasma membrane	cellular response to DNA damage stimulus; monosaccharide transport	10.119	2			810610	630364	552727	699780	759312	219545	158272	167728	135223	392523	431149	458442	519562	371981	-0.943884	1.09849e-06	1.20751e-05	0.786208	0.00103281	0.00442939
MGSA_ECODH	mgsA	Methylglyoxal synthase (MGS) (EC 4.2.3.3)	cytosol	methylglyoxal biosynthetic process	52.632	4			2.25761e+06	2.03757e+06	2.26506e+06	2287435	1.94612e+06	1.70358e+06	1660213	1.64281e+06	1.55076e+06	1.54243e+06	1497321	1.48585e+06	1.51583e+06	1.6728e+06	-0.436577	0.170497	0.245583	0.294891	0.292806	0.397477
B1XEM3_ECODH	mgtA	Magnesium-transporting ATPase, P-type 1 (EC 3.6.3.2) (Mg(2+) transport ATPase, P-type 1)	integral component of plasma membrane; intracellular membrane-bounded organelle; plasma membrane	cation transmembrane transport; magnesium ion transport	20.713	15			3.10749e+06	3.21914e+06	3.08578e+06	2.83305e+06	2.95137e+06	3538021	3.38505e+06	3.37568e+06	3.10649e+06	4.20622e+06	4091115	4.23048e+06	4.03119e+06	3.9756e+06	-0.0620873	0.6916	0.751762	0.18709	0.51622	0.619634
MIAA_ECODH	miaA	tRNA dimethylallyltransferase (EC 2.5.1.75) (Dimethylallyl diphosphate:tRNA dimethylallyltransferase) (DMAPP:tRNA dimethylallyltransferase) (DMATase) (Isopentenyl-diphosphate:tRNA isopentenyltransferase) (IPP transferase) (IPPT) (IPTase)	na	cellular response to heat; tRNA modification	40.823	9	metabolism		949149	948306	1.06577e+06	960398	908329	2.5017e+06	2.52681e+06	2.30488e+06	2.44496e+06	1.11442e+06	1.13726e+06	1.16837e+06	1.1229e+06	1.29573e+06	0.981278	2.81862e-09	1.05662e-07	-0.841374	0.000191898	0.00124139
MIAB_ECODH	miaB	tRNA-2-methylthio-N(6)-dimethylallyladenosine synthase (EC 2.8.4.3) ((Dimethylallyl)adenosine tRNA methylthiotransferase MiaB) (tRNA-i(6)A37 methylthiotransferase)	cytosol	tRNA methylation; tRNA methylthiolation	56.118	18			11000000	10800000	10600000	10300000	11200000	11200000	11700000	11500000	11800000	12400000	13400000	12300000	12800000	13000000	0.043394	0.974503	0.978519	0.0745347	0.821365	0.878343
MINC_ECODH	minC	Septum site-determining protein MinC	cell pole; cytosol	barrier septum assembly; cell division; cell morphogenesis; regulation of barrier septum assembly; regulation of cell division	6.926	2			297852	374410	298823	343027	314521	227942	212808	181621	193589	292410	317404	302726	300644	266064	-0.92161	3.63146e-06	3.16023e-05	0.831516	0.000387963	0.002093
B1XA62_ECODH	minD	Septum site-determining protein MinD (Cell division inhibitor MinD)	cell pole; cytoplasmic side of plasma membrane; cytosol; intrinsic component of plasma membrane; plasma membrane	barrier septum site selection; cell division; chromosome segregation; negative regulation of cell division	45.185	9			12000000	12000000	11900000	11700000	12000000	4902965	5330823	4.57859e+06	4846696	12100000	12000000	12300000	12000000	12500000	-0.983861	1.35692e-11	1.65318e-09	0.92627	2.82985e-06	0.000147759
MINE_ECODH	minE	Cell division topological specificity factor	cytosol; plasma membrane	barrier septum site selection; regulation of barrier septum assembly; regulation of cell division	63.636	4			2.51438e+06	2.27564e+06	2.64414e+06	2.22045e+06	2.24679e+06	876664	972383	964722	978218	1.89437e+06	1.84338e+06	2.02307e+06	2.04224e+06	2.00227e+06	-0.98668	1.6277e-09	7.21123e-08	0.890938	1.81199e-05	0.000281823
B1XGP2_ECODH	mipA	MltA-interacting protein	cell outer membrane	peptidoglycan biosynthetic process	47.581	7			14200000	12200000	11800000	12200000	12900000	10200000	10900000	10200000	10800000	13000000	13400000	12300000	15200000	15400000	-0.750246	0.00132581	0.00402981	0.750748	0.0023362	0.00833054
B1X9L9_ECODH	mlaA	Probable phospholipid-binding lipoprotein MlaA	cell outer membrane; cytosol	na	20.717	4			1.22235e+06	1.37272e+06	1.24451e+06	1.0808e+06	1.42726e+06	1.02179e+06	932743	989552	848721	1.43132e+06	1.5872e+06	1.48002e+06	1.65115e+06	1.44977e+06	-0.779683	0.000418204	0.00153622	0.701509	0.0057969	0.0169841
B1XHG6_ECODH	mlaB	Probable phospholipid ABC transporter-binding protein MlaB	cytosol	cellular response to DNA damage stimulus; phospholipid transport; response to antibiotic	51.546	4			347147	311071	361679	417206	417251	582939	545216	493727	550408	435595	485522	425743	430271	403790	0.849593	0.000288289	0.00111208	-0.675176	0.00710873	0.0201414
B1XHG7_ECODH	mlaC	Probable phospholipid-binding protein MlaC	periplasmic space	phospholipid transport	43.602	6			2.24191e+06	1788913	1.90544e+06	1772673	2063345	1.78558e+06	1.82501e+06	1.75714e+06	2.0192e+06	1.86746e+06	2.12224e+06	1.59998e+06	2.05961e+06	1.96282e+06	-0.206478	0.490707	0.569375	0.167897	0.632736	0.720521
B1XHG8_ECODH	mlaD	Probable phospholipid ABC transporter-binding protein MlaD	integral component of membrane; plasma membrane	na	65.027	7			4.18877e+06	4.01074e+06	3.88709e+06	3.98758e+06	4.03066e+06	5207051	4819331	4.77479e+06	4796384	4.97708e+06	5.15205e+06	5.23348e+06	5.33978e+06	5.07583e+06	0.410205	0.204667	0.282552	-0.221062	0.44151	0.544716
B1XHG9_ECODH	mlaE	Probable phospholipid ABC transporter permease protein MlaE	ATP-binding cassette (ABC) transporter complex; plasma membrane	phospholipid transport	25.769	5			635246	594348	647932	712565	677112	997651	915278	1.13693e+06	991722	809473	803007	759134	786611	844191	0.879776	9.19293e-05	0.000429395	-0.7633	0.00223088	0.00801364
B1XHH0_ECODH	mlaF	Probable phospholipid import ATP-binding protein MlaF (EC 3.6.3.-)	ATP-binding cassette (ABC) transporter complex	phospholipid transport	54.275	9			2320673	2.3223e+06	2.20279e+06	2212960	2.37594e+06	3.28715e+06	3.21406e+06	3.29995e+06	3115891	2.89986e+06	3.18318e+06	3.17983e+06	3.01322e+06	3081021	0.67005	0.0164487	0.0338228	-0.532252	0.0506656	0.0979803
B1XDM2_ECODH	mltA	Membrane-bound lytic murein transglycosylase A (EC 4.2.2.n1) (Mlt38) (Murein hydrolase A)	cell outer membrane; cytosol; integral component of membrane; integral component of plasma membrane	cell wall organization; peptidoglycan biosynthetic process; peptidoglycan turnover	15.616	4			2314703	1.5253e+06	1498181	2.25652e+06	1.78242e+06	2.65343e+06	2.3714e+06	1.86278e+06	3.25889e+06	3015118	3.1659e+06	2.64745e+06	2.8038e+06	3.41545e+06	0.214137	0.528686	0.606226	0.0565964	0.891489	0.927655
B1XCM8_ECODH	mltB	Membrane-bound lytic murein transglycosylase B (EC 4.2.2.n1) (35 kDa soluble lytic transglycosylase) (Murein hydrolase B) (Slt35)	cell outer membrane	cell wall organization; peptidoglycan biosynthetic process	16.343	3			466339	389897	452990	543888	506712	385645	410046	433303	394110	385550	481521	446111	566094	512334	-0.520807	0.0483918	0.0860961	0.480675	0.0717534	0.129191
MNMA_ECODH	mnmA	tRNA-specific 2-thiouridylase MnmA (EC 2.8.1.13)	cytosol	tRNA wobble position uridine thiolation	15.217	3			406583	371021	352227	400236	346013	539174	530273	580428	545809	678740	625970	520520	379738	458121	0.532622	0.0683822	0.113867	-0.428981	0.12781	0.205565
MNMC_ECODH	mnmC	tRNA 5-methylaminomethyl-2-thiouridine biosynthesis bifunctional protein MnmC (tRNA mnm(5)s(2)U biosynthesis bifunctional protein) [Includes: tRNA (mnm(5)s(2)U34)-methyltransferase (EC 2.1.1.61); FAD-dependent cmnm(5)s(2)U34 oxidoreductase (EC 1.5.-.-)]	cytoplasm	tRNA methylation; tRNA wobble uridine modification	6.737	2			83107.7	113434	91549	97554.2	105230	81415.4	83946.1	83593.4	93947	118237	106240	102123	112141	138376	-0.556715	0.0301452	0.0577375	0.615291	0.0199457	0.0460673
MNME_ECODH	mnmE	tRNA modification GTPase MnmE (EC 3.6.-.-)	cytoplasm; cytosol; plasma membrane	chaperone-mediated protein folding; response to pH; tRNA methylation; tRNA wobble uridine modification; xenobiotic metabolic process	20.705	7			1.0261e+06	992019	920684	933170	905092	910632	857295	859992	814879	948014	935792	941259	955124	958743	-0.811657	0.000437834	0.00159629	0.696416	0.00618338	0.0179367
MNMG_ECODH	mnmG	tRNA uridine 5-carboxymethylaminomethyl modification enzyme MnmG (Glucose-inhibited division protein A)	cytosol	tRNA methylation; tRNA wobble uridine modification	28.458	10			2.01035e+06	2204552	2.15825e+06	1900395	2.09718e+06	2.32968e+06	2.35246e+06	2.45633e+06	2.24943e+06	2728992	2.94649e+06	2784101	2809314	2.80516e+06	0.0306421	0.930929	0.948445	0.0782768	0.775608	0.842834
B1X7E7_ECODH	mntR	Transcriptional regulator MntR (Manganese transport regulator)	cytoplasm	negative regulation of transcription, DNA-templated; positive regulation of DNA-templated transcription, initiation; transcription, DNA-templated	16.129	2			107544	49001.7	96136.7	67081.9	195279	90081.6	119803	134478	152654	88921.8	152114	158463	210988	188395	0.126592	0.753087	0.807194	-0.0760196	0.791086	0.852926
B1X7B2_ECODH	moaB	Molybdenum cofactor biosynthesis protein B	cytosol	molybdenum incorporation into molybdenum-molybdopterin complex; Mo-molybdopterin cofactor biosynthetic process	41.765	6		response to misfolding and heat shock sigma factor RpoH	3.07704e+06	3.00865e+06	4.32229e+06	3.331e+06	2.64544e+06	2176356	2141187	1.91354e+06	1.93543e+06	2.08049e+06	2.04235e+06	2.09292e+06	2.13956e+06	1.99479e+06	-0.55695	0.0590331	0.101299	0.480356	0.076411	0.135574
MOAC_ECODH	moaC	Cyclic pyranopterin monophosphate synthase accessory protein (Molybdenum cofactor biosynthesis protein C)	na	molybdopterin cofactor biosynthetic process; Mo-molybdopterin cofactor biosynthetic process	29.193	4			1.41567e+06	1.51451e+06	1.92094e+06	1.59451e+06	1.49827e+06	1.48788e+06	1.55513e+06	1599119	1.48175e+06	1.49481e+06	1.56218e+06	1.43995e+06	1.32717e+06	1.44506e+06	-0.007496	0.971963	0.977292	-0.0102205	0.944022	0.959778
B1X7B4_ECODH	moaD	Molybdopterin synthase sulfur carrier subunit (MPT synthase subunit 1) (Molybdenum cofactor biosynthesis protein D) (Molybdopterin-converting factor small subunit) (Molybdopterin-converting factor subunit 1) (Sulfur carrier protein MoaD)	cytosol	Mo-molybdopterin cofactor biosynthetic process	46.914	3			730084	777734	1096961	900938	724334	430981	550986	477930	528014	555048	577736	565379	615213	544469	-0.692409	0.0102845	0.0227817	0.622705	0.0155452	0.0373801
B1X791_ECODH	modE	Transcriptional regulator ModE	cytosol	molybdate ion transport; transcription, DNA-templated	32.443	4		upregulated	756654	659244	783881	661181	839451	664461	806256	877493	918328	754480	897849	753764	961762	1.03252e+06	0.127511	0.734382	0.790538	-0.0607089	0.8637	0.908593
B1X7F7_ECODH	moeA	Molybdopterin molybdenumtransferase (MPT Mo-transferase) (EC 2.10.1.1)	cytosol	molybdenum incorporation into molybdenum-molybdopterin complex; Mo-molybdopterin cofactor biosynthetic process	29.197	6			1.99245e+06	1.9401e+06	2.08348e+06	1.77795e+06	1.97269e+06	2.19088e+06	2.38752e+06	2407837	2189983	1.96022e+06	2.02145e+06	1.78285e+06	1881000	1.93041e+06	0.822087	0.000314113	0.00119904	-0.86059	0.000106831	0.00085205
B1XBD4_ECODH	mog	Molybdopterin adenylyltransferase (MPT adenylyltransferase) (EC 2.7.7.75)	cytosol	molybdopterin cofactor biosynthetic process; Mo-molybdopterin cofactor biosynthetic process	30.256	4			1.27405e+06	1.31441e+06	1.57113e+06	1308935	1.30417e+06	1.26443e+06	1.30583e+06	1253334	1216345	1.14801e+06	1.2202e+06	1.25065e+06	1297813	1.21381e+06	-0.228443	0.486299	0.565158	0.2046	0.443934	0.546782
B1XEL5_ECODH	mpl	UDP-N-acetylmuramate--L-alanyl-gamma-D-glutamyl-meso-2,6-diaminoheptandioate ligase (EC 6.3.2.45) (Murein peptide ligase) (UDP-N-acetylmuramate:L-alanyl-gamma-D-glutamyl-meso-diaminopimelate ligase)	cytoplasm; extracellular region	cell cycle; cell division; cell wall organization; peptidoglycan biosynthetic process; peptidoglycan turnover; regulation of cell shape	27.571	8			1.93294e+06	2094697	2.43837e+06	2.30168e+06	2.13865e+06	2.12032e+06	2.18873e+06	2248599	2.33397e+06	2.56013e+06	2.44787e+06	2.39196e+06	2.33237e+06	2.43973e+06	-0.107496	0.631206	0.697604	0.335753	0.203728	0.301163
B1XCF8_ECODH	mppA	Periplasmic murein peptide-binding protein	ATP-binding cassette (ABC) transporter complex; outer membrane-bounded periplasmic space; periplasmic space	protein transport; transmembrane transport; tripeptide transport	23.65	7			972576	1.02154e+06	1.11736e+06	1.09198e+06	1.07833e+06	497435	450197	424835	441326	771894	804074	766914	852926	882312	-0.964436	1.53726e-07	2.41664e-06	0.86872	6.2602e-05	0.000586693
MQO_ECODH	mqo	Malate:quinone oxidoreductase (EC 1.1.5.4) (MQO) (Malate dehydrogenase [quinone])	cytoplasmic side of plasma membrane; cytosol	tricarboxylic acid cycle	21.898	8			519827	506202	296568	384475	528982	953079	850578	902507	816377	987481	1042763	1.05103e+06	964822	928941	0.442162	0.163456	0.237784	-0.347354	0.209992	0.308241
B1X743_ECODH	mrcA	Penicillin-binding protein 1A (PBP-1a) (PBP1a) [Includes: Penicillin-insensitive transglycosylase (EC 2.4.2.-) (Peptidoglycan TGase); Penicillin-sensitive transpeptidase (EC 3.4.-.-) (DD-transpeptidase)]	integral component of plasma membrane	cell wall organization; peptidoglycan biosynthetic process; proteolysis; regulation of cell shape; response to antibiotic	26.588	14			1.14475e+06	1.30673e+06	1.35673e+06	1.28346e+06	1.36024e+06	1.47997e+06	1.53814e+06	1.59445e+06	1568788	1.30028e+06	1.5176e+06	1.38977e+06	1.61411e+06	1.55882e+06	0.612813	0.030172	0.0577375	-0.474196	0.0959791	0.163165
B1XCC4_ECODH	mrcB	Penicillin-binding protein 1B (PBP-1b) (PBP1b) (Murein polymerase) [Includes: Penicillin-insensitive transglycosylase (EC 2.4.1.129) (Peptidoglycan TGase) (Peptidoglycan glycosyltransferase); Penicillin-sensitive transpeptidase (EC 3.4.-.-) (DD-transpeptidase)]	integral component of external side of plasma membrane; membrane; peptidoglycan-based cell wall; plasma membrane	cell wall organization; peptidoglycan biosynthetic process; proteolysis; regulation of cell shape; response to antibiotic	13.981	9			913414	918444	865991	863721	904865	1.15091e+06	1.16333e+06	1.15319e+06	1.08757e+06	1.00863e+06	995693	984145	1.05849e+06	940601	0.883104	9.69075e-05	0.000451206	-0.79858	0.000587264	0.00291044
B1X630_ECODH	mrdA	Penicillin-binding protein 2 (PBP-2)	integral component of plasma membrane	cell wall organization; peptidoglycan biosynthetic process; proteolysis; regulation of cell shape; response to antibiotic; response to drug	15.482	6			315830	284103	362565	355887	435132	409159	509281	521208	573176	435645	507965	504154	605679	614588	0.415043	0.18974	0.266496	-0.236773	0.434245	0.537112
B1X629_ECODH	mrdB	Rod shape-determining protein RodA	integral component of membrane; plasma membrane	cell cycle; cell division; regulation of cell shape	11.351	4			321128	312550	295506	299976	246183	353536	333507	323823	339639	389483	335479	382444	373216	325852	0.225362	0.502386	0.580623	0.00374466	0.978252	0.982007
B1XHM1_ECODH	mreB	Rod shape-determining protein MreB	cytoskeleton; intrinsic component of plasma membrane; plasma membrane	cell morphogenesis; FtsZ-dependent cytokinesis; negative regulation of cell division; regulation of cell shape; regulation of chromosome segregation	37.464	10			13100000	13800000	13600000	13900000	13500000	17900000	19100000	19100000	17900000	20700000	20000000	19700000	17100000	17700000	0.499433	0.106213	0.164844	-0.343158	0.23838	0.338361
B1X7K3_ECODH	mrp	Iron-sulfur cluster carrier protein	cytosol	na	21.409	5			3.21202e+06	3.06037e+06	3.46896e+06	4.1682e+06	3.18542e+06	3.04963e+06	3.02712e+06	2.66093e+06	2.88213e+06	2.97439e+06	2.92565e+06	3165470	3213692	2.96951e+06	-0.526559	0.0655041	0.110204	0.598761	0.0223508	0.0500412
B1X854_ECODH	msbA	Lipid A export ATP-binding/permease protein MsbA (EC 3.6.3.-)	ATP-binding cassette (ABC) transporter complex; membrane; plasma membrane	carbohydrate derivative transport; lipid transport	20.447	9			2.01683e+06	2.08031e+06	1935919	1.77009e+06	1.92561e+06	2.36862e+06	2269152	2.11693e+06	2.22881e+06	2.39237e+06	2.37958e+06	2.37007e+06	2.41432e+06	2.34585e+06	0.3121	0.356848	0.444767	-0.130512	0.622643	0.713405
B1XFQ2_ECODH	mscK	Mechanosensitive channel MscK (Potassium efflux system KefA)	integral component of membrane; plasma membrane	cellular water homeostasis; potassium ion transport; transmembrane transport	6.786	5			302826	376203	410385	383402	317097	312331	261669	223554	235146	302005	310716	312914	268867	272093	-0.680184	0.0104791	0.0231077	0.654278	0.0120145	0.0306014
MSCL_ECODH	mscL	Large-conductance mechanosensitive channel	integral component of membrane; integral component of plasma membrane; membrane; plasma membrane	ion transmembrane transport; ion transport	11.765	2			927349	882419	728508	865762	719334	595543	466463	497670	471295	776308	720987	731438	761632	681805	-0.917688	7.75966e-06	5.70082e-05	0.806052	0.000595124	0.00292953
B1XDR3_ECODH	mscM	Miniconductance mechanosensitive channel MscM	integral component of membrane; plasma membrane	ion transport; transmembrane transport	10.208	8			194629	224326	247432	240608	238402	587202	553125	534153	553331	260295	253884	301303	284513	269404	0.980314	5.50737e-09	1.74386e-07	-0.844936	0.000169205	0.00115597
B1XEK7_ECODH	mscS	Small-conductance mechanosensitive channel	integral component of membrane; plasma membrane	cellular water homeostasis; ion transmembrane transport	25.175	5			2.46485e+06	2212032	2.08365e+06	2.17749e+06	2.29542e+06	4374287	4.48584e+06	3.93957e+06	4.28164e+06	2517351	2.58882e+06	2.56543e+06	2597808	2.6592e+06	0.977015	1.14607e-08	3.08504e-07	-0.86246	5.77471e-05	0.000562842
MSRA_ECODH	msrA	Peptide methionine sulfoxide reductase MsrA (Protein-methionine-S-oxide reductase) (EC 1.8.4.11) (Peptide-methionine (S)-S-oxide reductase) (Peptide Met(O) reductase)	cytosol	cellular protein modification process; protein repair; response to oxidative stress	12.736	2			532335	577676	521982	490924	514856	539988	471674	413692	439614	485888	477142	480557	491816	474622	-0.52401	0.0678035	0.11329	0.462263	0.124724	0.201044
MSRB_ECODH	msrB	Peptide methionine sulfoxide reductase MsrB (EC 1.8.4.12) (Peptide-methionine (R)-S-oxide reductase)	cytosol	protein repair; response to oxidative stress	51.095	4			1.11517e+06	1.55097e+06	1.324e+06	1.7815e+06	1488133	1.18951e+06	1.47594e+06	1.41395e+06	1.34165e+06	1.53476e+06	1.398e+06	1.23462e+06	1.0419e+06	1.17305e+06	-0.0345014	0.934204	0.949136	-0.0732929	0.808336	0.868629
B1XHA0_ECODH	msrC	Free methionine-R-sulfoxide reductase (fRMsr) (EC 1.8.4.14)	cytosol	response to oxidative stress	33.333	4			1.43466e+06	1.66412e+06	1.65259e+06	1.33226e+06	1.78125e+06	1.39123e+06	1.39821e+06	1.24064e+06	1.45459e+06	1.66825e+06	1.74354e+06	1718724	1.89258e+06	1.79077e+06	-0.610135	0.0144577	0.0302807	0.662603	0.0133933	0.0334146
B1X9G5_ECODH	msyB	Acidic protein MsyB	cytosol	na	26.613	2			541542	730001	570001	451700	718005	397713	380817	261395	431826	766198	659616	654484	994668	807327	-0.74043	0.00166058	0.00484935	0.794869	0.00120855	0.00503389
MTFA_ECODH	mtfA	Protein MtfA (Mlc titration factor A)	cytosol	negative regulation of sequence-specific DNA binding transcription factor activity; proteolysis	15.849	4			383488	458392	464159	453097	390061	311425	279473	290831	274258	204292	191056	169850	177228	156753	-0.0807328	0.922444	0.941769	-0.0882101	0.759779	0.828953
B1X8L3_ECODH	mtlA	PTS system mannitol-specific EIICBA component (EIICBA-Mtl) (EII-Mtl) [Includes: Mannitol permease IIC component (PTS system mannitol-specific EIIC component); Mannitol-specific phosphotransferase enzyme IIB component (EC 2.7.1.69) (PTS system mannitol-specific EIIB component); Mannitol-specific phosphotransferase enzyme IIA component (EC 2.7.1.-) (PTS system mannitol-specific EIIA component)]	integral component of plasma membrane; plasma membrane	carbohydrate transmembrane transport; mannitol transport; phosphoenolpyruvate-dependent sugar phosphotransferase system	23.548	9			2.15454e+06	1.97268e+06	2209151	2174949	2.27197e+06	3.78251e+06	3.5376e+06	3687973	4100973	2.1524e+06	2.3098e+06	2.26406e+06	2.31363e+06	2.35766e+06	0.989471	6.87866e-12	1.00566e-09	-0.876377	4.2208e-05	0.000467485
MTLD_ECODH	mtlD	Mannitol-1-phosphate 5-dehydrogenase (EC 1.1.1.17)	cytosol	mannitol catabolic process	47.382	10			2.17932e+06	1.89695e+06	2.34831e+06	2143071	2175706	2.37619e+06	2.39308e+06	2.44211e+06	2.86795e+06	2.21961e+06	1.99677e+06	2.01802e+06	2310422	2.52485e+06	0.661186	0.00859705	0.0196696	-0.434662	0.135121	0.215381
MTNN_ECODH	mtnN	5'-methylthioadenosine/S-adenosylhomocysteine nucleosidase (MTA/SAH nucleosidase) (MTAN) (EC 3.2.2.9) (5'-methylthioadenosine nucleosidase) (MTA nucleosidase) (P46) (S-adenosylhomocysteine nucleosidase) (AdoHcy nucleosidase) (SAH nucleosidase) (SRH nucleosidase)	cytosol	L-methionine biosynthetic process from methylthioadenosine; L-methionine biosynthetic process from S-adenosylmethionine; nucleoside catabolic process	38.362	5			2.86053e+06	3.11773e+06	3.51771e+06	3.15694e+06	2.93417e+06	3.13213e+06	3318933	2.90721e+06	3.2118e+06	3865226	3.93807e+06	3685103	3.05492e+06	3.30531e+06	-0.181443	0.463253	0.546631	0.373543	0.192544	0.286951
MUG_ECODH	mug	G/U mismatch-specific DNA glycosylase (EC 3.2.2.28) (Double-strand-specific uracil glycosylase) (Mismatch-specific uracil DNA-glycosylase) (MUG)	cytoplasm	base-excision repair, AP site formation	20.833	3			411006	383552	393447	399495	367931	319159	287353	315387	285511	289077	245046	300144	279172	286399	-0.395553	0.228295	0.308443	0.218377	0.435121	0.53774
MUKB_ECODH	mukB	Chromosome partition protein MukB (Structural maintenance of chromosome-related protein)	condensin complex; cytosol; nucleoid	cell division; chromosome condensation; chromosome segregation; DNA replication; sister chromatid cohesion	21.534	26			6453026	6.52194e+06	6572108	6462414	6659352	7699359	7575174	7482682	7.86494e+06	7.233e+06	7.8476e+06	7.48323e+06	7.74782e+06	7603222	0.615823	0.0317631	0.0602305	-0.408469	0.142514	0.224521
B1X8M7_ECODH	mukE	Chromosome partition protein MukE (Protein KicA)	cytoplasm; nucleoid	cell cycle; cell division; chromosome condensation; chromosome segregation; DNA replication	32.444	5			1.40891e+06	1.36215e+06	1.45985e+06	1.35571e+06	1.34315e+06	1.37817e+06	1.39293e+06	1.4394e+06	1.52841e+06	1.43009e+06	1.58032e+06	1.58139e+06	1.78531e+06	1822403	-0.126007	0.592086	0.665358	0.315975	0.250059	0.349843
MUKF_ECODH	mukF	Chromosome partition protein MukF (Protein KicB)	cytoplasm; nucleoid	cell cycle; cell division; chromosome condensation; chromosome segregation; DNA replication	33.182	11			1.5966e+06	1718975	1.7368e+06	1.64477e+06	1.67859e+06	1.59951e+06	1781453	1.69952e+06	1.66894e+06	1.88015e+06	2.08008e+06	2.07974e+06	2111811	2249614	-0.304441	0.215396	0.294041	0.428667	0.118238	0.192714
B1XBX9_ECODH	murB	UDP-N-acetylenolpyruvoylglucosamine reductase (EC 1.3.1.98) (UDP-N-acetylmuramate dehydrogenase)	cytoplasm; cytosol	cell cycle; cell division; cell wall organization; peptidoglycan biosynthetic process; regulation of cell shape	16.082	4			658167	726773	830828	747364	628752	456076	474998	439895	524524	678813	691846	654418	697422	761265	-0.918308	5.62478e-06	4.49273e-05	0.953707	7.12189e-08	2.60305e-05
MURC_ECODH	murC	UDP-N-acetylmuramate--L-alanine ligase (EC 6.3.2.8) (UDP-N-acetylmuramoyl-L-alanine synthetase)	cytoplasm	cell cycle; cell division; cell wall organization; peptidoglycan biosynthetic process; regulation of cell shape	24.644	7			1.3973e+06	1.20651e+06	1.46627e+06	1.52329e+06	1.38711e+06	1614962	1.5597e+06	1.65497e+06	1848285	1.62076e+06	1.68348e+06	1.86849e+06	1.84381e+06	2.11969e+06	0.259907	0.434609	0.522962	0.00762826	0.930731	0.950893
B1XC65_ECODH	murD	UDP-N-acetylmuramoylalanine--D-glutamate ligase (EC 6.3.2.9) (D-glutamic acid-adding enzyme) (UDP-N-acetylmuramoyl-L-alanyl-D-glutamate synthetase)	cytoplasm	cell cycle; cell division; cell wall organization; peptidoglycan biosynthetic process; regulation of cell shape	16.667	5			712653	715914	715728	705331	637523	800399	896470	951694	884025	975049	897319	839723	656159	684650	0.58175	0.0368457	0.0684477	-0.52625	0.05771	0.108175
B1XC62_ECODH	murE	UDP-N-acetylmuramoyl-L-alanyl-D-glutamate--2,6-diaminopimelate ligase (EC 6.3.2.13) (Meso-A2pm-adding enzyme) (Meso-diaminopimelate-adding enzyme) (UDP-MurNAc-L-Ala-D-Glu:meso-diaminopimelate ligase) (UDP-MurNAc-tripeptide synthetase) (UDP-N-acetylmuramyl-tripeptide synthetase)	cytosol	cell cycle; cell division; cell wall organization; peptidoglycan biosynthetic process; regulation of cell shape	27.475	9			2.3012e+06	2285497	2414588	2.68193e+06	2.43022e+06	2.4284e+06	2.3642e+06	2.49327e+06	2.61066e+06	2.92217e+06	2.94483e+06	2.98999e+06	3.15994e+06	3585228	-0.240237	0.331519	0.419636	0.433247	0.108082	0.179157
B1XC63_ECODH	murF	UDP-N-acetylmuramoyl-tripeptide--D-alanyl-D-alanine ligase (EC 6.3.2.10) (D-alanyl-D-alanine-adding enzyme) (UDP-MurNAc-pentapeptide synthetase)	cytosol	cell cycle; cell division; cell wall organization; peptidoglycan biosynthetic process; regulation of cell shape	13.938	4			946786	899051	992405	952529	967914	765300	760346	1018012	925783	961039	928113	1.0532e+06	1.21661e+06	1102715	-0.495036	0.0633354	0.10742	0.483507	0.0589916	0.110148
MURG_ECODH	murG	UDP-N-acetylglucosamine--N-acetylmuramyl-(pentapeptide) pyrophosphoryl-undecaprenol N-acetylglucosamine transferase (EC 2.4.1.227) (Undecaprenyl-PP-MurNAc-pentapeptide-UDPGlcNAc GlcNAc transferase)	plasma membrane	cell cycle; cell division; cell wall organization; lipid glycosylation; peptidoglycan biosynthetic process; regulation of cell shape	17.183	4			502741	652724	605902	675328	576012	723608	648224	718774	675275	625582	649101	680107	708675	678137	0.486524	0.0960239	0.152099	-0.327374	0.289762	0.394444
MURI_ECODH	murI	Glutamate racemase (EC 5.1.1.3)	na	cell wall organization; peptidoglycan biosynthetic process; regulation of cell shape	18.596	5			431012	436216	443796	479190	453779	247877	238247	223406	271814	378927	452916	479764	488378	545760	-0.933971	8.21984e-07	9.46251e-06	0.926216	2.64454e-06	0.000147759
B1X9I2_ECODH	murJ	Lipid II flippase MurJ (Peptidoglycan biosynthesis protein MurJ)	integral component of plasma membrane; plasma membrane	cell wall organization; glycolipid translocation; lipid-linked peptidoglycan transport; lipid translocation; peptidoglycan biosynthetic process; regulation of cell shape	8.415	4			231274	262903	273714	249859	290772	237668	259775	261844	244559	260092	275639	333009	325221	315866	-0.376921	0.139543	0.208815	0.413143	0.129761	0.208473
MURQ_ECODH	murQ	N-acetylmuramic acid 6-phosphate etherase (MurNAc-6-P etherase) (EC 4.2.1.126) (N-acetylmuramic acid 6-phosphate hydrolase) (N-acetylmuramic acid 6-phosphate lyase)	na	1,6-anhydro-N-acetyl-beta-muramic acid catabolic process; amino sugar catabolic process; carbohydrate metabolic process; N-acetylmuramic acid catabolic process; peptidoglycan turnover	30.201	6			1155949	1.06793e+06	1.1305e+06	1.05285e+06	1.11861e+06	990686	1.0009e+06	1.0056e+06	1.05303e+06	1.36396e+06	1.23978e+06	1.24709e+06	1.39752e+06	1.40395e+06	-0.578232	0.019799	0.0397065	0.683112	0.00666808	0.0191527
FPG_ECODH	mutM	Formamidopyrimidine-DNA glycosylase (Fapy-DNA glycosylase) (EC 3.2.2.23) (DNA-(apurinic or apyrimidinic site) lyase MutM) (AP lyase MutM) (EC 4.2.99.18)	na	base-excision repair, AP site formation; cellular response to DNA damage stimulus; nucleic acid phosphodiester bond hydrolysis; nucleotide-excision repair	14.126	3			161783	118126	125073	132961	161472	280095	304859	257007	273724	271086	291930	294075	323768	340424	0.486659	0.117682	0.180537	-0.297315	0.298851	0.402692
MUTS_ECODH	mutS	DNA mismatch repair protein MutS	cytosol; mismatch repair complex	cellular response to DNA damage stimulus; mismatch repair; regulation of DNA recombination	20.868	13			1.74926e+06	1.8301e+06	1.74582e+06	1658770	1675938	1.68125e+06	1.62828e+06	1.73043e+06	1706095	1.89382e+06	1.94088e+06	1.87034e+06	1.95086e+06	1.90117e+06	-0.468726	0.0668672	0.111981	0.509551	0.0603863	0.111997
B1XC76_ECODH	mutT	8-oxo-dGTP diphosphatase (8-oxo-dGTPase) (EC 3.6.1.55) (7,8-dihydro-8-oxoguanine-triphosphatase) (Mutator protein MutT) (dGTP pyrophosphohydrolase)	na	DNA repair; DNA replication	17.829	2			171289	182420	182720	222557	175345	384276	363623	261929	338010	176423	184229	169395	175807	141410	0.900665	6.2273e-06	4.86861e-05	-0.782836	0.000708137	0.00331826
B1XFC1_ECODH	mutY	Adenine DNA glycosylase (EC 3.2.2.-) (A/G-specific adenine glycosylase)	na	base-excision repair	21.429	4			99823.9	105580	88011	106025	102375	113907	147762	108789	156495	128158	135006	160632	151130	129136	0.339338	0.290543	0.375574	-0.108051	0.663751	0.746464
B1XC84_ECODH	nadC	Nicotinate-nucleotide pyrophosphorylase [carboxylating] (EC 2.4.2.19) (Quinolinate phosphoribosyltransferase [decarboxylating]) (QAPRTase)	cytoplasm; cytosol	de novo' NAD biosynthetic process from aspartate; NAD biosynthetic process; quinolinate catabolic process	24.579	5			573988	513748	541578	566981	499827	494837	505149	440166	581824	480389	499080	460141	523273	513788	-0.188861	0.623211	0.693404	0.34743	0.256517	0.35759
NADE_ECODH	nadE	NH(3)-dependent NAD(+) synthetase (EC 6.3.1.5) (Nicotinamide adenine dinucleotide synthetase) (NADS) (Nitrogen regulatory protein)	cytosol	de novo' NAD biosynthetic process from aspartate; cellular response to DNA damage stimulus; NAD salvage	62.182	12			5608288	5618846	5.90191e+06	5554252	5363995	9699177	10300000	9331688	9292447	6.35235e+06	6148521	6.4048e+06	6153289	6.0156e+06	0.978372	8.3279e-09	2.38733e-07	-0.85535	0.000108588	0.000858136
B1XFK0_ECODH	nadR	Trifunctional NAD biosynthesis/regulator protein NadR [Includes: Transcriptional regulator NadR; Nicotinamide mononucleotide adenylyltransferase (NMN adenylyltransferase) (NMN-AT) (NMNAT) (EC 2.7.7.1) (Nicotinamide ribonucleotide adenylyltransferase) (Nicotinamide-nucleotide adenylyltransferase); Ribosylnicotinamide kinase (RNK) (EC 2.7.1.22) (Nicotinamide riboside kinase) (NRK) (NmR-K)]	cytoplasm; plasma membrane	NAD biosynthetic process; negative regulation of transcription, DNA-templated; transcription, DNA-templated; transport	6.098	2			85762.6	103112	62953.9	95585.6	65544.7	152561	163183	170318	161575	134351	164417	95244.3	70786.6	90962	0.749692	0.00270036	0.00733815	-0.702326	0.00462455	0.0142801
B1X6L0_ECODH	nagA	N-acetylglucosamine-6-phosphate deacetylase (GlcNAc 6-P deacetylase) (EC 3.5.1.25)	na	carbohydrate metabolic process; N-acetylglucosamine catabolic process; N-acetylneuraminate catabolic process; protein homotetramerization	30.89	7			1.35722e+06	1315957	1.39758e+06	1.39611e+06	1.39299e+06	1.32706e+06	1.39e+06	1519113	1342667	1.03866e+06	1002643	929513	847771	921650	0.362683	0.149289	0.220243	-0.528546	0.0545772	0.103896
NAGB_ECODH	nagB	Glucosamine-6-phosphate deaminase (EC 3.5.99.6) (GlcN6P deaminase) (GNPDA) (Glucosamine-6-phosphate isomerase)	cytosol	carbohydrate metabolic process; N-acetylglucosamine catabolic process; N-acetylneuraminate catabolic process; UDP-N-acetylglucosamine biosynthetic process	28.195	5			4.1664e+06	4.26273e+06	4.11308e+06	4269498	3.97706e+06	3.78229e+06	3770201	3.6322e+06	3.54047e+06	2.28323e+06	2492461	2.35897e+06	2.14055e+06	2.10048e+06	0.168327	0.451054	0.536753	-0.331601	0.238	0.338361
B1X6K9_ECODH	nagC	N-acetylglucosamine repressor	na	carbohydrate metabolic process; regulation of transcription, DNA-templated; transcription, DNA-templated	19.704	6			624788	585511	554483	478840	597166	623176	607998	648359	636030	519136	503859	562718	589603	675122	0.470473	0.0813903	0.132396	-0.497705	0.0715027	0.129058
B1X6K8_ECODH	nagD	Ribonucleotide monophosphatase NagD (EC 3.1.3.5)	cytosol	carbohydrate metabolic process; dephosphorylation; UMP catabolic process	34.4	5			1.125e+06	1.03874e+06	1.07242e+06	1.05738e+06	1.09127e+06	1.03424e+06	1.16717e+06	1.29488e+06	1.10594e+06	1.11647e+06	1.08049e+06	1.03412e+06	1.23572e+06	1.31569e+06	0.19986	0.550503	0.624387	-0.227891	0.511623	0.615632
B1X6L2_ECODH	nagE	PTS system N-acetylglucosamine-specific EIICBA component (EIICBA-Nag) (EII-Nag) [Includes: N-acetylglucosamine permease IIC component (PTS system N-acetylglucosamine-specific EIIC component); N-acetylglucosamine-specific phosphotransferase enzyme IIB component (EC 2.7.1.69) (PTS system N-acetylglucosamine-specific EIIB component); N-acetylglucosamine-specific phosphotransferase enzyme IIA compone…	integral component of membrane; organelle inner membrane; plasma membrane	carbohydrate transmembrane transport; cellular response to DNA damage stimulus; N-acetylglucosamine transport; phosphoenolpyruvate-dependent sugar phosphotransferase system	23.92	9			5703271	5254016	5.27075e+06	5.57077e+06	5.44645e+06	5.93724e+06	5575068	6041909	5.38107e+06	4.08583e+06	3.85107e+06	3.82784e+06	3509615	3.74647e+06	0.430562	0.0862207	0.13898	-0.578124	0.0308884	0.0645126
NAGZ_ECODH	nagZ	Beta-hexosaminidase (EC 3.2.1.52) (Beta-N-acetylhexosaminidase) (N-acetyl-beta-glucosaminidase)	cytosol	carbohydrate metabolic process; cell cycle; cell division; cell wall organization; peptidoglycan biosynthetic process; peptidoglycan turnover; regulation of cell shape	24.34	6			656276	599897	596668	552676	657460	691532	733092	655745	674161	735151	673425	673659	670332	693980	0.43018	0.169959	0.24505	-0.323197	0.229501	0.330572
NANA_ECODH	nanA	N-acetylneuraminate lyase (NAL) (Neu5Ac lyase) (EC 4.1.3.3) (N-acetylneuraminate pyruvate-lyase) (N-acetylneuraminic acid aldolase) (NALase) (Sialate lyase) (Sialic acid aldolase) (Sialic acid lyase)	cytosol	carbohydrate metabolic process; N-acetylneuraminate catabolic process	54.209	10			31600000	29400000	26300000	29300000	33400000	22800000	22800000	22700000	23800000	29600000	29200000	27800000	29500000	31600000	-0.885535	2.30985e-05	0.000129885	0.763846	0.00210428	0.00763388
NANE_ECODH	nanE	Putative N-acetylmannosamine-6-phosphate 2-epimerase (EC 5.1.3.9) (ManNAc-6-P epimerase)	cytosol	carbohydrate metabolic process; N-acetylmannosamine catabolic process; N-acetylneuraminate catabolic process	42.795	7			4704428	4.54324e+06	4.18776e+06	4.10405e+06	4729941	6065898	5.83647e+06	5.84464e+06	6.59088e+06	3.82406e+06	3.63825e+06	4.13075e+06	3578338	3.55915e+06	0.837923	6.14153e-05	0.000303342	-0.852989	6.90679e-05	0.000635077
NANK_ECODH	nanK	N-acetylmannosamine kinase (EC 2.7.1.60) (ManNAc kinase) (N-acetyl-D-mannosamine kinase)	na	carbohydrate phosphorylation; cellular response to DNA damage stimulus; N-acetylmannosamine metabolic process; N-acetylneuraminate catabolic process	34.021	7			3.11033e+06	3.14561e+06	2.95401e+06	2863073	3.01221e+06	3.74812e+06	3.68445e+06	3.54446e+06	3827648	1.98622e+06	2.00186e+06	2.14003e+06	2.02832e+06	1848561	0.623492	0.00943423	0.0212502	-0.697886	0.00480956	0.0146498
NANR_ECODH	nanR	Transcriptional regulator NanR	na	negative regulation of transcription, DNA-templated; transcription, DNA-templated	17.11	3			605669	682711	704346	624138	654574	665809	696847	623610	680735	571961	645315	653452	544761	653893	0.266414	0.308514	0.394617	-0.235938	0.393493	0.496793
NANT_ECODH	nanT	Putative sialic acid transporter (Sialic acid permease)	integral component of membrane; plasma membrane	proton transport; sialic acid transport	11.29	3			321288	268515	243487	372726	269375	364104	291559	320714	401724	128902	152534	214387	152820	146580	0.475733	0.0538148	0.093552	-0.532433	0.0475927	0.0935222
NAPA_ECODH	napA	Periplasmic nitrate reductase (EC 1.7.99.4)	outer membrane-bounded periplasmic space; periplasmic space	anaerobic respiration; Mo-molybdopterin cofactor biosynthetic process; nitrate assimilation	15.459	9			1247154	1.17722e+06	2.59941e+06	1.87222e+06	1.04994e+06	252935	285889	303997	244233	226533	224079	203596	159078	207206	-0.466905	0.135596	0.203743	0.305704	0.277104	0.380757
B1XAR8_ECODH	narG	Respiratory nitrate reductase 1 alpha chain (EC 1.7.99.4) (Nitrate reductase A subunit alpha) (Quinol-nitrate oxidoreductase subunit alpha)	intrinsic component of membrane; intrinsic component of the cytoplasmic side of the plasma membrane; membrane; NarGHI complex	anaerobic respiration; nitrate assimilation; nitrate metabolic process	40.898	36			22500000	20400000	46600000	29100000	20300000	5.25276e+06	4.5867e+06	5374270	4.589e+06	2.31017e+06	2.07951e+06	1998835	2.05329e+06	2.06111e+06	-0.296724	0.39926	0.487651	0.134108	0.637998	0.725317
B1XAR9_ECODH	narH	Respiratory nitrate reductase 1 beta chain (EC 1.7.99.4) (Nitrate reductase A subunit beta) (Quinol-nitrate oxidoreductase subunit beta)	intrinsic component of membrane; intrinsic component of the cytoplasmic side of the plasma membrane; membrane; NarGHI complex	anaerobic respiration; nitrate assimilation; nitrate metabolic process	35.352	13			5.31696e+06	5365285	15100000	9276484	4386903	1.32867e+06	1.20638e+06	1.06103e+06	1.07846e+06	619976	574152	726829	769072	649824	-0.386055	0.240269	0.320798	0.261122	0.356393	0.46233
B1XAS1_ECODH	narI	Respiratory nitrate reductase 1 gamma chain (EC 1.7.99.4) (Cytochrome B-NR) (Nitrate reductase A subunit gamma) (Quinol-nitrate oxidoreductase subunit gamma)	integral component of plasma membrane; NarGHI complex; nitrate reductase complex; plasma membrane	anaerobic electron transport chain; anaerobic respiration; nitrate assimilation	10.222	2			236165	229990	716218	651570	204818	39934.6	44601.1	39638	72920.4	29256.9	32795.7	30954.3	39763.5	36299.9	-0.442727	0.165845	0.24054	0.349225	0.213613	0.312615
B1XAS0_ECODH	narJ	Nitrate reductase molybdenum cofactor assembly chaperone NarJ (Redox enzyme maturation protein NarJ)	cytoplasm	chaperone-mediated protein complex assembly; nitrate assimilation	44.068	6			559998	472010	1.7495e+06	847698	493616	109294	105846	94937.6	106433	87857.1	69531.4	66841.3	84060.4	81055.1	-0.466616	0.135996	0.204035	0.347451	0.214937	0.313611
B1XAR7_ECODH	narK	Nitrate/nitrite transporter NarK (Nitrite extrusion protein 1) (Nitrite facilitator 1)	integral component of plasma membrane; plasma membrane	anion transmembrane transport; nitrate assimilation	7.127	2			1.77298e+06	1.70875e+06	3.42895e+06	2.60732e+06	1.73119e+06	599882	557679	570632	519946	95974.7	102476	116432	94522	127059	-0.0808871	0.928346	0.946473	-0.0706896	0.816622	0.874652
B1XAR5_ECODH	narL	Nitrate/nitrite response regulator protein NarL	cytosol	nitrate assimilation; phosphorelay signal transduction system; regulation of gene expression; regulation of nitrate assimilation; regulation of transcription, DNA-templated; transcription, DNA-templated	28.704	5			1.81121e+06	1.6253e+06	2859617	2.65842e+06	2261993	1.32976e+06	1.37674e+06	1.329e+06	1.44344e+06	974033	1.04052e+06	1.17804e+06	1.13205e+06	1.20864e+06	-0.2871	0.408119	0.496811	0.199382	0.474105	0.577618
B1X889_ECODH	narP	Nitrate/nitrite response regulator protein NarP	intracellular	nitrate assimilation; phosphorelay signal transduction system; regulation of transcription, DNA-templated; transcription, DNA-templated	30.698	5			1.45134e+06	1.30779e+06	1.41863e+06	1.42432e+06	1.34881e+06	1139194	1.10415e+06	1.04171e+06	1.04456e+06	896112	878359	870942	1.04096e+06	986609	-0.258423	0.47442	0.556663	0.118518	0.689771	0.769805
B1XA19_ECODH	ndh	NADH dehydrogenase (EC 1.6.99.3)	NADH dehydrogenase complex; plasma membrane	aerobic electron transport chain; aerobic respiration; anaerobic respiration; copper ion homeostasis	48.618	13			14100000	15100000	13400000	14100000	15400000	23100000	24300000	26100000	23600000	28000000	27900000	27400000	26700000	27700000	0.428347	0.184806	0.261302	-0.277687	0.344879	0.453021
NDK_ECODH	ndk	Nucleoside diphosphate kinase (NDK) (NDP kinase) (EC 2.7.4.6) (Nucleoside-2-P kinase)	cytosol	CTP biosynthetic process; GTP biosynthetic process; nucleoside triphosphate biosynthetic process; purine nucleotide metabolic process; pyrimidine nucleotide metabolic process; UTP biosynthetic process	59.441	6			18600000	18800000	16300000	17600000	17400000	20100000	18200000	20000000	17900000	22100000	21100000	21500000	19200000	19700000	0.0571422	0.96218	0.969238	-0.0502057	0.864401	0.908593
END8_ECODH	nei	Endonuclease 8 (DNA glycosylase/AP lyase Nei) (EC 3.2.2.-) (EC 4.2.99.18) (DNA-(apurinic or apyrimidinic site) lyase Nei) (Endonuclease VIII)	na	base-excision repair; nucleotide-excision repair	13.308	2			51945.7	47430.1	55551.5	68046.9	60894.8	88105.3	71726.5	64988.8	64375.8	43503.2	60219.3	53197.3	54909	55842.5	0.687216	0.00651753	0.0155951	-0.607286	0.0202767	0.046434
B1XFW1_ECODH	nemA	N-ethylmaleimide reductase (EC 1.-.-.-) (N-ethylmaleimide reducing enzyme)	cytosol	2,4,6-trinitrotoluene catabolic process; nitroglycerin metabolic process; xenobiotic metabolic process	20.274	5			409687	387058	436775	428307	355651	314795	356024	308632	434849	439255	414506	430361	454279	361731	-0.538871	0.0496537	0.0874623	0.723558	0.00412015	0.0128711
END4_ECODH	nfo	Endonuclease 4 (EC 3.1.21.2) (Endodeoxyribonuclease IV) (Endonuclease IV)	na	base-excision repair; non-recombinational repair; nucleic acid phosphodiester bond hydrolysis	14.386	3		response to misfolding and heat shock sigma factor RpoH	623546	738668	643520	593939	575711	577754	560329	521939	581180	571384	606023	632449	636553	552737	-0.560679	0.0479325	0.0856691	0.52685	0.0659264	0.12018
B1X7Z2_ECODH	nfsA	Oxygen-insensitive NADPH nitroreductase (EC 1.-.-.-) (Modulator of drug activity A)	cytosol	na	28.333	5			1.85426e+06	1.91467e+06	1.99765e+06	2.28717e+06	2.10452e+06	1.91302e+06	2.03018e+06	2.44019e+06	2.12005e+06	2905329	2.99835e+06	2.70181e+06	2.39247e+06	2662699	-0.181258	0.428093	0.516822	0.240174	0.37319	0.478181
B1X5X3_ECODH	nfsB	Oxygen-insensitive NAD(P)H nitroreductase (EC 1.-.-.-) (Dihydropteridine reductase) (EC 1.5.1.34) (FMN-dependent nitroreductase)	cytosol; membrane	2,4,6-trinitrotoluene catabolic process	56.221	9			8583828	8943177	8.28186e+06	8936081	8711397	9808065	10300000	9505728	10000000	9316915	9776724	10100000	9218205	9391283	0.668004	0.0144776	0.0302807	-0.500156	0.0595922	0.110986
NFUA_ECODH	nfuA	Fe/S biogenesis protein NfuA	cytosol	carbon utilization; cellular response to iron ion starvation; iron-sulfur cluster assembly; protein maturation by iron-sulfur cluster transfer; response to oxidative stress; sulfur compound metabolic process	42.932	5			11200000	13500000	12700000	13300000	12800000	14300000	14300000	12500000	15300000	17800000	18200000	18400000	16700000	17200000	-0.045414	0.755139	0.808801	0.277222	0.355147	0.461123
NHAB_ECODH	nhaB	Na(+)/H(+) antiporter NhaB (Sodium/proton antiporter NhaB)	integral component of membrane; plasma membrane	anion transmembrane transport; cation transmembrane transport; intracellular pH reduction; proton transport; response to lithium ion; sodium ion transmembrane transport; sodium ion transport	10.526	5			969547	910433	811298	710110	834638	370668	322944	329429	386802	1.06399e+06	1010979	997723	977048	1071261	-0.93007	5.98859e-07	7.35741e-06	0.894319	2.31587e-05	0.000326469
B1X7T4_ECODH	nikA	Nickel-binding periplasmic protein	ATP-binding cassette (ABC) transporter complex; outer membrane-bounded periplasmic space; periplasmic space	negative chemotaxis; nickel cation transport; peptide transport; transmembrane transport	5.725	3			84611.4	113558	319543	166319	86678.9	10661.8	20157.5	5655.32	31497.2	11361.1	5803.32	7137.65	7955.9	12487.4	-0.414712	0.203409	0.281081	0.35882	0.214071	0.312972
B1X713_ECODH	nirB	Nitrite reductase (NADH) large subunit (EC 1.7.1.15)	nitrite reductase complex [NAD(P)H]	anaerobic respiration; nitrate assimilation	22.314	16			3.27327e+06	2.88229e+06	4.91857e+06	3.59391e+06	2.92696e+06	1.02425e+06	780169	890888	807953	300153	268981	290578	246529	253724	-0.176994	0.675637	0.7377	0.00882471	0.975239	0.980604
B1X714_ECODH	nirD	Nitrite reductase (NADH) small subunit (EC 1.7.1.15)	cytoplasm; nitrite reductase complex [NAD(P)H]	anaerobic respiration; nitrate assimilation	29.63	2			150658	80227.9	144628	160896	73596.5	85272.6	104611	63863.4	48574.5	7925.17	15891.8	21012	21001.6	8406.92	0.137087	0.531	0.60745	-0.26067	0.367111	0.472462
B1XCR8_ECODH	nlpD	Murein hydrolase activator NlpD	cell division site; cell outer membrane; cytosol; plasma membrane	autolysis; barrier septum assembly; cell separation after cytokinesis; positive regulation of hydrolase activity; response to drug	14.248	2			877718	1.02654e+06	1.04348e+06	967638	975548	971032	943697	961736	877009	884197	932296	901821	959741	990519	-0.213123	0.478246	0.55819	0.128426	0.60691	0.700317
B1XD62_ECODH	nlpE	Lipoprotein NlpE (Copper homeostasis protein CutF)	cell outer membrane	regulation of cell-substrate adhesion	64.831	11			6301670	6.23542e+06	7063974	6165164	6.14908e+06	1350000000	1270000000	1360000000	1230000000	7.77112e+06	7.46531e+06	7.36096e+06	8359305	7446424	0.990897	1.32182e-12	3.28841e-10	-0.912381	6.551e-06	0.000180709
NLPI_ECODH	nlpI	Lipoprotein NlpI	plasma membrane	cell cycle; cell division	6.463	2			130774	106612	127101	87624.2	114423	139375	99554.2	117813	119656	106208	103285	106642	132291	117323	0.198122	0.475697	0.557267	-0.161898	0.581101	0.679112
B1X8C8_ECODH	nrdA	Ribonucleoside-diphosphate reductase 1 subunit alpha (EC 1.17.4.1) (Protein B1) (Ribonucleoside-diphosphate reductase 1 R1 subunit) (Ribonucleotide reductase 1)	cytosol; ribonucleoside-diphosphate reductase complex	deoxyribonucleotide biosynthetic process; DNA replication; nucleobase-containing small molecule interconversion	41.393	24			25000000	23400000	22900000	22500000	23600000	19900000	19200000	19300000	19700000	24400000	24800000	23400000	24300000	24300000	-0.917221	1.81528e-06	1.85402e-05	0.852706	0.000157788	0.00110907
B1X8C9_ECODH	nrdB	Ribonucleoside-diphosphate reductase 1 subunit beta (EC 1.17.4.1) (Protein B2) (Protein R2) (Ribonucleotide reductase 1)	cytoplasm; cytosol; ribonucleoside-diphosphate reductase complex	deoxyribonucleoside diphosphate metabolic process; deoxyribonucleotide biosynthetic process; DNA replication; nucleobase-containing small molecule interconversion	37.234	11			7.22003e+06	7746122	7511558	7.69428e+06	7323705	5.83734e+06	5834474	6346093	6055630	7046676	6.61197e+06	7333232	7199387	7.45483e+06	-0.932698	3.28281e-06	2.94446e-05	0.824195	0.00017965	0.00120481
B1XEL9_ECODH	nrdD	Anaerobic ribonucleoside-triphosphate reductase (EC 1.17.4.2)	anaerobic ribonucleoside-triphosphate reductase complex	DNA replication; nucleobase-containing small molecule interconversion	16.854	8			1152173	1.21635e+06	1.91381e+06	1.41231e+06	1.16015e+06	506835	478177	500175	445489	444726	418343	358628	395989	408085	-0.463676	0.138189	0.207	0.302873	0.284802	0.389504
B1XCL2_ECODH	nrdE	Ribonucleoside-diphosphate reductase 2 subunit alpha (EC 1.17.4.1) (R1E protein) (Ribonucleotide reductase 2)	cytoplasm; ribonucleoside-diphosphate reductase complex	deoxyribonucleotide biosynthetic process; DNA replication; nucleobase-containing small molecule interconversion	6.162	4			46321.1	53795.4	38442.4	47042.9	20348.8	345121	376991	384696	354937	90421.4	90601.4	86113.6	59113.3	55124.1	0.939214	1.40904e-06	1.48202e-05	-0.816794	0.000423447	0.00224989
B1XCM7_ECODH	nrdF	Ribonucleoside-diphosphate reductase 2 subunit beta (EC 1.17.4.1) (R2F protein) (Ribonucleotide reductase 2)	cytoplasm; cytosol; ribonucleoside-diphosphate reductase complex	deoxyribonucleoside diphosphate metabolic process; deoxyribonucleotide biosynthetic process; DNA replication	50.909	5			896193	890792	938141	868854	1.0922e+06	1.01441e+06	1.08767e+06	1.14325e+06	1.16467e+06	1.04031e+06	1.10309e+06	987632	1.10696e+06	1.21018e+06	0.492479	0.1011	0.158422	-0.40642	0.151624	0.235324
NRDR_ECODH	nrdR	Transcriptional repressor NrdR	na	negative regulation of transcription, DNA-templated; transcription, DNA-templated	34.899	4			458619	434171	419636	456729	460079	426325	404530	399837	403005	467579	452841	518892	503676	524876	-0.649584	0.00789012	0.0183684	0.709255	0.00461631	0.0142801
NRFA_ECODH	nrfA	Cytochrome c-552 (EC 1.7.2.2) (Ammonia-forming cytochrome c nitrite reductase) (Cytochrome c nitrite reductase)	outer membrane-bounded periplasmic space	anaerobic electron transport chain; nitrate assimilation	18.41	7			1.324e+06	1.91479e+06	2.94424e+06	2095134	1.34446e+06	91771.8	77306.7	109625	70293.1	105701	123225	109631	76151.9	106936	-0.619716	0.0310503	0.0590319	0.429237	0.123234	0.198862
B1XFU5_ECODH	nth	Endonuclease III (EC 4.2.99.18) (DNA-(apurinic or apyrimidinic site) lyase)	na	base-excision repair, AP site formation; cellular response to UV	11.848	2			162711	227017	207156	170460	189857	163877	157419	181649	149515	184385	198316	216691	183387	201037	-0.639298	0.0116101	0.0251839	0.504594	0.0571678	0.107428
NUDC_ECODH	nudC	NADH pyrophosphatase (EC 3.6.1.22)	na	na	20.233	4			361132	343745	312326	435218	286209	552497	513405	469092	534667	535398	578158	560288	444596	472687	0.506783	0.0880602	0.141012	-0.278446	0.332742	0.441843
B1X744_ECODH	nudE	ADP compounds hydrolase NudE (EC 3.6.1.-)	cytosol	na	44.086	5	metabolism		414167	373630	309350	343075	484251	846031	958933	963308	878615	501079	554369	656845	619320	706474	0.842591	0.000383972	0.00142842	-0.748871	0.00202696	0.00742709
B1XG39_ECODH	nudF	ADP-ribose pyrophosphatase (EC 3.6.1.13) (ADP-ribose diphosphatase) (ADP-ribose phosphohydrolase) (ASPPase) (Adenosine diphosphoribose pyrophosphatase) (ADPR-PPase)	cytosol	response to heat	28.708	4			282435	249939	267568	295201	274426	267749	292293	242338	278729	279394	274540	286455	278885	281295	-0.195995	0.477573	0.55819	0.443214	0.134692	0.215145
NUDJ_ECODH	nudJ	Phosphatase NudJ (EC 3.6.1.-)	na	na	34.641	3			202254	166893	180033	151041	185894	119079	113741	122118	106604	212882	178204	162431	177530	209763	-0.889845	1.04018e-05	7.20731e-05	0.801968	0.00053429	0.00267511
NUDK_ECODH	nudK	GDP-mannose pyrophosphatase NudK (EC 3.6.1.-)	na	na	23.56	2			114945	97223.4	115416	110863	152866	136423	178421	108484	189889	146908	126090	141626	176677	159128	0.372399	0.224882	0.304705	-0.105548	0.655416	0.741082
NUOA_ECODH	nuoA	NADH-quinone oxidoreductase subunit A (EC 1.6.5.11) (NADH dehydrogenase I subunit A) (NDH-1 subunit A) (NUO1)	integral component of plasma membrane; NADH dehydrogenase complex; plasma membrane; plasma membrane respiratory chain complex I	transport	17.007	2		electron transport chain/TCA/respiration	2.48613e+06	2298472	2.11004e+06	2.36527e+06	2.42892e+06	1.38491e+06	1285938	1.16712e+06	1.22279e+06	1.56763e+06	1.53314e+06	1.62259e+06	1.63233e+06	1340300	-0.775493	0.00227696	0.0063529	0.595717	0.0293343	0.0618857
NUOB_ECODH	nuoB	NADH-quinone oxidoreductase subunit B (EC 1.6.5.11) (NADH dehydrogenase I subunit B) (NDH-1 subunit B) (NUO2)	membrane; NADH dehydrogenase complex; plasma membrane; plasma membrane respiratory chain complex I	aerobic respiration; electron transport coupled proton transport	27.273	6		electron transport chain/TCA/respiration	9888926	10500000	9561593	9616784	9399845	5.68756e+06	4.937e+06	4790626	5145332	7747968	8083935	8.06109e+06	8.00227e+06	7.5172e+06	-0.95581	6.57417e-07	7.87823e-06	0.83747	0.000258725	0.00156304
NUOCD_ECODH	nuoC	NADH-quinone oxidoreductase subunit C/D (EC 1.6.5.11) (NADH dehydrogenase I subunit C/D) (NDH-1 subunit C/D) (NUO3/NUO4)	membrane; NADH dehydrogenase complex; plasma membrane; plasma membrane respiratory chain complex I	transport	58.667	26		electron transport chain/TCA/respiration	31600000	30000000	29900000	30100000	31000000	19700000	17400000	19100000	18600000	23800000	24400000	24600000	24900000	24500000	-0.917203	1.63977e-05	9.90635e-05	0.751752	0.00208869	0.00761232
B1X8Z7_ECODH	nuoE	NADH-quinone oxidoreductase subunit E (EC 1.6.5.11) (NADH dehydrogenase I subunit E) (NDH-1 subunit E) (NUO5)	NADH dehydrogenase complex; plasma membrane; plasma membrane respiratory chain complex I	respiratory electron transport chain	19.277	2		electron transport chain/TCA/respiration	1.80728e+06	1669312	1.89368e+06	1.38527e+06	1.47774e+06	883624	671571	728068	740278	1.04409e+06	882405	1.05004e+06	832873	921236	-0.752456	0.00419806	0.0109209	0.597465	0.0249952	0.0550345
B1X8Z6_ECODH	nuoF	NADH-quinone oxidoreductase subunit F (EC 1.6.5.11) (NADH dehydrogenase I subunit F) (NDH-1 subunit F) (NUO6)	NADH dehydrogenase complex; plasma membrane; plasma membrane respiratory chain complex I	aerobic respiration	47.865	17		electron transport chain/TCA/respiration	11700000	11500000	12300000	11900000	12500000	8802892	8434267	9278684	8.12583e+06	9992822	10300000	9497174	9585833	9612466	-0.808419	0.000879814	0.00289053	0.581316	0.0281167	0.0599221
B1X8Z5_ECODH	nuoG	NADH-quinone oxidoreductase subunit G (EC 1.6.5.11) (NADH dehydrogenase I subunit G) (NDH-1 subunit G) (NUO7)	NADH dehydrogenase complex; plasma membrane; plasma membrane respiratory chain complex I	aerobic respiration; ATP synthesis coupled electron transport	50.879	29		electron transport chain/TCA/respiration	31600000	32000000	32100000	30700000	31400000	17400000	15500000	17000000	15900000	19700000	20000000	20600000	21800000	22300000	-0.826029	0.000712105	0.0024268	0.646668	0.0125283	0.0314864
NUOH_ECODH	nuoH	NADH-quinone oxidoreductase subunit H (EC 1.6.5.11) (NADH dehydrogenase I subunit H) (NDH-1 subunit H) (NUO8)	integral component of plasma membrane; NADH dehydrogenase complex; plasma membrane; plasma membrane respiratory chain complex I	aerobic respiration	14.462	5		electron transport chain/TCA/respiration	3.99161e+06	3.50292e+06	3.20456e+06	3.48567e+06	3.54527e+06	2.85127e+06	2.46186e+06	2.62934e+06	2.3296e+06	2.69849e+06	2.38934e+06	2.34334e+06	2751237	2.6294e+06	-0.536163	0.0709007	0.117126	0.314177	0.281635	0.386153
B1X8Z3_ECODH	nuoI	NADH-quinone oxidoreductase subunit I (EC 1.6.5.11) (NADH dehydrogenase I subunit I) (NDH-1 subunit I) (NUO9)	NADH dehydrogenase complex; plasma membrane; plasma membrane respiratory chain complex I	aerobic respiration	37.222	6		electron transport chain/TCA/respiration	5.05586e+06	5122936	4443704	4.73856e+06	4962850	2.92992e+06	2.87458e+06	2.68938e+06	2.58688e+06	3.3456e+06	3.10872e+06	3.21074e+06	3314916	3.50015e+06	-0.788692	0.001765	0.0050796	0.593808	0.0279477	0.0596723
B1X8Z0_ECODH	nuoL	NADH-quinone oxidoreductase subunit L (EC 1.6.5.11) (NADH dehydrogenase I subunit L) (NDH-1 subunit L) (NUO12)	integral component of plasma membrane; NADH dehydrogenase complex; plasma membrane; plasma membrane respiratory chain complex I	ATP synthesis coupled electron transport; electron transport coupled proton transport	6.362	3		electron transport chain/TCA/respiration	2.15495e+06	2.20193e+06	1.90432e+06	1.74794e+06	2.04089e+06	1.15199e+06	1.04812e+06	1.04927e+06	1009322	1.32251e+06	1.28259e+06	1.44337e+06	1.3489e+06	1.35266e+06	-0.822963	0.000751279	0.00251343	0.620877	0.0202723	0.046434
B1X8Y9_ECODH	nuoM	NADH-quinone oxidoreductase subunit M (EC 1.6.5.11) (NADH dehydrogenase I subunit M) (NDH-1 subunit M) (NUO13)	integral component of plasma membrane; NADH dehydrogenase complex; plasma membrane; plasma membrane respiratory chain complex I	aerobic respiration; ATP synthesis coupled electron transport; electron transport coupled proton transport	3.143	2		electron transport chain/TCA/respiration	1.91671e+06	1951048	1629174	1.40196e+06	1.52289e+06	997775	882778	844904	816950	938135	889224	1010331	884042	885981	-0.61112	0.0346565	0.0647098	0.40339	0.164724	0.25191
B1X8Y8_ECODH	nuoN	NADH-quinone oxidoreductase subunit N (EC 1.6.5.11) (NADH dehydrogenase I subunit N) (NDH-1 subunit N) (NUO14)	integral component of plasma membrane; NADH dehydrogenase complex; plasma membrane; plasma membrane respiratory chain complex I	aerobic respiration; ATP synthesis coupled electron transport; electron transport coupled proton transport	8.235	3		electron transport chain/TCA/respiration	909704	839647	697157	747243	728550	533182	506237	495522	511583	489150	500245	464284	403708	470077	-0.426239	0.186932	0.263797	0.209374	0.501561	0.606733
B1X9R4_ECODH	nupC	Nucleoside permease NupC (Nucleoside-transport system protein NupC)	integral component of plasma membrane; plasma membrane	cytidine transport; nucleoside transmembrane transport; nucleoside transport; proton transport; uridine transport	11.25	4			1.77004e+06	1.47593e+06	1.15787e+06	1455696	1.29268e+06	1.324e+06	1.20029e+06	1.03471e+06	1.15038e+06	1725726	1.83917e+06	1.63416e+06	1.96201e+06	1.87669e+06	-0.621718	0.0120376	0.025919	0.678576	0.00993016	0.0265896
B1XGY1_ECODH	nusA	Transcription termination/antitermination protein NusA (N utilization substance protein A) (Transcription termination/antitermination L factor)	cytosol	DNA repair; DNA-templated transcription, termination; transcription antitermination	54.343	18			28900000	29200000	29800000	24800000	28700000	34200000	34100000	34100000	34300000	41400000	41300000	39900000	41100000	42500000	0.134106	0.779966	0.831736	0.0318826	0.909551	0.939099
NUSB_ECODH	nusB	N utilization substance protein B (Protein NusB)	cytosol	DNA-templated transcription, termination; regulation of transcription, DNA-templated	26.619	4			3.75598e+06	3.96458e+06	3.59281e+06	3334438	3.6053e+06	3.44498e+06	3.64855e+06	3.33423e+06	3353217	4566015	4.58728e+06	4844419	4.58284e+06	3.99275e+06	-0.479472	0.0550277	0.0950951	0.525878	0.0604375	0.111997
B1XBY4_ECODH	nusG	Transcription termination/antitermination protein NusG	cytosol	DNA-templated transcription, elongation; DNA-templated transcription, termination; regulation of DNA-templated transcription, elongation; transcription antitermination	61.878	8			15000000	13700000	13200000	12800000	14400000	14800000	13800000	14700000	15500000	14700000	15400000	15700000	17300000	16500000	0.0696268	0.897311	0.924396	0.033379	0.931982	0.951506
OBG_ECODH	obgE	GTPase ObgE/CgtA (EC 3.6.5.-) (GTP-binding protein Obg)	cytosol	chromosome segregation; dormancy process; ribosome assembly	29.744	7			3.79169e+06	3.78642e+06	3.79383e+06	3.19453e+06	4185189	4.33745e+06	4.92468e+06	4.75768e+06	4.84538e+06	5.77109e+06	5780676	5946651	6598397	6.84211e+06	0.0894631	0.900477	0.925807	0.0594433	0.836067	0.88758
B1X8R1_ECODH	ompA	Outer membrane protein A (Outer membrane protein II*)	cell outer membrane; integral component of membrane; membrane; outer membrane; pore complex	cellular response to DNA damage stimulus; conjugation; detection of virus; ion transmembrane transport; ion transport; transport; viral entry into host cell	61.272	14			257000000	265000000	262000000	249000000	240000000	295000000	267000000	299000000	253000000	300000000	306000000	289000000	281000000	280000000	0.207385	0.583257	0.656445	-0.170143	0.607848	0.700317
B1X8B1_ECODH	ompC	Outer membrane protein C (Outer membrane protein 1B) (Porin OmpC)	cell outer membrane; integral component of cell outer membrane; pore complex	cellular response to DNA damage stimulus; ion transport	82.561	20			74000000	62400000	99800000	64200000	67000000	91000000	92600000	97200000	132000000	80500000	110000000	102000000	92700000	70800000	0.572652	0.0370574	0.0687453	-0.373665	0.190359	0.284303
B1X8N3_ECODH	ompF	Outer membrane protein F (Outer membrane protein 1A) (Outer membrane protein B) (Outer membrane protein IA) (Porin OmpF)	cell outer membrane; pore complex	bacteriocin transport; drug transmembrane transport; ion transmembrane transport	27.624	8			11100000	9063370	14200000	9276484	9399845	2.94185e+06	2.93553e+06	3.23502e+06	3.43872e+06	8.25599e+06	9856732	9447430	8.32278e+06	7520776	-0.965279	6.18935e-08	1.17517e-06	0.884699	2.48655e-05	0.000340933
B1X752_ECODH	ompR	Transcriptional regulatory protein OmpR	cytoplasm	phosphorelay signal transduction system; positive regulation of transcription, DNA-templated; transcription, DNA-templated	42.678	7			6015538	5684616	5.68545e+06	5168274	5.50657e+06	7.27499e+06	7.11422e+06	7282538	6.66744e+06	5.36986e+06	5050117	5.39002e+06	5.48875e+06	5558864	0.885256	1.38454e-05	8.99646e-05	-0.879996	4.42801e-05	0.000479537
B1XGF9_ECODH	ompT	Protease 7 (EC 3.4.23.49) (Omptin) (Outer membrane protein 3B) (Protease A) (Protease VII)	cell outer membrane; integral component of membrane; intrinsic component of cell outer membrane	proteolysis	69.085	15			33700000	30700000	28500000	28600000	28600000	24500000	22500000	23800000	22700000	28600000	28100000	28600000	28600000	29000000	-0.929366	3.4151e-06	3.0241e-05	0.786274	0.000958161	0.00418159
B1XBK5_ECODH	ompW	Outer membrane protein W	cell outer membrane; integral component of membrane	na	12.736	2			915792	911799	1.59699e+06	1.39454e+06	708878	175805	141106	154500	156058	835686	863950	848403	876097	797206	-0.973265	1.09042e-08	3.0079e-07	0.933849	5.97468e-07	8.53937e-05
B1X7E4_ECODH	ompX	Outer membrane protein X	cell outer membrane; integral component of membrane	na	46.784	6			61700000	59900000	48000000	50600000	52000000	103000000	95900000	94700000	86100000	103000000	103000000	114000000	101000000	99000000	0.45416	0.14944	0.220243	-0.301484	0.293221	0.39767
B1XAT3_ECODH	oppA	Periplasmic oligopeptide-binding protein	ATP-binding cassette (ABC) transporter complex; outer membrane-bounded periplasmic space	oligopeptide transport; protein transport; response to heat; transmembrane transport	51.013	16			19900000	20300000	20600000	19100000	22000000	8391859	10700000	8562310	11700000	25000000	26400000	25000000	27700000	28800000	-0.886436	9.61217e-06	6.75579e-05	0.897882	1.93147e-05	0.000294058
B1XAT4_ECODH	oppB	Oligopeptide transport system permease protein OppB	integral component of plasma membrane; plasma membrane	oligopeptide transmembrane transport; protein transport; tripeptide transport	16.993	4			1.02713e+06	971566	931092	1.02331e+06	988609	1072007	1.00311e+06	1.3404e+06	990926	1.28906e+06	1.25999e+06	1265169	1.19511e+06	1.2485e+06	0.0380988	0.968784	0.974784	-0.0585242	0.918274	0.944769
B1XAT6_ECODH	oppD	Oligopeptide transport ATP-binding protein OppD	plasma membrane	peptide transport; protein transport	28.783	6			1.68392e+06	1.73236e+06	1.90591e+06	1.89278e+06	2.06867e+06	1.60868e+06	1.65109e+06	1.9374e+06	1.80951e+06	2.25318e+06	2.17895e+06	2220366	2.70267e+06	2.6967e+06	-0.415783	0.100621	0.158011	0.492985	0.0616952	0.114031
B1XAT7_ECODH	oppF	Oligopeptide transport ATP-binding protein OppF	plasma membrane	peptide transport; protein transport	51.796	13			3816565	3787361	3.67641e+06	3648387	3.64239e+06	3.76003e+06	3722618	4029727	3.6825e+06	4803551	4743067	4.51817e+06	4407823	4.32062e+06	-0.246065	0.301605	0.387475	0.29841	0.288019	0.392941
B1XDR6_ECODH	orn	Oligoribonuclease (EC 3.1.-.-)	cytosol	DNA metabolic process; nucleic acid phosphodiester bond hydrolysis; RNA catabolic process; RNA phosphodiester bond hydrolysis; RNA phosphodiester bond hydrolysis, exonucleolytic	28.729	5			1948201	1.78307e+06	1826670	1.94558e+06	1.77774e+06	1.62849e+06	1534283	1.41417e+06	1.67464e+06	1888006	1.70675e+06	1.99546e+06	1.86328e+06	1.8038e+06	-0.818343	0.000476123	0.00171451	0.90761	1.51059e-05	0.000258778
B1XE73_ECODH	osmC	Peroxiredoxin OsmC (EC 1.11.1.15) (Osmotically-inducible protein C)	cytosol	cellular oxidant detoxification; hyperosmotic response; response to hydroperoxide; response to oxidative stress	40.559	4			2.66714e+06	2.70711e+06	2.46312e+06	2.95815e+06	2.47435e+06	1.1756e+06	1.29127e+06	951095	1.14321e+06	4.0929e+06	3.86457e+06	3.72478e+06	3330267	3446818	-0.893855	4.93406e-06	4.02994e-05	0.906386	1.20541e-05	0.000225937
B1XGK0_ECODH	osmE	Osmotically-inducible lipoprotein E (Activator of ntr-like gene protein)	outer membrane; plasma membrane	response to osmotic stress	65.179	4			1.64357e+06	2.44777e+06	2.00117e+06	2.70877e+06	1.62688e+06	4463518	4523019	5474226	3.23169e+06	5001596	4072923	3746482	2.06205e+06	2564402	0.629041	0.0240186	0.0470082	-0.550877	0.0481981	0.0939442
B1XFI5_ECODH	osmY	Osmotically-inducible protein Y	outer membrane-bounded periplasmic space; periplasmic space	response to osmotic stress	28.856	4			1.36166e+06	2.12752e+06	1.65115e+06	1.63417e+06	1.83606e+06	444940	520676	505260	528513	1.73188e+06	2132319	1.78909e+06	2033920	1.67883e+06	-0.953373	3.49134e-08	7.18921e-07	0.876582	4.94682e-05	0.000512925
B1XBX2_ECODH	oxyR	Hydrogen peroxide-inducible genes activator (Morphology and auto-aggregation control protein)	cytosol	cellular response to DNA damage stimulus; regulation of DNA-templated transcription, initiation; response to nitrosative stress; response to oxidative stress; transcription, DNA-templated	36.393	8		oxygen stress response	1.00823e+06	936766	906841	1.11661e+06	936407	1.74328e+06	1.95337e+06	1.88343e+06	1.70408e+06	1776525	1.66505e+06	1.47023e+06	1.07471e+06	1333378	0.752729	0.00363795	0.00961787	-0.624454	0.0179032	0.042178
B1X6S2_ECODH	pal	Peptidoglycan-associated lipoprotein	cell division site; cell outer membrane; integral component of membrane; intrinsic component of periplasmic side of cell outer membrane	cell division	42.775	5			5.40746e+06	3.80739e+06	7682074	4836442	5008597	8602481	8845755	11300000	7.75002e+06	3.9524e+06	4959342	6950518	5394021	4262945	0.772692	0.00114615	0.00357221	-0.740091	0.00395188	0.012425
PANB_ECODH	panB	3-methyl-2-oxobutanoate hydroxymethyltransferase (EC 2.1.2.11) (Ketopantoate hydroxymethyltransferase) (KPHMT)	cytosol; membrane	pantothenate biosynthetic process from valine	46.591	7			4.43475e+06	3.95894e+06	4027887	3.77682e+06	3750046	6.4685e+06	6.67393e+06	6.93312e+06	6526919	5.74278e+06	5.62907e+06	4.80267e+06	5277733	5.53469e+06	0.827802	0.00060849	0.00213336	-0.684767	0.00767269	0.0214074
PANC_ECODH	panC	Pantothenate synthetase (PS) (EC 6.3.2.1) (Pantoate--beta-alanine ligase) (Pantoate-activating enzyme)	cytosol	pantothenate biosynthetic process from valine	19.435	4			1.55405e+06	1.3438e+06	1.37319e+06	1.38631e+06	1.59372e+06	2.16222e+06	2139347	2.00464e+06	2262261	1.9089e+06	1.74659e+06	1.91661e+06	2.04722e+06	2.15716e+06	0.702868	0.00874254	0.0199401	-0.497681	0.0682279	0.124221
PAND_ECODH	panD	Aspartate 1-decarboxylase (EC 4.1.1.11) (Aspartate alpha-decarboxylase) [Cleaved into: Aspartate 1-decarboxylase beta chain; Aspartate 1-decarboxylase alpha chain]	cytosol	alanine biosynthetic process; pantothenate biosynthetic process; protein autoprocessing	20.635	2			2.98161e+06	2.94683e+06	2.89489e+06	2.55973e+06	2634682	4.01347e+06	3835793	2.91734e+06	3.56999e+06	3555869	3.37441e+06	2.95551e+06	3.36481e+06	3.61807e+06	0.562747	0.0478336	0.085597	-0.299063	0.266721	0.369617
B1X7R7_ECODH	panM	PanD maturation factor	na	pantothenate biosynthetic process; protein processing; zymogen activation	22.835	2			247395	224285	212113	297920	254269	213991	204746	185037	217741	203021	162457	196967	221977	291250	-0.356057	0.254278	0.335519	0.39468	0.160522	0.247035
B1XFH0_ECODH	parC	DNA topoisomerase 4 subunit A (EC 5.99.1.3) (Topoisomerase IV subunit A)	chromosome; cytoplasm; cytosol; DNA topoisomerase complex (ATP-hydrolyzing); extrinsic component of plasma membrane; nucleoid	chromosome segregation; DNA topological change; plasmid partitioning; sister chromatid cohesion	38.431	16			3.56641e+06	3406610	3.82864e+06	3.28268e+06	3.51325e+06	4315231	4.18971e+06	4.0605e+06	4268917	4054389	4546220	4.69003e+06	4591856	4811326	0.314357	0.350551	0.439165	-0.0873177	0.777689	0.844084
B1XG35_ECODH	parE	DNA topoisomerase 4 subunit B (EC 5.99.1.3) (Topoisomerase IV subunit B)	chromosome; cytosol; nucleoid	chromosome organization; DNA topological change; plasmid partitioning; response to antibiotic; sister chromatid cohesion	22.54	10			1282568	1349424	1.13532e+06	1.37662e+06	1.44093e+06	1927247	2.16405e+06	2.24693e+06	2.00616e+06	2.40418e+06	2.36458e+06	1.91951e+06	1.66552e+06	1.82736e+06	0.572389	0.0531053	0.0928708	-0.485605	0.0771996	0.136476
B1X7M3_ECODH	pbpG	D-alanyl-D-alanine endopeptidase (DD-endopeptidase) (EC 3.4.21.-) (Penicillin-binding protein 7) (PBP-7)	periplasmic space	cell wall organization; FtsZ-dependent cytokinesis; peptidoglycan biosynthetic process; peptidoglycan metabolic process; regulation of cell shape; response to drug	10.323	2			41834.2	41865.7	24709.3	93602.9	45587.8	75805.5	72725.8	79192.9	76647.4	51163.3	52958.8	61020.6	37569.4	39904.8	0.632026	0.0157118	0.0324445	-0.601545	0.0222258	0.0498376
PCKA_ECODH	pckA	Phosphoenolpyruvate carboxykinase [ATP] (PCK) (PEP carboxykinase) (PEPCK) (EC 4.1.1.49)	cytosol	gluconeogenesis	72.593	23			48300000	47700000	52600000	53100000	50900000	25600000	25400000	24300000	25900000	29800000	30100000	29800000	31100000	32800000	-0.769579	0.00285813	0.00768122	0.620016	0.0187002	0.0435119
PIMT_ECODH	pcm	Protein-L-isoaspartate O-methyltransferase (EC 2.1.1.77) (L-isoaspartyl protein carboxyl methyltransferase) (Protein L-isoaspartyl methyltransferase) (Protein-beta-aspartate methyltransferase) (PIMT)	cytoplasm	protein methylation; protein repair	16.346	3			232159	253700	244013	238543	238778	180616	153441	144295	177310	202828	184318	181378	199635	222013	-0.818461	0.000853715	0.00281745	0.767747	0.00174985	0.00666219
B1XCB8_ECODH	pcnB	Poly(A) polymerase I (PAP I) (EC 2.7.7.19) (Plasmid copy number protein)	cytoplasm; cytosol; plasma membrane	mRNA polyadenylation; mRNA processing; plasmid maintenance; RNA modification; transcription, DNA-templated	24.301	9			1.80955e+06	1.88662e+06	1.81083e+06	1912376	1.93189e+06	2.36647e+06	2473533	2821546	2.39044e+06	2439399	2515635	2.38216e+06	2.1825e+06	2.42e+06	0.650119	0.0213439	0.0422256	-0.57299	0.0380838	0.0775466
PDXA_ECODH	pdxA	4-hydroxythreonine-4-phosphate dehydrogenase (EC 1.1.1.262) (4-(phosphohydroxy)-L-threonine dehydrogenase)	cytoplasm	pyridoxal phosphate biosynthetic process; pyridoxine biosynthetic process	6.687	2			111007	119847	134765	118115	107532	94789.6	99941.3	78229.2	108981	102790	106893	111101	113833	133863	-0.684686	0.00935318	0.0211024	0.846402	0.000177169	0.00119364
PDXB_ECODH	pdxB	Erythronate-4-phosphate dehydrogenase (EC 1.1.1.290)	cytosol	pyridoxal phosphate biosynthetic process; pyridoxine biosynthetic process; serine family amino acid biosynthetic process	42.063	12			3425803	3.98223e+06	3.7421e+06	3.85895e+06	3404617	3.75351e+06	3.75668e+06	3545721	3.71267e+06	3643271	3.61206e+06	3565917	3623926	3.30791e+06	0.157736	0.543278	0.619557	-0.074209	0.782889	0.848179
PDXH_ECODH	pdxH	Pyridoxine/pyridoxamine 5'-phosphate oxidase (EC 1.4.3.5) (PNP/PMP oxidase) (PNPOx) (Pyridoxal 5'-phosphate synthase)	cytosol	oxidation-reduction process; pyridoxal 5'-phosphate salvage; pyridoxine biosynthetic process	28.899	5			1.19248e+06	1236967	1.28892e+06	1.32111e+06	1.39726e+06	1401580	1.41725e+06	1.50775e+06	1.56265e+06	987327	935853	1.01935e+06	1.0996e+06	1147095	0.630086	0.00909083	0.0206098	-0.66416	0.0105922	0.0278023
B1XB38_ECODH	pdxJ	Pyridoxine 5'-phosphate synthase (PNP synthase) (EC 2.6.99.2)	cytosol	pyridoxine biosynthetic process	23.457	4			1.89994e+06	2.06884e+06	1.91357e+06	1868602	1.78937e+06	1.32605e+06	1.324e+06	1.324e+06	1.25344e+06	1.85769e+06	1.72335e+06	2.0576e+06	1.83137e+06	1.76062e+06	-0.968705	1.80546e-08	4.32718e-07	0.875816	3.92363e-05	0.000450615
PDXK_ECODH	pdxK	Pyridoxine/pyridoxal/pyridoxamine kinase (PN/PL/PM kinase) (EC 2.7.1.35) (B6-vitamer kinase) (Pyridoxal kinase 1) (PL kinase 1)	cytosol	glycolytic process; phosphorylation; pyridoxal 5'-phosphate salvage; pyridoxine biosynthetic process	22.968	4			325803	327201	347769	335200	428969	177699	157592	204563	166188	358191	347101	279509	352777	350520	-0.934115	5.58702e-07	7.04158e-06	0.798224	0.000581701	0.00289267
B1XFU8_ECODH	pdxY	Pyridoxal kinase PdxY (PL kinase) (EC 2.7.1.35) (Pyridoxal kinase 2) (PL kinase 2)	cytosol	glycolytic process; pyridoxal 5'-phosphate salvage; pyridoxal metabolic process; vitamin B6 biosynthetic process	19.512	4			898840	955339	913060	960743	832374	898044	913444	883553	790886	810656	762497	749961	732750	723836	0.0868724	0.667883	0.730325	-0.237242	0.426485	0.528408
AMPA_ECODH	pepA	Cytosol aminopeptidase (EC 3.4.11.1) (Aminopeptidase A/I) (Leucine aminopeptidase) (LAP) (EC 3.4.11.10) (Leucyl aminopeptidase)	cytoplasm	negative regulation of transcription, DNA-templated; peptide catabolic process; plasmid maintenance; plasmid recombination; transcription, DNA-templated; transcription antitermination	37.773	13			5.4595e+06	5759358	5.68181e+06	5730620	5.32999e+06	8232932	8.09394e+06	8600545	7.99406e+06	6.96e+06	6948557	6244517	6069029	6556684	0.91378	1.62122e-05	9.87116e-05	-0.794005	0.000889488	0.00393893
PEPB_ECODH	pepB	Peptidase B (EC 3.4.11.23) (Aminopeptidase B)	cytosol	peptide catabolic process; proteolysis	58.314	18			12500000	13800000	14300000	12800000	13900000	15900000	16100000	17300000	16800000	13400000	13600000	13400000	13600000	14500000	0.914273	4.71374e-06	3.93799e-05	-0.85465	0.000162657	0.00113782
B1XDY0_ECODH	pepD	Cytosol non-specific dipeptidase (EC 3.4.13.18) (Aminoacyl-histidine dipeptidase) (Beta-alanyl-histidine dipeptidase) (Carnosinase) (Cysteinylglycinase) (Peptidase D) (Xaa-His dipeptidase) (X-His dipeptidase)	cytosol	peptide catabolic process	31.546	12			16200000	15500000	15800000	16600000	14700000	22000000	22000000	21300000	22200000	14400000	14600000	15000000	13900000	13500000	0.908008	1.84115e-06	1.85639e-05	-0.855403	9.77023e-05	0.000814263
PEPE_ECODH	pepE	Peptidase E (EC 3.4.13.21) (Alpha-aspartyl dipeptidase) (Asp-specific dipeptidase) (Dipeptidase E)	cytoplasm	na	20.087	3			390556	365894	784210	602347	399352	131485	143848	168897	196460	164908	131161	162491	198069	167812	-0.555707	0.0625364	0.106312	0.457056	0.0905743	0.155788
B1X8N6_ECODH	pepN	Aminopeptidase N (EC 3.4.11.2) (Alpha-aminoacylpeptide hydrolase)	cytoplasm; plasma membrane	peptide catabolic process; proteolysis	28.621	18			12400000	11600000	11600000	12200000	11100000	15100000	14900000	14600000	15400000	11000000	11700000	12000000	11800000	12100000	0.938456	1.98492e-07	2.9917e-06	-0.827602	0.000273193	0.00159763
B1XEJ4_ECODH	pepP	Xaa-Pro aminopeptidase (EC 3.4.11.9) (Aminoacylproline aminopeptidase) (Aminopeptidase P II) (APP-II) (X-Pro aminopeptidase)	cytosol	na	23.81	7			2.72837e+06	2517514	2.46225e+06	2.13007e+06	2.46925e+06	2205259	2166381	2.08673e+06	2.06963e+06	2.24053e+06	2.17716e+06	2.43043e+06	2.57312e+06	2.54202e+06	-0.693689	0.0067772	0.0160848	0.599479	0.0261826	0.0570532
PEPQ_ECODH	pepQ	Xaa-Pro dipeptidase (X-Pro dipeptidase) (EC 3.4.13.9) (Imidodipeptidase) (Proline dipeptidase) (Prolidase)	cytosol	peptide catabolic process	42.664	13			9535049	9776252	9561593	9786874	8959689	14700000	14300000	14700000	13700000	9595131	9558423	9478090	8609426	9107141	0.954505	4.08235e-08	8.17588e-07	-0.906278	1.09e-05	0.000222004
PEPT_ECODH	pepT	Peptidase T (EC 3.4.11.4) (Aminotripeptidase) (Tripeptidase) (Tripeptide aminopeptidase)	cytosol	peptide catabolic process; peptide metabolic process	21.569	6			1.57122e+06	1568857	2.56716e+06	1.77476e+06	1.50611e+06	1.14358e+06	966043	1.0448e+06	1.0119e+06	827943	718992	951231	821628	796369	-0.308377	0.37505	0.46311	0.19998	0.469965	0.57353
K6PF_ECODH	pfkA	ATP-dependent 6-phosphofructokinase isozyme 1 (ATP-PFK 1) (Phosphofructokinase 1) (EC 2.7.1.11) (6-phosphofructokinase isozyme I) (Phosphohexokinase 1)	6-phosphofructokinase complex; cytoplasm; cytosol	cellular carbohydrate catabolic process; fructose 6-phosphate metabolic process; glucose catabolic process; glycolytic process; glycolytic process through fructose-6-phosphate; protein homotetramerization	41.562	10			32400000	31000000	32600000	32900000	30200000	28400000	29700000	24100000	29500000	24800000	23700000	23900000	24300000	25700000	-0.133249	0.791172	0.84001	0.112558	0.73975	0.81212
B1XGI4_ECODH	pfkB	ATP-dependent 6-phosphofructokinase isozyme 2 (ATP-PFK 2) (Phosphofructokinase 2) (EC 2.7.1.11) (6-phosphofructokinase isozyme II) (Phosphohexokinase 2)	cytosol	cellular response to DNA damage stimulus; glycolytic process; glycolytic process through fructose-6-phosphate	33.333	6			1.75397e+06	1880812	1.73347e+06	1.58248e+06	1.63919e+06	1.96103e+06	1.85371e+06	1.89318e+06	1.54071e+06	1.55027e+06	1.58756e+06	1.63397e+06	1641648	1.65043e+06	0.379699	0.169861	0.24505	-0.54102	0.0504972	0.0977839
B1X842_ECODH	pflA	Pyruvate formate-lyase 1-activating enzyme (EC 1.97.1.4) (Formate-C-acetyltransferase-activating enzyme 1) (PFL-activating enzyme 1)	cytosol	cellular response to DNA damage stimulus; enzyme active site formation; glucose metabolic process	28.455	6			1.7796e+06	2196931	2.42471e+06	1.91984e+06	1.80793e+06	1.45668e+06	1.31412e+06	1.41299e+06	1.44073e+06	1.25156e+06	1.26094e+06	1.23777e+06	1.18158e+06	1.1271e+06	-0.321715	0.351653	0.439792	0.171027	0.554659	0.657673
B1X843_ECODH	pflB	Formate acetyltransferase 1 (EC 2.3.1.54) (Pyruvate formate-lyase 1)	cytosol; membrane	glucose metabolic process; threonine catabolic process	58.158	28			116000000	127000000	210000000	165000000	122000000	121000000	117000000	119000000	117000000	60900000	60700000	58900000	64700000	65300000	0.132745	0.53084	0.60745	-0.205073	0.507606	0.61231
G6PI_ECODH	pgi	Glucose-6-phosphate isomerase (GPI) (EC 5.3.1.9) (Phosphoglucose isomerase) (PGI) (Phosphohexose isomerase) (PHI)	cytosol	cellular response to oxidative stress; gluconeogenesis; glycolytic process	46.995	17			27200000	23000000	27100000	28200000	28800000	29300000	30600000	31900000	31900000	25600000	26000000	27900000	28500000	28600000	0.733931	0.00301371	0.00806966	-0.634313	0.0187202	0.0435119
B1XEK9_ECODH	pgk	Phosphoglycerate kinase (EC 2.7.2.3)	cytosol	glycolytic process	65.116	16			85900000	80100000	83300000	80300000	76300000	80600000	87300000	78800000	78200000	86900000	82200000	85200000	81600000	82700000	-0.183238	0.480063	0.559691	0.31413	0.26938	0.372151
6PGL_ECODH	pgl	6-phosphogluconolactonase (6-P-gluconolactonase) (Pgl) (EC 3.1.1.31)	cytosol	glucose metabolic process; pentose-phosphate shunt	22.659	5			3.46429e+06	3.882e+06	3704116	3872881	3.78265e+06	4445744	4.6976e+06	4.73607e+06	4.60652e+06	4593747	4.4155e+06	4129402	4043595	4203296	0.76391	0.00303105	0.00810126	-0.634584	0.0161799	0.0385888
B1X6M1_ECODH	pgm	Phosphoglucomutase (PGM) (EC 5.4.2.2) (Glucose phosphomutase)	cytosol	galactose catabolic process; glucose metabolic process; glycogen biosynthetic process	40.293	14			8113234	8137339	8571585	7.6487e+06	8.30678e+06	8109707	8230826	7843903	8118732	8253749	9094131	8.289e+06	8926471	8955794	-0.299518	0.238848	0.319776	0.405274	0.163169	0.250056
B1X670_ECODH	pgsA	CDP-diacylglycerol--glycerol-3-phosphate 3-phosphatidyltransferase (EC 2.7.8.5) (Phosphatidylglycerophosphate synthase) (PGP synthase)	integral component of membrane; integral component of plasma membrane; plasma membrane	glycerophospholipid biosynthetic process; phosphatidylglycerol biosynthetic process	8.791	2			296009	233927	204822	251836	177094	292946	258541	200866	268602	168187	186658	178505	173048	156881	0.425596	0.0903656	0.144387	-0.398524	0.1353	0.215381
B1XBS1_ECODH	pheA	P-protein [Includes: Chorismate mutase (CM) (EC 5.4.99.5); Prephenate dehydratase (PDT) (EC 4.2.1.51)]	cytoplasm	chorismate metabolic process; L-phenylalanine biosynthetic process; tyrosine biosynthetic process	8.031	3			342476	257997	287635	290824	299641	507014	611753	596095	550483	480596	454247	458808	396925	414704	0.80416	0.00122949	0.00378425	-0.670243	0.00945672	0.0254617
B1X5X1_ECODH	pheP	Phenylalanine-specific permease	integral component of membrane; plasma membrane	L-alpha-amino acid transmembrane transport; L-amino acid transport; phenylalanine transport	6.987	2			378505	478552	418888	447744	477520	597752	608542	608701	563042	557629	637225	639892	643894	649811	0.444228	0.165281	0.239962	-0.304096	0.295713	0.399937
SYFA_ECODH	pheS	Phenylalanine--tRNA ligase alpha subunit (EC 6.1.1.20) (Phenylalanyl-tRNA synthetase alpha subunit) (PheRS)	cytoplasm; cytosol; phenylalanine-tRNA ligase complex	phenylalanyl-tRNA aminoacylation	45.566	12			12800000	14200000	12900000	12800000	12600000	13300000	13000000	13500000	13900000	13800000	13900000	14300000	13900000	13600000	0.0538476	0.906271	0.930455	0.0432946	0.89348	0.928683
B1XG20_ECODH	pheT	Phenylalanine--tRNA ligase beta subunit (EC 6.1.1.20) (Phenylalanyl-tRNA synthetase beta subunit) (PheRS)	cytosol; membrane; phenylalanine-tRNA ligase complex	phenylalanyl-tRNA aminoacylation; tRNA processing	50.692	29			36500000	37100000	35000000	36500000	37500000	43800000	44700000	46200000	44600000	42300000	44400000	42700000	41000000	42000000	0.742381	0.00497271	0.0124916	-0.641038	0.0136545	0.0338929
B1XA40_ECODH	phoP	Transcriptional regulatory protein PhoP	cytosol	phosphorelay signal transduction system; regulation of transcription, DNA-templated; transcription, DNA-templated	62.78	9			3749803	3.36162e+06	3.46984e+06	3.49708e+06	3.45835e+06	2.88423e+06	2897521	2526666	2.90876e+06	4200339	4.18954e+06	4.29742e+06	4.50074e+06	4635562	-0.749724	0.00106311	0.00336422	0.844714	0.000182744	0.00120892
B1X9V3_ECODH	phoU	Phosphate-specific transport system accessory protein PhoU (Pst system accessory protein PhoU) (Negative regulator of Pho regulon)	cytoplasm; extrinsic component of plasma membrane	cellular phosphate ion homeostasis; cellular response to antibiotic; cellular response to heat; cellular response to pH; cellular response to phosphate starvation; cellular response to starvation; negative regulation of gene expression; negative regulation of ion transmembrane transporter activity; negative regulation of phosphate metabolic process; negative regulation of phosphate transmembrane …	26.971	4			660182	590965	710229	615563	691366	1.02035e+06	1.02631e+06	1.11499e+06	1.2268e+06	682549	857530	767588	971926	1.07285e+06	0.793979	0.00114839	0.00357221	-0.620862	0.02005	0.046147
B1X7U8_ECODH	pitA	Low-affinity inorganic phosphate transporter 1	integral component of plasma membrane; plasma membrane	phosphate ion transmembrane transport; proton transport; tellurite transport; zinc II ion transmembrane transport	6.012	2			1311523	1.33848e+06	1.46072e+06	1.68207e+06	1.43316e+06	1165108	1.17422e+06	1083873	1.35144e+06	1.78823e+06	1739665	1552237	1.84613e+06	1.80524e+06	-0.66472	0.00631362	0.015257	0.817275	0.000367809	0.00201504
B1X6V0_ECODH	plaP	Low-affinity putrescine importer PlaP	integral component of membrane; plasma membrane	cell motility; L-alpha-amino acid transmembrane transport; L-amino acid transport; proton transport; putrescine transport	6.416	3			1.60273e+06	1.49e+06	1.38334e+06	1.52074e+06	1315502	2.24323e+06	2.36226e+06	1.93547e+06	2.03654e+06	1.324e+06	1.23579e+06	1.01767e+06	838615	836462	0.714893	0.00240925	0.00665846	-0.746473	0.00173784	0.00663374
B1XAI6_ECODH	pldA	Phospholipase A1 (EC 3.1.1.32) (EC 3.1.1.4) (Detergent-resistant phospholipase A) (DR-phospholipase A) (Outer membrane phospholipase A) (OM PLA) (OMPLA) (Phosphatidylcholine 1-acylhydrolase)	cell outer membrane; integral component of cell outer membrane; intrinsic component of cell outer membrane	lipid catabolic process	48.443	10			1.79802e+06	1.57351e+06	1.56839e+06	1.68044e+06	1.60085e+06	1.4907e+06	1.50458e+06	1.4452e+06	1.53936e+06	1.65366e+06	1.79401e+06	1.75178e+06	1950112	1.84668e+06	-0.65344	0.00798604	0.0185327	0.724065	0.00390293	0.0123559
B1XA65_ECODH	pliG	Inhibitor of g-type lysozyme	cytosol; periplasmic space	negative regulation of catalytic activity	15.038	2			185837	153136	156607	125354	196179	202725	197459	236052	165077	164274	161896	167194	156336	201106	0.531268	0.0593596	0.10162	-0.675795	0.00925569	0.0250126
PLSB_ECODH	plsB	Glycerol-3-phosphate acyltransferase (GPAT) (EC 2.3.1.15)	integral component of plasma membrane	CDP-diacylglycerol biosynthetic process; fatty acid metabolic process; phospholipid biosynthetic process	35.192	21			6683414	6921678	7.01852e+06	6.88939e+06	7.26668e+06	7.58084e+06	7534281	8.27665e+06	8.19734e+06	7.52524e+06	7887732	7.58884e+06	7.97955e+06	8543435	0.502561	0.0920567	0.146609	-0.367022	0.218494	0.316903
B1XFG9_ECODH	plsC	1-acyl-sn-glycerol-3-phosphate acyltransferase (1-AGP acyltransferase) (1-AGPAT) (EC 2.3.1.51) (EC 2.3.1.n4) (Lysophosphatidic acid acyltransferase) (LPAAT) (Phosphatidic acid synthase) (PA synthase)	plasma membrane	CDP-diacylglycerol biosynthetic process; glycerophospholipid biosynthetic process	7.755	2			391255	378110	364625	435938	357842	467659	477303	408875	402204	455361	471727	454746	478936	430403	0.275249	0.43775	0.525375	-0.0675683	0.808621	0.868629
B1XEL7_ECODH	pmbA	Metalloprotease PmbA (EC 3.4.-.-) (Protein TldE)	cytoplasm; cytosol	proteolysis	44	13			4.71267e+06	5524171	4.75356e+06	4.88392e+06	4539003	5.96601e+06	6208162	6334885	5563352	6.12041e+06	6.19643e+06	6.09794e+06	5.32575e+06	5.21916e+06	0.563292	0.0536036	0.093407	-0.505196	0.0683874	0.124356
B1XGM9_ECODH	pncA	Pyrazinamidase/nicotinamidase (PZAase) (EC 3.5.1.-) (EC 3.5.1.19) (Nicotine deamidase) (NAMase)	na	pyridine nucleotide biosynthetic process	7.512	2			93341.6	89343.5	97371.6	86226.9	70178.8	84496.8	130336	83865.9	100583	102620	84093.5	90693.4	82462.9	70081.1	0.356826	0.205365	0.283248	-0.214769	0.44385	0.546782
PNCB_ECODH	pncB	Nicotinate phosphoribosyltransferase (NAPRTase) (EC 6.3.4.21)	cytosol	NAD biosynthetic process; nicotinate nucleotide biosynthetic process; response to heat	23	8			774520	800684	729867	768269	803772	725577	760793	728037	762570	966698	945326	924118	911519	897439	-0.470727	0.0591225	0.101333	0.538802	0.053047	0.101778
PNP_ECODH	pnp	Polyribonucleotide nucleotidyltransferase (EC 2.7.7.8) (Polynucleotide phosphorylase) (PNPase)	cytosol; membrane	mRNA catabolic process; response to heat; RNA phosphodiester bond hydrolysis, exonucleolytic; RNA processing	56.962	27			54400000	53700000	55500000	50400000	53500000	72100000	69900000	73300000	71600000	63500000	63700000	64300000	64700000	65700000	0.818837	0.00079908	0.0026491	-0.659141	0.0116144	0.0299475
B1XF68_ECODH	pntA	NAD(P) transhydrogenase subunit alpha (EC 1.6.1.2) (Nicotinamide nucleotide transhydrogenase subunit alpha) (Pyridine nucleotide transhydrogenase subunit alpha)	integral component of plasma membrane; plasma membrane	NADPH regeneration; proton transport	14.314	6			4.69473e+06	4230288	4328147	4084849	3.82706e+06	3.31181e+06	3130420	2794351	3.20212e+06	3.15101e+06	3.18499e+06	3.14057e+06	3.00757e+06	3.04803e+06	-0.554552	0.0656196	0.110271	0.43394	0.135423	0.215381
B1XF67_ECODH	pntB	NAD(P) transhydrogenase subunit beta (EC 1.6.1.2) (Nicotinamide nucleotide transhydrogenase subunit beta) (Pyridine nucleotide transhydrogenase subunit beta)	integral component of plasma membrane; plasma membrane	NADPH regeneration	20.996	7			4.06015e+06	3.95282e+06	3.88921e+06	3.62753e+06	3.7275e+06	3.90846e+06	3.24596e+06	3.38802e+06	3.38142e+06	2.98162e+06	3110900	2.917e+06	2967607	2.86369e+06	-0.0192833	0.910031	0.933005	-0.150746	0.579035	0.677239
B1XAM0_ECODH	polA	DNA polymerase I (POL I) (EC 2.7.7.7)	cytoplasm; cytosol	base-excision repair; DNA biosynthetic process; DNA-dependent DNA replication; DNA repair; DNA replication; nucleic acid phosphodiester bond hydrolysis	31.466	22			6.29697e+06	6.40077e+06	6527299	6357314	6.14481e+06	4.55992e+06	4.45915e+06	4530494	4798064	5.9734e+06	6008079	6437776	6362747	6.48133e+06	-0.974115	9.66949e-09	2.71861e-07	0.936105	7.79463e-07	8.53937e-05
B1XA36_ECODH	potA	Spermidine/putrescine import ATP-binding protein PotA (EC 3.6.3.31)	ATP-binding cassette (ABC) transporter complex	polyamine transmembrane transport	35.979	9			3886892	3931845	4100892	3.46071e+06	4.02099e+06	4.14183e+06	4.45389e+06	4.61282e+06	4.30514e+06	4974530	5407891	4.83185e+06	5.47114e+06	5712791	0.0209022	0.911664	0.934025	0.0926067	0.731507	0.805925
B1XA35_ECODH	potB	Spermidine/putrescine transport system permease protein PotB	integral component of membrane; plasma membrane	polyamine transmembrane transport; polyamine transport	12.727	4			498607	535413	434339	491810	453024	719044	722381	602805	667238	637194	672514	651131	626478	582442	0.649951	0.0196086	0.0394329	-0.464275	0.0823103	0.143945
B1XA34_ECODH	potC	Spermidine/putrescine transport system permease protein PotC	integral component of membrane; plasma membrane	polyamine transmembrane transport; polyamine transport	8.333	2			328903	314366	280049	269443	297924	346709	363094	353258	362521	399416	414015	378475	385452	398208	0.254259	0.478212	0.55819	-0.133605	0.625938	0.716618
B1XA33_ECODH	potD	Spermidine/putrescine-binding periplasmic protein (SPBP)	outer membrane-bounded periplasmic space	polyamine transmembrane transport; polyamine transport	22.414	6			819102	718379	548132	688090	677471	565150	626751	507458	453729	739872	723073	804136	944391	812759	-0.710836	0.00250454	0.00688278	0.6714	0.010185	0.0269754
B1X812_ECODH	poxB	Pyruvate dehydrogenase [ubiquinone] (EC 1.2.5.1) (Pyruvate oxidase) (POX) [Cleaved into: Alpha-peptide]	cytosol; plasma membrane	protein homotetramerization; pyruvate catabolic process; pyruvate metabolic process	18.881	8			1.1017e+06	1.07056e+06	1.1092e+06	1.09741e+06	1.13012e+06	1.45995e+06	1.40745e+06	1.72629e+06	1352040	1.64524e+06	1.53653e+06	1.52432e+06	1.64812e+06	1.55941e+06	0.416661	0.201612	0.2797	-0.308217	0.318121	0.423813
B1XDX5_ECODH	ppa	Inorganic pyrophosphatase (EC 3.6.1.1) (Pyrophosphate phospho-hydrolase) (PPase)	cytosol; membrane	phosphate-containing compound metabolic process	64.205	7			29400000	53100000	28200000	29600000	27900000	32900000	31700000	28700000	30100000	31900000	31600000	31000000	29400000	30300000	-0.120414	0.71946	0.776274	0.0348677	0.968359	0.975028
CAPP_ECODH	ppc	Phosphoenolpyruvate carboxylase (PEPC) (PEPCase) (EC 4.1.1.31)	cytosol	carbon fixation; oxaloacetate metabolic process; tricarboxylic acid cycle	44.96	31			11600000	10700000	11800000	12000000	11700000	14300000	14200000	14100000	14500000	11100000	10900000	10800000	11700000	12200000	0.916411	2.06054e-06	2.04932e-05	-0.801446	0.000722474	0.00336388
B1X711_ECODH	ppiA	Peptidyl-prolyl cis-trans isomerase A (PPIase A) (EC 5.2.1.8) (Cyclophilin A) (Rotamase A)	outer membrane-bounded periplasmic space	protein folding	14.737	2	degradation/folding		255764	289264	284037	252013	315281	367751	306490	376044	349505	225063	252440	227152	290129	246290	0.764734	0.000958319	0.00310669	-0.827962	0.000263098	0.00158058
B1XGC3_ECODH	ppiB	Peptidyl-prolyl cis-trans isomerase B (PPIase B) (EC 5.2.1.8) (Rotamase B)	cytosol	protein folding	21.341	3			5.84608e+06	5.83038e+06	5.5659e+06	6.27952e+06	5.72828e+06	5642270	5731375	5.71865e+06	5408972	5936031	5530932	5.73722e+06	4.7608e+06	4.53485e+06	-0.00467646	0.95118	0.96104	-0.154018	0.583554	0.680348
B1X9Z1_ECODH	ppiC	Peptidyl-prolyl cis-trans isomerase C (PPIase C) (EC 5.2.1.8) (Par10) (Parvulin) (Rotamase C)	cytoplasm	protein peptidyl-prolyl isomerization	30.108	3			1.2359e+06	1.25794e+06	1.11532e+06	1.51173e+06	1.29958e+06	934463	908941	802173	1.05274e+06	978832	806398	1.08242e+06	1.12241e+06	1.00027e+06	-0.587423	0.0427167	0.0775799	0.553962	0.0454739	0.0904528
B1XFM9_ECODH	ppiD	Peptidyl-prolyl cis-trans isomerase D (PPIase D) (EC 5.2.1.8) (Rotamase D)	integral component of external side of plasma membrane	chaperone-mediated protein folding	47.512	19			13000000	13400000	13800000	12700000	13000000	15800000	15300000	15900000	14900000	13800000	14400000	13900000	14000000	14600000	0.859292	0.000190417	0.000788896	-0.752699	0.00256767	0.00895928
B1XAX6_ECODH	ppk	Polyphosphate kinase (EC 2.7.4.1) (ATP-polyphosphate phosphotransferase) (Polyphosphoric acid kinase)	cytosol; periplasmic side of cell outer membrane; plasma membrane; polyphosphate kinase complex	ATP generation from ADP; polyphosphate biosynthetic process; protein autophosphorylation	22.965	12			1.17636e+06	1.06626e+06	1.08042e+06	1.05768e+06	1.14764e+06	1114730	1.13147e+06	1.14898e+06	1.0594e+06	1.08701e+06	977801	1069881	1073431	1.04084e+06	0.237928	0.379379	0.468061	-0.425467	0.134797	0.215145
B1XG09_ECODH	ppsA	Phosphoenolpyruvate synthase (PEP synthase) (EC 2.7.9.2) (Pyruvate, water dikinase)	cytosol	gluconeogenesis; pyruvate metabolic process	29.167	19			7.90934e+06	10900000	9909588	9106281	10000000	3.79684e+06	3.10333e+06	3580822	3493161	3.30421e+06	3.33683e+06	3.72321e+06	4176238	3.88305e+06	-0.604037	0.0374862	0.0692356	0.412979	0.145077	0.227866
B1XAX7_ECODH	ppx	Exopolyphosphatase (ExopolyPase) (EC 3.6.1.11) (Metaphosphatase)	plasma membrane	polyphosphate catabolic process	17.934	7			792644	827356	925478	904793	802533	852272	819628	791450	843669	717058	662998	674787	698455	616370	0.23443	0.328424	0.417679	-0.259054	0.375453	0.47888
B1X8Q5_ECODH	pqiB	Paraquat-inducible protein B	integral component of membrane; plasma membrane	na	10.073	4			354074	368652	388785	335324	313826	316136	251127	233451	260988	296746	323193	337264	309756	288786	-0.767889	0.00226935	0.00634378	0.743422	0.00301002	0.0101631
B1XH98_ECODH	prc	Tail-specific protease (EC 3.4.21.102) (C-terminal-processing peptidase) (PRC protein) (Protease Re)	outer membrane-bounded periplasmic space; plasma membrane	protein catabolic process; proteolysis; response to antibiotic	35.044	17			4.33049e+06	4573064	4472618	4.25748e+06	4968575	3.896e+06	4204695	4343228	4257533	4525493	4.53098e+06	4.3674e+06	4.94349e+06	5359409	-0.544363	0.0355044	0.0661628	0.486079	0.0742701	0.132648
B1X7N6_ECODH	preA	NAD-dependent dihydropyrimidine dehydrogenase subunit PreA (DPD) (EC 1.3.1.1) (Dihydrothymine dehydrogenase) (Dihydrouracil dehydrogenase)	cytoplasm	de novo' pyrimidine nucleobase biosynthetic process; pyrimidine nucleobase catabolic process	9.002	3			202657	167812	456467	370642	207128	36600.2	17790.8	17444.2	38027.6	57297.5	39188.3	53241.3	41728.9	31969.9	-0.695036	0.0112577	0.0245288	0.609549	0.0212769	0.0483013
B1X7N5_ECODH	preT	NAD-dependent dihydropyrimidine dehydrogenase subunit PreT (DPD) (EC 1.3.1.1) (Dihydrothymine dehydrogenase) (Dihydrouracil dehydrogenase)	na	pyrimidine nucleobase catabolic process	9.951	3			287201	279500	579183	383370	318476	128009	207612	118071	119071	221929	131433	184513	159668	148876	-0.636757	0.021102	0.0419173	0.561806	0.0341974	0.0704178
RF1_ECODH	prfA	Peptide chain release factor 1 (RF-1)	cytosol	translational termination	21.111	6			828214	825447	853800	879276	793472	742165	685691	701151	729604	784544	820546	801799	868732	871083	-0.874097	5.78973e-05	0.000289883	0.904471	5.94532e-06	0.000179333
RF2_ECODH	prfB	Peptide chain release factor 2 (RF-2)	cytosol	translational termination	34.795	10			12400000	12200000	11900000	11000000	11700000	16100000	16200000	16400000	15400000	16800000	16000000	14800000	12900000	14300000	0.670416	0.0148642	0.0310007	-0.561545	0.0368006	0.0752483
RF3_ECODH	prfC	Peptide chain release factor 3 (RF-3)	cytosol	regulation of translational termination; translational termination	26.276	10			3.58492e+06	3.83045e+06	3.70216e+06	3377738	3.57491e+06	3.6167e+06	3413855	3.4224e+06	3.38608e+06	4.2906e+06	4212606	4363566	4.23931e+06	4.42527e+06	-0.494411	0.0485952	0.0862211	0.585437	0.0278274	0.0596723
B1X7V3_ECODH	prlC	Oligopeptidase A (EC 3.4.24.70)	cytoplasm; cytosol	DNA replication; signal peptide processing	42.794	20		response to misfolding and heat shock sigma factor RpoH	12000000	11100000	11500000	10800000	11500000	26400000	28000000	28100000	29000000	20200000	20400000	19700000	20400000	20600000	0.825347	0.000709765	0.00242448	-0.651774	0.0122246	0.0309745
B1XGU2_ECODH	prlF	Antitoxin PrlF (HtrA suppressor protein SohA)	cytoplasm	negative regulation of transcription, DNA-templated; regulation of cell growth; transcription, DNA-templated	24.324	2			201952	228237	227159	216085	220931	147624	153466	171926	182770	129393	195618	166673	168592	174516	-0.484602	0.112006	0.172917	0.300127	0.301795	0.406016
PRMA_ECODH	prmA	Ribosomal protein L11 methyltransferase (L11 Mtase) (EC 2.1.1.-)	cytosol	N-terminal peptidyl-alanine trimethylation; peptidyl-lysine trimethylation	38.908	7			964434	1.01102e+06	931244	907676	935913	858019	913670	1.0478e+06	917929	1.4502e+06	1.34111e+06	1.28712e+06	1.06166e+06	1.24278e+06	-0.355832	0.158041	0.231288	0.368514	0.183928	0.276934
B1X9K3_ECODH	prmB	50S ribosomal protein L3 glutamine methyltransferase (L3 MTase) (EC 2.1.1.298) (N5-glutamine methyltransferase PrmB)	cytosol	peptidyl-glutamine methylation; protein methylation	23.226	6			2.39257e+06	2.28821e+06	2.54753e+06	2.15064e+06	2.36834e+06	3.11353e+06	3.03891e+06	3.02019e+06	2.94908e+06	2808759	2754474	2653526	2610721	2713396	0.820302	0.000747075	0.0025051	-0.665334	0.0101536	0.0269754
PROA_ECODH	proA	Gamma-glutamyl phosphate reductase (GPR) (EC 1.2.1.41) (Glutamate-5-semialdehyde dehydrogenase) (Glutamyl-gamma-semialdehyde dehydrogenase) (GSA dehydrogenase)	cytosol	L-proline biosynthetic process	37.65	12			3561957	3.3613e+06	3.55312e+06	3.04686e+06	3.22553e+06	4.59142e+06	4.49629e+06	4.20638e+06	4.24248e+06	3.70335e+06	3534030	3.66887e+06	3571528	3.31162e+06	0.904941	1.40124e-05	9.06464e-05	-0.787043	0.000764199	0.00350132
PROB_ECODH	proB	Glutamate 5-kinase (EC 2.7.2.11) (Gamma-glutamyl kinase) (GK)	cytosol	L-proline biosynthetic process; proline biosynthetic process	31.88	8			2.32231e+06	2.34741e+06	2772634	2.2867e+06	2.34291e+06	3.03104e+06	3267987	3.08749e+06	3.1717e+06	2.73555e+06	2658040	2.62075e+06	2.52936e+06	2.55868e+06	0.887847	4.33994e-05	0.00022399	-0.715081	0.0048098	0.0146498
B1XEX5_ECODH	proC	Pyrroline-5-carboxylate reductase (P5C reductase) (P5CR) (EC 1.5.1.2) (PCA reductase)	cytosol	L-proline biosynthetic process	26.766	5			2.37658e+06	2.16459e+06	2109181	1.97789e+06	2.22038e+06	1.33836e+06	1.38848e+06	1189955	1.25833e+06	2512433	2.59595e+06	2.57757e+06	2.43695e+06	2.52423e+06	-0.916551	9.96685e-07	1.12089e-05	0.8867	3.80259e-05	0.000448067
B1XCZ4_ECODH	proP	Proline/betaine transporter (Proline porter II) (PPII)	integral component of membrane; integral component of plasma membrane; plasma membrane	amino acid transport; glycine betaine transport	8.2	3			273467	269194	207865	301800	296060	337380	320401	365068	393191	311389	328326	391440	360110	398726	0.449271	0.134213	0.202288	-0.329599	0.247862	0.347416
PROQ_ECODH	proQ	RNA chaperone ProQ	cytosol	cellular response to DNA damage stimulus; posttranscriptional regulation of gene expression	47.414	9			10700000	10300000	10300000	10500000	10800000	12800000	12600000	13800000	11900000	13600000	13600000	13000000	12900000	13300000	0.427124	0.189774	0.266496	-0.331969	0.266631	0.369617
SYP_ECODH	proS	Proline--tRNA ligase (EC 6.1.1.15) (Global RNA synthesis factor) (Prolyl-tRNA synthetase) (ProRS)	cytosol	prolyl-tRNA aminoacylation; regulation of translational fidelity	57.867	22			32200000	33400000	31500000	32400000	34900000	37900000	36700000	38400000	38300000	35400000	36600000	37000000	39100000	38800000	0.588281	0.0419476	0.0762778	-0.463233	0.0953581	0.162298
B1XCL5_ECODH	proX	Glycine betaine-binding periplasmic protein	periplasmic space	amino acid transport	37.273	7			4.24784e+06	4032666	4063507	4483287	5.631e+06	1.86446e+06	2.06438e+06	1.68058e+06	2.55598e+06	4759604	5.36424e+06	4990203	6.81257e+06	6.97657e+06	-0.861567	3.92459e-05	0.000203466	0.877495	5.71283e-05	0.000560548
B1XAP8_ECODH	prs	Ribose-phosphate pyrophosphokinase (RPPK) (EC 2.7.6.1) (5-phospho-D-ribosyl alpha-1-diphosphate) (Phosphoribosyl diphosphate synthase) (Phosphoribosyl pyrophosphate synthase) (P-Rib-PP synthase) (PRPP synthase) (PRPPase)	cytosol	5-phosphoribose 1-diphosphate biosynthetic process; nucleotide biosynthetic process; ribonucleoside monophosphate biosynthetic process	47.619	10			21300000	24600000	25800000	24300000	23400000	16900000	17400000	18800000	16800000	19200000	19500000	18200000	18300000	19100000	-0.711264	0.0074699	0.0175579	0.515378	0.053344	0.101946
PSD_ECODH	psd	Phosphatidylserine decarboxylase proenzyme (EC 4.1.1.65) [Cleaved into: Phosphatidylserine decarboxylase alpha chain; Phosphatidylserine decarboxylase beta chain]	plasma membrane	phosphatidylethanolamine biosynthetic process; phospholipid biosynthetic process	27.019	6	metabolism		2.45879e+06	2.44778e+06	2.57618e+06	2.47695e+06	2813296	5.669e+06	5.82305e+06	5.54031e+06	5.9692e+06	3.07279e+06	3.26862e+06	2949436	3560006	3.47939e+06	0.972596	6.77471e-08	1.26982e-06	-0.838688	0.00018253	0.00120892
B1XCD3_ECODH	pspA	Phage shock protein A	cell pole; cytosol; extrinsic component of cytoplasmic side of plasma membrane	negative regulation of sequence-specific DNA binding transcription factor activity; phage shock; response to heat	18.018	3			1.05638e+06	1.0724e+06	1.09063e+06	1.07579e+06	1104814	1419101	1.37835e+06	1.47673e+06	1.52062e+06	1.01508e+06	920045	1.03535e+06	1.0021e+06	1.10443e+06	0.913176	1.18115e-06	1.27914e-05	-0.854842	0.000133146	0.000988121
B1XCD2_ECODH	pspF	Psp operon transcriptional activator (Phage shock protein F)	cytoplasm	negative regulation of transcription, DNA-templated; phosphorelay signal transduction system; positive regulation of transcription, DNA-templated; transcription, DNA-templated	7.692	2			51998.1	79472	75323	56339	58350.9	104733	125098	85968.7	75837.9	78708.6	41584.9	54571.9	54811.3	48231.6	0.681307	0.00646176	0.0155125	-0.632254	0.0157678	0.0378531
B1XBR2_ECODH	pssA	CDP-diacylglycerol--serine O-phosphatidyltransferase (EC 2.7.8.8) (Phosphatidylserine synthase)	cytosol; plasma membrane	phospholipid biosynthetic process	43.016	14			4309530	4.13563e+06	4016643	4.1909e+06	4190325	8047352	6.88862e+06	7925582	5.65674e+06	6555518	5883234	5398399	4764587	5.23745e+06	0.792177	0.00162519	0.00478075	-0.726088	0.00392403	0.0123641
B1X9V4_ECODH	pstB	Phosphate import ATP-binding protein PstB (EC 3.6.3.27) (ABC phosphate transporter) (Phosphate-transporting ATPase)	ATP-binding cassette (ABC) transporter complex; plasma membrane	phosphate ion transport	31.907	5			584042	655383	640075	560283	703680	1.42638e+06	1796282	1.72509e+06	1.64104e+06	1.23085e+06	1.27875e+06	978914	985410	1.04913e+06	0.844024	0.000431024	0.00157539	-0.717989	0.00391297	0.0123559
B1X9V7_ECODH	pstS	Phosphate-binding protein PstS (PBP)	ATP-binding cassette (ABC) transporter complex; periplasmic space; plasma membrane	cellular response to DNA damage stimulus; cellular response to phosphate starvation	26.879	8			1.65372e+06	1.94108e+06	1.7714e+06	1.68005e+06	1.88844e+06	1.36134e+06	1.45651e+06	1.22577e+06	1.35958e+06	1.69518e+06	1.67339e+06	1.82297e+06	1.76122e+06	1.57278e+06	-0.888958	2.17469e-05	0.000123233	0.814889	0.000710552	0.00331894
B1X908_ECODH	pta	Phosphate acetyltransferase (EC 2.3.1.8) (Phosphotransacetylase)	cytosol	acetate biosynthetic process; acetate catabolic process; acetate metabolic process; acetyl-CoA biosynthetic process from acetate; L-threonine catabolic process to propionate	57.983	25			39800000	42200000	42500000	42500000	41100000	51400000	50400000	52600000	51600000	58500000	57900000	55700000	60800000	61600000	0.250137	0.497545	0.575939	-0.0469894	0.902295	0.934741
PTH_ECODH	pth	Peptidyl-tRNA hydrolase (PTH) (EC 3.1.1.29)	cytoplasm	misfolded or incompletely synthesized protein catabolic process; translation	17.526	3			673967	830363	640213	689020	705257	463310	434926	444381	517990	666058	650646	662398	730575	598971	-0.904591	1.53262e-05	9.57561e-05	0.811339	0.000660937	0.00317261
B1XDM7_ECODH	ptrA	Protease 3 (EC 3.4.24.55) (Pitrilysin) (Protease III) (Protease pi)	cytoplasm; outer membrane-bounded periplasmic space	protein processing; proteolysis	8.836	6			310336	235974	253170	208419	296784	391172	360328	405184	373793	380070	397105	356058	381732	362538	0.556879	0.0600581	0.102576	-0.470782	0.0867045	0.150728
B1XA11_ECODH	ptsG	PTS system glucose-specific EIICB component (EIICB-Glc) (EII-Glc) [Includes: Glucose permease IIC component (PTS system glucose-specific EIIC component); Glucose-specific phosphotransferase enzyme IIB component (EC 2.7.1.69) (PTS system glucose-specific EIIB component)]	cytosol; integral component of plasma membrane; plasma membrane	carbohydrate transmembrane transport; glucose transport; phosphoenolpyruvate-dependent sugar phosphotransferase system	28.931	9			6993040	6.10633e+06	5.48235e+06	6603543	5.93939e+06	12500000	13300000	11900000	10800000	14100000	13700000	14200000	12200000	12900000	0.465226	0.140191	0.209376	-0.289722	0.318295	0.423813
B1XA86_ECODH	ptsH	Phosphocarrier protein HPr (EC 2.7.11.-) (Histidine-containing protein)	cytosol; phosphoenolpyruvate-dependent sugar phosphotransferase complex	phosphoenolpyruvate-dependent sugar phosphotransferase system; positive regulation of catalytic activity; positive regulation of glycogen catabolic process	42.353	2			3.48275e+06	3350777	3.14672e+06	3256804	2.83492e+06	4910723	4.75234e+06	4412360	4193367	3.12647e+06	2.67172e+06	2.75286e+06	2.72944e+06	3331902	0.843703	7.57379e-05	0.000361859	-0.788553	0.000919256	0.00403589
B1XA87_ECODH	ptsI	Phosphoenolpyruvate-protein phosphotransferase (EC 2.7.3.9) (Phosphotransferase system, enzyme I)	cytosol; phosphoenolpyruvate-dependent sugar phosphotransferase complex	phosphoenolpyruvate-dependent sugar phosphotransferase system	53.217	19			39000000	37400000	41100000	37000000	39500000	63200000	68600000	67300000	62400000	63900000	63900000	59400000	60800000	65100000	0.628579	0.0289356	0.0555898	-0.44857	0.114854	0.188037
B1XHH9_ECODH	ptsN	Nitrogen regulatory protein (EC 2.7.1.-) (Enzyme IIA-NTR) (PTS system EIIA component) (Phosphotransferase enzyme IIA component)	cytosol	activation of protein kinase activity; negative regulation of catalytic activity; phosphoenolpyruvate-dependent sugar phosphotransferase system; regulation of ion transmembrane transporter activity; response to organonitrogen compound	26.38	3			540615	481573	578496	593144	588876	418779	498428	354966	427442	434161	377999	508626	468892	454993	-0.567131	0.0463581	0.0833647	0.564994	0.0393601	0.079812
B1XDN5_ECODH	ptsP	Phosphoenolpyruvate-protein phosphotransferase PtsP (EC 2.7.3.9) (Enzyme I-Ntr) (Phosphotransferase system, enzyme I)	cytoplasm	phosphoenolpyruvate-dependent sugar phosphotransferase system; protein phosphorylation; response to organonitrogen compound	14.84	8			625077	692007	743379	659643	732700	711403	774496	818278	764885	631195	690851	646770	694271	741242	0.647815	0.0123735	0.0264474	-0.667313	0.0124643	0.0314186
PURA_ECODH	purA	Adenylosuccinate synthetase (AMPSase) (AdSS) (EC 6.3.4.4) (IMP--aspartate ligase)	cytosol; membrane	de novo' AMP biosynthetic process; adenosine biosynthetic process; cellular response to DNA damage stimulus; IMP metabolic process; nucleobase-containing small molecule interconversion; purine nucleotide biosynthetic process	62.269	18			29600000	31800000	29600000	31200000	30300000	28600000	30600000	30100000	28900000	29100000	28700000	28100000	27800000	27700000	-0.0513444	0.948034	0.959187	-0.185601	0.520111	0.62328
B1XA41_ECODH	purB	Adenylosuccinate lyase (ASL) (EC 4.3.2.2) (Adenylosuccinase) (ASase)	cytosol	de novo' AMP biosynthetic process; 'de novo' IMP biosynthetic process; cellular response to DNA damage stimulus; protein tetramerization; purine nucleotide metabolic process	48.465	16			14000000	14600000	14300000	13300000	13700000	9057660	8708375	8.38527e+06	9240843	11000000	11400000	11300000	11400000	11700000	-0.916219	1.9935e-05	0.000115654	0.793638	0.000886258	0.00393893
PUR7_ECODH	purC	Phosphoribosylaminoimidazole-succinocarboxamide synthase (EC 6.3.2.6) (SAICAR synthetase)	cytosol; membrane	de novo' IMP biosynthetic process; adenine biosynthetic process	44.726	8			3.31838e+06	3.61664e+06	3.28878e+06	3.60002e+06	3.62475e+06	4.00525e+06	3.87331e+06	3.65772e+06	3341849	1.90255e+06	1.80371e+06	1.82033e+06	1.73315e+06	1.72672e+06	0.408685	0.104107	0.162264	-0.541904	0.0431372	0.0862743
B1XC08_ECODH	purD	Phosphoribosylamine--glycine ligase (EC 6.3.4.13) (GARS) (Glycinamide ribonucleotide synthetase) (Phosphoribosylglycinamide synthetase)	na	de novo' IMP biosynthetic process; cellular response to DNA damage stimulus; purine nucleobase biosynthetic process; purine nucleotide biosynthetic process	22.145	7			1.32229e+06	1434779	1.32225e+06	1.23206e+06	1.30849e+06	666974	524464	668161	589632	679251	600147	601652	614343	582536	-0.579674	0.0493573	0.0870451	0.358663	0.210926	0.309301
B1XGC1_ECODH	purE	N5-carboxyaminoimidazole ribonucleotide mutase (N5-CAIR mutase) (EC 5.4.99.18) (5-(carboxyamino)imidazole ribonucleotide mutase)	cytosol	de novo' IMP biosynthetic process	23.669	2			213410	210487	226226	238736	205921	158902	135954	127837	122291	114422	139394	118819	147298	133549	-0.498675	0.100178	0.157485	0.343482	0.234731	0.335195
B1X923_ECODH	purF	Amidophosphoribosyltransferase (ATase) (EC 2.4.2.14) (Glutamine phosphoribosylpyrophosphate amidotransferase) (GPATase)	cytoplasm; cytosol	de novo' IMP biosynthetic process; glutamine metabolic process; nucleoside metabolic process; purine nucleobase biosynthetic process; purine nucleotide biosynthetic process	17.426	6			647824	702730	785116	639890	765763	366532	314613	310750	347961	367694	425837	332269	434305	408533	-0.694271	0.0106456	0.0233341	0.532184	0.0547164	0.104025
PUR9_ECODH	purH	Bifunctional purine biosynthesis protein PurH [Includes: Phosphoribosylaminoimidazolecarboxamide formyltransferase (EC 2.1.2.3) (AICAR transformylase); IMP cyclohydrolase (EC 3.5.4.10) (ATIC) (IMP synthase) (Inosinicase)]	cytosol	de novo' IMP biosynthetic process	32.703	13			2.71971e+06	2.75653e+06	2.68425e+06	2.50814e+06	2.76766e+06	2135944	1.86758e+06	2.003e+06	1.77321e+06	1.41622e+06	1.41986e+06	1.32343e+06	1345920	1.28929e+06	-0.107925	0.846259	0.883106	-0.107404	0.700987	0.780536
B1XB32_ECODH	purL	Phosphoribosylformylglycinamidine synthase (FGAM synthase) (FGAMS) (EC 6.3.5.3) (Formylglycinamide ribonucleotide amidotransferase) (FGAR amidotransferase) (FGAR-AT)	cytoplasm; cytosol	de novo' IMP biosynthetic process; glutamine metabolic process; purine nucleotide biosynthetic process; ribonucleoside monophosphate biosynthetic process	23.552	20			3223948	3.33947e+06	3.6271e+06	3.25103e+06	3589088	2708895	2.31472e+06	2393535	2.38134e+06	1.99248e+06	1.93444e+06	1.80168e+06	1.64656e+06	1.96144e+06	-0.176888	0.671076	0.733269	-0.00214016	0.981197	0.983888
PUR5_ECODH	purM	Phosphoribosylformylglycinamidine cyclo-ligase (EC 6.3.3.1) (AIR synthase) (AIRS) (Phosphoribosyl-aminoimidazole synthetase)	cytosol	de novo' IMP biosynthetic process	16.232	4			469610	557143	454749	482251	443765	279886	283241	314786	235714	269311	229727	191135	182587	185704	-0.292682	0.395581	0.484777	0.050534	0.867958	0.911605
B1XAX5_ECODH	purN	Phosphoribosylglycinamide formyltransferase (EC 2.1.2.2) (5'-phosphoribosylglycinamide transformylase) (GAR transformylase) (GART)	cytosol	de novo' IMP biosynthetic process; cellular response to DNA damage stimulus	12.264	2			180757	214052	182783	130267	160882	108048	114970	113290	128715	124010	163583	128485	154706	102445	-0.595738	0.0337297	0.0633842	0.410735	0.168599	0.255962
PURT_ECODH	purT	Phosphoribosylglycinamide formyltransferase 2 (GART 2) (EC 2.1.2.-) (5'-phosphoribosylglycinamide transformylase 2) (Formate-dependent GAR transformylase) (GAR transformylase 2)	cytosol	de novo' IMP biosynthetic process; adenine biosynthetic process; phosphorylation	8.929	3			263632	292172	257657	279857	256047	169497	149059	132086	133656	108888	112726	99960.3	96333.3	105896	-0.290061	0.410992	0.499892	0.105349	0.74296	0.814248
B1XAS4_ECODH	purU	Formyltetrahydrofolate deformylase (EC 3.5.1.10) (Formyl-FH(4) hydrolase)	cytosol	de novo' IMP biosynthetic process; 10-formyltetrahydrofolate biosynthetic process; one-carbon metabolic process; purine nucleotide biosynthetic process; purine ribonucleotide biosynthetic process	18.571	4			1843595	1.76427e+06	1.48611e+06	1.70979e+06	1.7381e+06	2.75166e+06	2.6521e+06	2.78193e+06	2.77021e+06	2343806	2.21187e+06	2.2937e+06	2.41517e+06	2.48473e+06	0.77927	0.0020709	0.00586756	-0.633478	0.0151502	0.0367287
B1X9D5_ECODH	putA	Bifunctional protein PutA [Includes: Proline dehydrogenase (EC 1.5.5.2) (Proline oxidase); Delta-1-pyrroline-5-carboxylate dehydrogenase (P5C dehydrogenase) (EC 1.2.1.88) (L-glutamate gamma-semialdehyde dehydrogenase)]	cytoplasmic side of plasma membrane	negative regulation of transcription, DNA-templated; proline biosynthetic process; proline catabolic process to glutamate; transcription, DNA-templated	26.212	22			6.1575e+06	7006074	6.55364e+06	6.42725e+06	7.03229e+06	2924092	2.7864e+06	3.01126e+06	2.85864e+06	3.38895e+06	3.27044e+06	3.33728e+06	3.64516e+06	3643187	-0.72455	0.00673193	0.0160295	0.524637	0.0557496	0.105305
B1X9D6_ECODH	putP	Sodium/proline symporter (Proline permease) (Propionate transporter)	integral component of plasma membrane; plasma membrane	proline transmembrane transport; proline transport; short-chain fatty acid transport	8.765	3			362876	345112	344656	517772	382172	220681	231557	251008	251426	481146	494395	609779	433964	434788	-0.810215	0.000238712	0.000958782	0.811996	0.000372801	0.00203371
B1XHC2_ECODH	pykA	Pyruvate kinase II (EC 2.7.1.40) (PK-2)	cytosol	protein homotetramerization	59.792	18			19000000	18600000	23200000	19000000	18800000	15600000	15800000	15300000	15600000	14800000	15500000	14700000	15600000	15400000	-0.470225	0.128188	0.194007	0.363142	0.194106	0.288984
B1XFY4_ECODH	pykF	Pyruvate kinase I (EC 2.7.1.40) (PK-1)	cytosol; membrane	protein homotetramerization; response to heat	51.277	17			57300000	57300000	56900000	53100000	57700000	43600000	43700000	42600000	43800000	64200000	65700000	69400000	69300000	69800000	-0.82306	0.000122155	0.000536309	0.839424	0.000191692	0.00124139
PYRB_ECODH	pyrB	Aspartate carbamoyltransferase catalytic chain (EC 2.1.3.2) (Aspartate transcarbamylase) (ATCase)	cytoplasm; cytosol	de novo' pyrimidine nucleobase biosynthetic process; 'de novo' UMP biosynthetic process; cellular amino acid metabolic process; pyrimidine ribonucleotide biosynthetic process	59.486	12	metabolism		3.09133e+06	3023160	3343919	3.29969e+06	3.69863e+06	10200000	10300000	9821967	10100000	1657754	1.8159e+06	1.94329e+06	2173791	2.22066e+06	0.882072	9.55096e-06	6.74565e-05	-0.868275	5.89336e-05	0.000566848
PYRC_ECODH	pyrC	Dihydroorotase (DHOase) (EC 3.5.2.3)	cytosol	de novo' pyrimidine nucleobase biosynthetic process; 'de novo' UMP biosynthetic process	39.08	9			5.00155e+06	6038308	5843969	5.19238e+06	5.66702e+06	3.22244e+06	3.0909e+06	2.94983e+06	2.83326e+06	2.86366e+06	2.93702e+06	2.85109e+06	2.85098e+06	2797814	-0.518246	0.0871128	0.139801	0.315825	0.281823	0.386153
PYRD_ECODH	pyrD	Dihydroorotate dehydrogenase (quinone) (EC 1.3.5.2) (DHOdehase) (DHOD) (DHODase) (Dihydroorotate oxidase)	cytosol; membrane; plasma membrane	de novo' pyrimidine nucleobase biosynthetic process; 'de novo' UMP biosynthetic process	25.893	7			1.2072e+06	1.28334e+06	1.47581e+06	1.36116e+06	1.22678e+06	780387	722922	831391	800634	1.03072e+06	1.03318e+06	1.03662e+06	1.12331e+06	1.16313e+06	-0.918576	1.28941e-05	8.52995e-05	0.821141	0.000219642	0.00136935
PYRE_ECODH	pyrE	Orotate phosphoribosyltransferase (OPRT) (OPRTase) (EC 2.4.2.10)	cytoplasm; cytosol	de novo' pyrimidine nucleobase biosynthetic process; 'de novo' UMP biosynthetic process; pyrimidine nucleotide biosynthetic process	27.23	5			178569	192464	187355	194274	211043	216267	190408	180311	224185	228039	228658	221235	234435	214551	-0.0046314	0.892518	0.922164	0.233092	0.481432	0.585082
PYRF_ECODH	pyrF	Orotidine 5'-phosphate decarboxylase (EC 4.1.1.23) (OMP decarboxylase) (OMPDCase) (OMPdecase)	cytoplasm; cytosol	de novo' pyrimidine nucleobase biosynthetic process; 'de novo' UMP biosynthetic process; nucleobase-containing small molecule interconversion	45.306	8			2.91217e+06	3.54379e+06	3.4636e+06	3.30186e+06	3.75864e+06	1.88989e+06	1986103	2.2915e+06	2223938	3056046	3165710	3237509	3.36957e+06	3.4524e+06	-0.931729	1.25174e-06	1.34562e-05	0.821403	0.000278146	0.00161369
PYRG_ECODH	pyrG	CTP synthase (EC 6.3.4.2) (CTP synthetase) (UTP--ammonia ligase)	cytosol	de novo' CTP biosynthetic process; CTP biosynthetic process; glutamine metabolic process	46.972	20			28400000	32600000	29200000	29200000	29000000	32500000	33300000	31300000	29400000	38700000	37700000	35300000	32300000	30600000	0.0108479	0.895053	0.923649	0.0414355	0.914636	0.942352
B1XD40_ECODH	pyrH	Uridylate kinase (UK) (EC 2.7.4.22) (Uridine monophosphate kinase) (UMP kinase) (UMPK)	cytosol	de novo' CTP biosynthetic process; nucleotide phosphorylation; pyrimidine nucleotide biosynthetic process	37.759	5			2.76807e+06	2809965	3.01254e+06	3.13081e+06	3.29207e+06	2.34402e+06	2.47676e+06	2474163	2611733	2.64223e+06	2.58306e+06	2.75245e+06	2.8341e+06	3023243	-0.748826	0.00291097	0.00780887	0.681331	0.00678371	0.0194466
PYRI_ECODH	pyrI	Aspartate carbamoyltransferase regulatory chain	aspartate carbamoyltransferase complex; cytoplasm	de novo' pyrimidine nucleobase biosynthetic process; pyrimidine nucleotide biosynthetic process	52.941	5	metabolism		1.05999e+06	1228389	1.2737e+06	1258570	1.10867e+06	4.24905e+06	3.62646e+06	3.98966e+06	3.07696e+06	763015	724852	693785	643024	635387	0.874504	1.58324e-05	9.68495e-05	-0.877457	4.46825e-05	0.000480276
B1XCT9_ECODH	qorA	Quinone oxidoreductase 1 (EC 1.6.5.5) (NADPH:quinone reductase 1) (Zeta-crystallin homolog protein)	cytoplasm; cytosol	na	27.829	5			606122	564789	646983	656083	664852	461038	482963	455623	500519	716824	543460	588968	800743	713360	-0.77876	0.000758606	0.00253215	0.838818	0.000145284	0.00104633
QUEA_ECODH	queA	S-adenosylmethionine:tRNA ribosyltransferase-isomerase (EC 2.4.99.17) (Queuosine biosynthesis protein QueA)	cytosol	queuosine biosynthetic process; tRNA wobble guanine modification	18.539	4			1.04491e+06	906918	1.25669e+06	1.06085e+06	1393235	1.14867e+06	1.34523e+06	1.43382e+06	1.53129e+06	1.39192e+06	1.58556e+06	1.6643e+06	2.05812e+06	2.0424e+06	0.0754828	0.91716	0.93834	0.0878836	0.734255	0.807735
QUEC_ECODH	queC	7-cyano-7-deazaguanine synthase (EC 6.3.4.20) (7-cyano-7-carbaguanine synthase) (PreQ(0) synthase) (Queuosine biosynthesis protein QueC)	na	queuosine biosynthetic process	24.242	4			1.1067e+06	5260637	5429106	5.33216e+06	4.49836e+06	3.99678e+06	1.89625e+06	1.10271e+06	5116876	2297193	3.43874e+06	6.37932e+06	6.42005e+06	5.88245e+06	-0.313522	0.279634	0.364047	0.52791	0.059142	0.110288
B1XDI8_ECODH	queE	7-carboxy-7-deazaguanine synthase (CDG synthase) (EC 4.3.99.3) (Queuosine biosynthesis protein QueE)	cytosol	queuosine biosynthetic process	22.422	4			826992	784610	875241	966230	836018	668060	780061	574022	737205	1057929	1.01346e+06	958975	1.08738e+06	1.09485e+06	-0.707871	0.00272069	0.00736602	0.86687	8.06904e-05	0.000719326
QUEF_ECODH	queF	NADPH-dependent 7-cyano-7-deazaguanine reductase (EC 1.7.1.13) (7-cyano-7-carbaguanine reductase) (NADPH-dependent nitrile oxidoreductase) (PreQ(0) reductase)	cytosol	queuosine biosynthetic process	33.688	9			1.3918e+06	1.44545e+06	1.35496e+06	1.48642e+06	1.31627e+06	1.55564e+06	1.49221e+06	1.49429e+06	1.48782e+06	1.60299e+06	1.58933e+06	1.43991e+06	1392400	1.40212e+06	0.423387	0.15527	0.228146	-0.316836	0.262918	0.365039
B1XFJ9_ECODH	radA	DNA repair protein RadA (DNA repair protein Sms)	na	recombinational repair	4.348	2			54703.9	82982.2	65524.2	85901.6	76428.2	146343	146943	159693	112990	147379	132022	109530	87418.2	89161.9	0.697317	0.0103774	0.022918	-0.623283	0.0185846	0.0434037
B1XBR9_ECODH	raiA	Ribosome-associated inhibitor A (Protein Y) (SpotY) (pY)	cytosol; cytosolic small ribosomal subunit	negative regulation of translational elongation; negative regulation of translational initiation; primary metabolic process; response to cold	62.832	5			16700000	18800000	20900000	21800000	17000000	45300000	41500000	41000000	48100000	8444747	7.25383e+06	8.28548e+06	8718698	7892774	0.761057	0.000668623	0.00230006	-0.762167	0.00160016	0.00618899
YHBJ_ECODH	rapZ	RNase adapter protein RapZ	na	positive regulation of biological process; RNA processing	17.958	3			489407	336941	342860	336040	505676	537769	637643	675033	545291	632531	589164	471790	714342	760646	0.40654	0.207018	0.284723	-0.345184	0.231628	0.332327
B1X832_ECODH	rarA	Replication-associated recombination protein A	replisome	DNA-dependent DNA replication; DNA recombination	7.383	3			120425	130848	131966	129056	153773	170615	162447	167302	146849	150359	154646	149738	163413	148629	0.633353	0.0281128	0.0541513	-0.580255	0.0301593	0.063261
B1XBT9_ECODH	ratA	Ribosome association toxin RatA (Toxin RatA)	na	negative regulation of translational initiation	22.152	3			659752	657656	606278	751238	642752	503397	485486	457094	454963	766028	722547	683246	585029	546504	-0.844103	0.000114804	0.000510161	0.76762	0.00173528	0.00663374
RBFA_ECODH	rbfA	Ribosome-binding factor A (Protein P15B)	cytosol	cellular response to DNA damage stimulus; maturation of SSU-rRNA; response to cold	30.075	3		downregulated	3236624	3.00831e+06	3.44982e+06	3.19566e+06	3.38757e+06	4.0564e+06	4339834	4.64858e+06	4.11439e+06	3750812	4.06691e+06	4.08495e+06	4.69662e+06	4.60522e+06	0.548453	0.0665243	0.111535	-0.396772	0.184492	0.277498
B1X9X6_ECODH	rbsA	Ribose import ATP-binding protein RbsA (EC 3.6.3.17)	ATP-binding cassette (ABC) transporter complex	na	26.547	10			925130	942450	929671	865892	823891	1.07465e+06	1.07687e+06	1.01815e+06	1.06038e+06	1.33649e+06	1.23597e+06	1322764	1.22199e+06	1.26358e+06	0.0859295	0.897841	0.924396	0.125653	0.660625	0.743643
B1X9X8_ECODH	rbsB	Ribose import binding protein RbsB	integral component of membrane; membrane; outer membrane-bounded periplasmic space; plasma membrane	chemotaxis; monosaccharide transport	57.77	10			11200000	11500000	12200000	10800000	10700000	5838165	6256637	5804475	6.00758e+06	8.29468e+06	9381224	8809070	9570468	8.31495e+06	-0.941008	2.27992e-06	2.19293e-05	0.81604	0.000428918	0.00226382
RBSD_ECODH	rbsD	D-ribose pyranase (EC 5.4.99.62)	cytosol	D-ribose catabolic process	23.022	2			519214	508401	480870	448969	419237	725484	737752	818677	650902	1.04749e+06	905903	792084	636216	683026	0.388215	0.23148	0.311052	-0.2797	0.346481	0.454717
B1X9X9_ECODH	rbsK	Ribokinase (EC 2.7.1.15)	cytosol	carbohydrate phosphorylation; D-ribose catabolic process	44.013	7			1.62875e+06	1.35675e+06	1.65864e+06	1.324e+06	1505228	1.25344e+06	1334535	1.71739e+06	1.279e+06	1.89294e+06	2.02412e+06	1.86107e+06	2.10776e+06	2235174	-0.444385	0.0769917	0.126049	0.442802	0.0922684	0.158143
B1X7J8_ECODH	rcnB	Nickel/cobalt homeostasis protein RcnB	cytosol; outer membrane-bounded periplasmic space	cellular response to DNA damage stimulus; response to cobalt ion; response to nickel cation; response to peptide	18.75	2			563407	611772	603289	600850	604115	319002	359752	329796	360151	664322	515356	534664	688835	679881	-0.9341	6.20715e-07	7.56237e-06	0.914117	4.52889e-06	0.000175041
B1X8B3_ECODH	rcsB	Transcriptional regulatory protein RcsB (Capsular synthesis regulator component B)	cytosol	negative regulation of transcription, DNA-templated; phosphorelay signal transduction system; positive regulation of cell projection organization; positive regulation of transcription, DNA-templated; response to antibiotic; single-species biofilm formation on inanimate substrate; transcription, DNA-templated; transcription from bacterial-type RNA polymerase promoter	38.889	5			4.19204e+06	3.04888e+06	3.03681e+06	3955617	3.6508e+06	3.58211e+06	3.96222e+06	2.80002e+06	4.42507e+06	3300219	3.40891e+06	3.60611e+06	4.05692e+06	4.04797e+06	0.0614975	0.815862	0.861221	0.162817	0.66024	0.743643
B1X8B2_ECODH	rcsD	Phosphotransferase RcsD (EC 2.7.2.-) (Phosphotransfer intermediate RcsD)	integral component of plasma membrane; intracellular; plasma membrane	phosphorelay signal transduction system	12.135	7			700074	730202	665475	682587	727247	888577	884401	904389	779974	710170	673348	705882	751010	760667	0.86434	0.000105038	0.000478396	-0.869932	7.3996e-05	0.000669589
B1XD66_ECODH	rcsF	Outer membrane lipoprotein RcsF	anchored component of periplasmic side of cell outer membrane; cell outer membrane; external side of cell outer membrane; intracellular; periplasmic side of cell outer membrane	colanic acid biosynthetic process; intracellular signal transduction	54.478	4			1.82867e+06	2.20826e+06	1.81375e+06	2.01035e+06	2133408	3034300	3.07888e+06	3.22843e+06	2.65029e+06	2.87808e+06	2.87627e+06	2802564	2.41739e+06	2.43738e+06	0.700311	0.0105534	0.0232366	-0.638507	0.0142361	0.0350389
B1XFB4_ECODH	rdgB	dITP/XTP pyrophosphatase (EC 3.6.1.19) (Non-canonical purine NTP pyrophosphatase) (Non-standard purine NTP pyrophosphatase) (Nucleoside-triphosphate diphosphatase) (Nucleoside-triphosphate pyrophosphatase) (NTPase)	cytosol	nucleoside triphosphate catabolic process; purine nucleotide metabolic process	27.919	3			497216	481743	507246	517839	460167	661616	692613	651498	675262	520494	516278	565738	548135	551003	0.933058	2.34584e-06	2.22702e-05	-0.744837	0.00270459	0.00936994
RDGC_ECODH	rdgC	Recombination-associated protein RdgC	bacterial nucleoid; cytosol	DNA recombination; regulation of DNA recombination	34.983	8			2.55381e+06	2.5205e+06	2.38984e+06	2.40524e+06	2.42737e+06	3.11752e+06	3.13786e+06	3.00938e+06	2.99806e+06	3125574	3088279	2885213	2.86065e+06	2.72952e+06	0.674401	0.0149699	0.0311767	-0.532371	0.0462609	0.0916442
B1XEH9_ECODH	recJ	Single-stranded-DNA-specific exonuclease RecJ (EC 3.1.-.-)	na	DNA recombination; DNA repair	6.412	3			216362	242391	249590	220928	231579	282588	317488	294555	320149	232855	289834	277973	274630	243704	0.797895	0.00107703	0.00339996	-0.655874	0.0101708	0.0269754
B1XBT6_ECODH	recN	DNA repair protein RecN (Recombination protein N)	cytoplasm	cellular response to DNA damage stimulus; double-strand break repair; double-strand break repair via homologous recombination; SOS response	6.691	2			16450.6	12100.5	18611.3	15280.6	22240.1	55810	60149.8	41934.9	50548.9	55090.3	54688.9	60484.7	54452.7	46980.5	0.543187	0.0729709	0.120002	-0.329933	0.245724	0.34643
RECR_ECODH	recR	Recombination protein RecR	na	DNA recombination; DNA synthesis involved in DNA repair; response to UV	18.905	3			266813	248119	243133	273827	267573	382469	410939	346429	373559	401122	349212	389258	360633	399415	0.543874	0.0693291	0.115181	-0.316706	0.26787	0.370609
B1XF32_ECODH	relB	Antitoxin RelB	na	regulation of transcription, DNA-templated; transcription, DNA-templated	34.177	2			239186	205707	186533	178408	187114	161522	163742	134287	169515	169753	140068	153006	143426	150359	-0.401785	0.218492	0.297796	0.302162	0.339737	0.449905
B1X9Z2_ECODH	rep	ATP-dependent DNA helicase Rep (EC 3.6.4.12)	na	bacterial-type DNA replication; DNA unwinding involved in DNA replication	6.389	3			220864	255144	210593	166695	226282	179277	173585	168603	163056	236232	267654	262129	297725	276314	-0.678471	0.00455709	0.0116885	0.646729	0.0146045	0.0356426
B1X954_ECODH	rfaF	ADP-heptose--LPS heptosyltransferase 2 (EC 2.-.-.-) (ADP-heptose--LPS heptosyltransferase II)	cytosol	lipopolysaccharide core region biosynthetic process	25.575	5			461866	572507	448432	476537	546815	501160	461524	538293	504311	585941	549180	510592	686310	719830	-0.21566	0.391289	0.48113	0.234259	0.410599	0.513073
B1X965_ECODH	rfaG	Lipopolysaccharide core biosynthesis protein RfaG (EC 2.4.-.-) (Glucosyltransferase I)	na	lipopolysaccharide core region biosynthetic process	5.882	2			94028.5	86312.8	59971.3	78348.6	60871.4	125258	141812	156249	102639	174095	185838	137370	86027.1	96913	0.424881	0.173984	0.248403	-0.398736	0.15904	0.24527
B1X961_ECODH	rfaI	Lipopolysaccharide 1,3-galactosyltransferase (EC 2.4.1.44) (Lipopolysaccharide 3-alpha-galactosyltransferase)	na	lipopolysaccharide core region biosynthetic process	13.569	4			193239	139865	165937	175274	154658	134666	171415	194627	137651	164254	155987	225596	193830	211570	-0.313613	0.236917	0.317482	0.285959	0.256575	0.35759
B1X960_ECODH	rfaJ	Lipopolysaccharide 1,2-glucosyltransferase (EC 2.4.1.58)	na	lipopolysaccharide core region biosynthetic process	14.793	5			315016	326440	291620	318706	288444	312714	302732	270244	279232	345540	398860	344182	382716	380673	-0.485225	0.0535069	0.0933498	0.591449	0.0297556	0.0625038
B1X956_ECODH	rfaL	O-antigen ligase	integral component of membrane; plasma membrane	lipopolysaccharide core region biosynthetic process	3.819	2			103555	124754	122189	176797	92075.6	72771.4	42324.2	55305.7	57105.3	67159.2	68185.2	82619.4	81525.5	59014.1	-0.689101	0.0113676	0.0246946	0.600117	0.0220116	0.0495855
B1X964_ECODH	rfaP	Lipopolysaccharide core heptose(I) kinase RfaP (EC 2.7.1.-)	membrane	lipopolysaccharide core region biosynthetic process	12.453	3			190575	161744	159633	115509	150071	199031	115979	78259.1	159332	193967	179130	175771	178568	149069	-0.364095	0.200378	0.278737	0.526091	0.0808266	0.141519
B1X963_ECODH	rfaS	Lipopolysaccharide core biosynthesis protein RfaS	na	lipopolysaccharide core region biosynthetic process	16.399	4			346200	332433	299822	338400	334904	275184	284323	324706	319729	472990	408515	407270	448816	427975	-0.519756	0.0386535	0.0710834	0.562787	0.0341409	0.0704178
B1X959_ECODH	rfaY	Lipopolysaccharide core heptose(II) kinase RfaY (EC 2.7.1.-)	na	lipopolysaccharide core region biosynthetic process; phosphorylation	15.948	3			341105	302292	325487	449372	311422	338962	357816	307967	347862	355164	366752	335658	407504	451620	-0.200729	0.452482	0.537829	0.437739	0.107901	0.179059
B1X6X5_ECODH	rfbA	Glucose-1-phosphate thymidylyltransferase 1 (G1P-TT 1) (EC 2.7.7.24) (dTDP-glucose pyrophosphorylase 1) (dTDP-glucose synthase 1)	cytosol	dTDP-rhamnose biosynthetic process; extracellular polysaccharide biosynthetic process; O antigen biosynthetic process	66.553	14			11000000	12000000	11600000	11800000	10900000	6.82064e+06	7.16035e+06	6747517	6.6901e+06	11700000	11800000	11500000	11400000	11700000	-0.981407	4.36447e-11	3.98803e-09	0.924688	2.4373e-06	0.000142533
B1X6X7_ECODH	rfbB	dTDP-glucose 4,6-dehydratase 1 (EC 4.2.1.46)	cytosol	dTDP-rhamnose biosynthetic process; extracellular polysaccharide biosynthetic process; lipopolysaccharide biosynthetic process; nucleotide-sugar biosynthetic process; O antigen biosynthetic process	48.753	12			9800465	10400000	10300000	11100000	10100000	8784972	8939604	8993731	9039439	12300000	12600000	12600000	11000000	11500000	-0.717993	0.00207022	0.00586756	0.759899	0.0015316	0.00598714
B1X6X4_ECODH	rfbC	dTDP-4-dehydrorhamnose 3,5-epimerase (EC 5.1.3.13) (Thymidine diphospho-4-keto-rhamnose 3,5-epimerase) (dTDP-4-keto-6-deoxyglucose 3,5-epimerase) (dTDP-6-deoxy-D-xylo-4-hexulose 3,5-epimerase) (dTDP-L-rhamnose synthase)	cytosol	cellular response to DNA damage stimulus; dTDP-rhamnose biosynthetic process; extracellular polysaccharide biosynthetic process; lipopolysaccharide biosynthetic process; O antigen biosynthetic process; response to antibiotic	25.946	4			2190012	2.11603e+06	2.17322e+06	2.21295e+06	2.44764e+06	1.16528e+06	1.33521e+06	1.12356e+06	1.27485e+06	2.3386e+06	2.17763e+06	2313524	2618972	2506446	-0.944487	1.00973e-07	1.71655e-06	0.919098	5.15738e-06	0.000178848
B1X6X6_ECODH	rfbD	dTDP-4-dehydrorhamnose reductase (EC 1.1.1.133) (dTDP-4-keto-L-rhamnose reductase) (dTDP-6-deoxy-L-lyxo-4-hexulose reductase) (dTDP-6-deoxy-L-mannose dehydrogenase) (dTDP-L-rhamnose synthase)	cytosol	dTDP-rhamnose biosynthetic process; extracellular polysaccharide biosynthetic process; lipopolysaccharide biosynthetic process; O antigen biosynthetic process	27.09	5			3.58653e+06	3.93306e+06	3.85364e+06	3.77739e+06	4.08219e+06	2.71623e+06	3345274	3.37692e+06	3.12413e+06	4.59765e+06	4.84086e+06	4260446	4.1509e+06	4.62413e+06	-0.747551	0.000999886	0.00320578	0.69668	0.00524704	0.0156236
B1X6X3_ECODH	rfbX	Putative O-antigen transporter	integral component of membrane; plasma membrane	cellular response to DNA damage stimulus; O antigen biosynthetic process; response to antibiotic; transport	6.747	3			227240	268792	203725	178149	250903	212351	185230	173868	173007	309209	257548	275349	291141	321438	-0.605393	0.0141839	0.0298372	0.60816	0.025041	0.0550525
B1XAF9_ECODH	rffG	dTDP-glucose 4,6-dehydratase 2 (EC 4.2.1.46)	na	enterobacterial common antigen biosynthetic process; extracellular polysaccharide biosynthetic process; lipopolysaccharide biosynthetic process; nucleotide-sugar metabolic process	15.775	4			2108315	1.6944e+06	1857356	2307836	1.79521e+06	1.26115e+06	1307892	1234983	1.43809e+06	1.81607e+06	1.74354e+06	2120268	1.95487e+06	2.2096e+06	-0.883319	3.36671e-05	0.000178986	0.915678	3.23903e-06	0.000147983
B1XAG0_ECODH	rffH	Glucose-1-phosphate thymidylyltransferase 2 (G1P-TT 2) (EC 2.7.7.24) (dTDP-glucose pyrophosphorylase 2) (dTDP-glucose synthase 2)	cytosol	enterobacterial common antigen biosynthetic process; extracellular polysaccharide biosynthetic process	13.311	3			312077	309679	316541	280776	342645	243000	267313	223929	274308	341227	338687	322364	365368	395931	-0.752896	0.0011957	0.0036958	0.812794	0.000632914	0.00307469
RHLB_ECODH	rhlB	ATP-dependent RNA helicase RhlB (EC 3.6.4.13)	cytosol	RNA catabolic process; RNA secondary structure unwinding	39.43	12			4633298	4.72076e+06	4624998	4536816	4614326	6168272	5.75125e+06	6185301	5962649	5714742	5.52978e+06	5.4101e+06	5.56633e+06	5200269	0.808533	0.00109954	0.00344964	-0.668013	0.00973387	0.0261598
B1X7C7_ECODH	rhlE	ATP-dependent RNA helicase RhlE (EC 3.6.4.13)	cytosol	response to heat; ribosome assembly; RNA secondary structure unwinding	19.163	7			595686	564627	484401	515107	571182	945960	887024	887501	919772	1.00873e+06	1.0605e+06	1.0488e+06	1.06565e+06	1066652	0.408665	0.206735	0.284602	-0.236544	0.409492	0.512128
B1X9Z7_ECODH	rho	Transcription termination factor Rho (EC 3.6.4.-) (ATP-dependent helicase Rho)	cytosol; membrane	DNA-templated transcription, termination; regulation of transcription, DNA-templated; transcription, DNA-templated	61.098	20			47700000	50400000	49800000	49500000	48600000	55200000	53800000	56400000	55300000	55300000	57600000	61100000	58700000	58800000	0.296058	0.389574	0.479829	-0.114613	0.728103	0.80278
RIBA_ECODH	ribA	GTP cyclohydrolase-2 (EC 3.5.4.25) (GTP cyclohydrolase II)	na	riboflavin biosynthetic process	25.51	4			1088223	1.23806e+06	1.22525e+06	982765	985407	1.13281e+06	1.15539e+06	1.00677e+06	1.09315e+06	1.18159e+06	1.12932e+06	1.17593e+06	1.04262e+06	1.17171e+06	-0.132409	0.65105	0.716204	0.279777	0.347523	0.455676
RIBB_ECODH	ribB	3,4-dihydroxy-2-butanone 4-phosphate synthase (DHBP synthase) (EC 4.1.99.12)	cytosol; plasma membrane	riboflavin biosynthetic process	11.521	2			1.29552e+06	1.48199e+06	1.39668e+06	1.27813e+06	1.44304e+06	787556	897568	779177	786463	1.8242e+06	1.70158e+06	1.36919e+06	1356690	1.18823e+06	-0.887958	9.30284e-06	6.67395e-05	0.810309	0.000609798	0.00299169
B1XFX2_ECODH	ribC	Riboflavin synthase (RS) (EC 2.5.1.9)	cytosol	riboflavin biosynthetic process	39.906	7			3.94068e+06	4039588	3.78077e+06	3512375	3.49376e+06	3.51646e+06	3.1911e+06	3167424	3.12341e+06	4.05152e+06	3.87039e+06	3838426	3656090	3.86073e+06	-0.814986	0.000322847	0.00122917	0.776462	0.00131401	0.00533635
B1XF02_ECODH	ribD	Riboflavin biosynthesis protein RibD [Includes: Diaminohydroxyphosphoribosylaminopyrimidine deaminase (DRAP deaminase) (EC 3.5.4.26) (Riboflavin-specific deaminase); 5-amino-6-(5-phosphoribosylamino)uracil reductase (EC 1.1.1.193) (HTP reductase)]	cytosol	riboflavin biosynthetic process; RNA modification	17.166	5			739436	708857	745671	660994	738036	790924	747651	741591	775576	810792	802362	785218	783409	798770	0.20489	0.572726	0.646782	-0.0292013	0.889943	0.926707
RISB_ECODH	ribE	6,7-dimethyl-8-ribityllumazine synthase (DMRL synthase) (LS) (Lumazine synthase) (EC 2.5.1.78)	cytosol; riboflavin synthase complex	riboflavin biosynthetic process	53.846	5			12300000	11100000	12700000	12300000	12700000	14500000	15300000	13300000	15300000	13100000	12700000	14300000	15700000	16700000	0.458638	0.124724	0.190539	-0.17092	0.568465	0.669159
B1XBF0_ECODH	ribF	Riboflavin biosynthesis protein RibF [Includes: Riboflavin kinase (EC 2.7.1.26) (Flavokinase); FMN adenylyltransferase (EC 2.7.7.2) (FAD pyrophosphorylase) (FAD synthase)]	na	FAD biosynthetic process; FMN biosynthetic process; riboflavin biosynthetic process	22.364	4			511803	444174	530860	522245	615983	413013	465337	428404	510138	506477	564957	577175	747395	752110	-0.508993	0.0493019	0.0870451	0.610408	0.020467	0.0466813
B1XEM4_ECODH	ridA	2-iminobutanoate/2-iminopropanoate deaminase (EC 3.5.99.10) (Enamine/imine deaminase)	cytosol; membrane	isoleucine biosynthetic process; response to toxic substance	37.5	3			13700000	17200000	18200000	16000000	16600000	11800000	11500000	10500000	11000000	12100000	13500000	13600000	13300000	12900000	-0.78501	0.00157118	0.00463119	0.675732	0.00876587	0.0240445
B1X646_ECODH	rihA	Pyrimidine-specific ribonucleoside hydrolase RihA (EC 3.2.-.-) (Cytidine/uridine-specific hydrolase)	cytosol	nucleobase-containing small molecule interconversion; purine nucleoside catabolic process; pyrimidine nucleobase metabolic process; pyrimidine ribonucleoside catabolic process	38.585	5			1.20357e+06	1.13148e+06	1.11323e+06	1.16526e+06	1.09115e+06	1.30073e+06	1300486	1528796	1216114	1.01852e+06	1.02378e+06	980954	869956	900191	0.658805	0.00685146	0.0162347	-0.80782	0.000666434	0.0031737
RIHC_ECODH	rihC	Non-specific ribonucleoside hydrolase RihC (EC 3.2.-.-) (Purine/pyrimidine ribonucleoside hydrolase)	cytosol	cellular response to DNA damage stimulus; purine nucleobase metabolic process; purine nucleoside catabolic process; pyrimidine nucleobase metabolic process; ribonucleoside catabolic process	25.658	4	metabolism		476344	406147	516758	477057	411538	417030	518045	426788	411229	343352	298903	328429	202385	218725	0.241287	0.329586	0.418277	-0.344922	0.225749	0.326454
B1X9H9_ECODH	rimJ	Ribosomal-protein-alanine acetyltransferase (EC 2.3.1.128) (Acetylating enzyme for N-terminal of ribosomal protein S5)	cytoplasm; cytosol	cellular protein modification process; N-terminal protein amino acid acetylation	23.711	4			373008	408626	330166	412963	393753	406098	399903	342625	377392	374602	398639	347066	397002	411716	-0.0393338	0.872395	0.904569	0.0832786	0.880226	0.919207
RIMM_ECODH	rimM	Ribosome maturation factor RimM (21K)	cytosol; ribosome	maturation of SSU-rRNA; ribosomal small subunit assembly	51.099	6			4200150	4456706	4766816	3873370	4565789	4665745	4838784	4954667	4393531	6.99886e+06	7287305	6.83319e+06	7.69496e+06	7680261	-0.217482	0.345369	0.433789	0.334175	0.232228	0.332861
RIMO_ECODH	rimO	Ribosomal protein S12 methylthiotransferase RimO (S12 MTTase) (S12 methylthiotransferase) (EC 2.8.4.4) (Ribosomal protein S12 (aspartate(89)-C(3))-methylthiotransferase) (Ribosome maturation factor RimO)	cytosol	peptidyl-L-beta-methylthioaspartic acid biosynthetic process from peptidyl-aspartic acid; tRNA methylthiolation	29.252	9			2.5609e+06	2.51027e+06	2.33261e+06	2452211	2.40721e+06	3201946	3.30368e+06	3.16817e+06	3.00839e+06	3.83298e+06	3.65446e+06	3.30721e+06	3.00209e+06	3.12332e+06	0.393959	0.229105	0.308711	-0.259263	0.365538	0.471266
RIMP_ECODH	rimP	Ribosome maturation factor RimP	cytosol	ribosomal small subunit assembly; ribosomal small subunit biogenesis; translation	12	2			916101	888912	757172	889065	731398	777590	713036	667521	791909	956406	1.09058e+06	1.19842e+06	997196	906660	-0.556394	0.0303435	0.057914	0.651002	0.0144794	0.0353994
B1XDT1_ECODH	rlmB	23S rRNA (guanosine-2'-O-)-methyltransferase RlmB (EC 2.1.1.185) (23S rRNA (guanosine2251 2'-O)-methyltransferase) (23S rRNA Gm2251 2'-O-methyltransferase)	cytosol	enzyme-directed rRNA 2'-O-methylation	47.325	6			1329758	1.19304e+06	1.18968e+06	1184860	1.28759e+06	1.42751e+06	1.37811e+06	1.41246e+06	1.43838e+06	1.41182e+06	1.43643e+06	1.59765e+06	1.57284e+06	1.5806e+06	0.262985	0.449623	0.535737	-0.104883	0.7211	0.796862
B1XDJ4_ECODH	rlmD	23S rRNA (uracil(1939)-C(5))-methyltransferase RlmD (EC 2.1.1.190) (23S rRNA(m5U1939)-methyltransferase)	na	rRNA base methylation	5.081	2			256237	357918	291178	263419	247004	302008	284029	211305	249869	332295	322263	251419	240883	243622	-0.230022	0.430532	0.518909	0.272491	0.40738	0.509923
RLME_ECODH	rlmE	Ribosomal RNA large subunit methyltransferase E (EC 2.1.1.166) (23S rRNA Um2552 methyltransferase) (Cell division protein FtsJ) (rRNA (uridine-2'-O-)-methyltransferase)	cytosol	enzyme-directed rRNA 2'-O-methylation; ribosomal large subunit assembly	44.498	6			1.42768e+06	1.34876e+06	1.3694e+06	1.59713e+06	1.40613e+06	4.04565e+06	3.89065e+06	4312323	4116121	2547463	2.72751e+06	2.79993e+06	2.68159e+06	2.89233e+06	0.839444	0.000457423	0.00165533	-0.666535	0.0104137	0.0273829
RLMF_ECODH	rlmF	Ribosomal RNA large subunit methyltransferase F (EC 2.1.1.181) (23S rRNA mA1618 methyltransferase) (rRNA adenine N-6-methyltransferase)	cytoplasm	rRNA base methylation	26.948	5			385512	378394	400053	388907	463025	446721	491472	541103	411600	554780	545581	469554	556114	537652	0.165957	0.727471	0.78376	-0.144209	0.660497	0.743643
RLMG_ECODH	rlmG	Ribosomal RNA large subunit methyltransferase G (EC 2.1.1.174) (23S rRNA m2G1835 methyltransferase) (rRNA (guanine-N(2)-)-methyltransferase RlmG)	cytoplasm	rRNA base methylation	19.841	5			400196	452000	357981	390210	358328	661805	666275	696594	652166	859862	844248	802285	612401	677414	0.419517	0.189076	0.266053	-0.272495	0.34789	0.455748
RLMH_ECODH	rlmH1	na	na	na	29.032	4			693106	649783	607158	551293	618853	682537	727916	603016	666117	898090	789104	893919	870590	897150	-0.160495	0.478394	0.55819	0.328276	0.267944	0.370609
RLMI_ECODH	rlmI	Ribosomal RNA large subunit methyltransferase I (EC 2.1.1.191) (23S rRNA m5C1962 methyltransferase) (rRNA (cytosine-C(5)-)-methyltransferase RlmI)	cytoplasm; cytosol	rRNA base methylation; rRNA methylation; single-species biofilm formation	34.091	9			2.3989e+06	2.41926e+06	2.65903e+06	2.48974e+06	2554353	2.13025e+06	2180616	2170588	2.21312e+06	2.55793e+06	2794354	2.57424e+06	2.88444e+06	2.96589e+06	-0.753476	0.00101187	0.00323709	0.805867	0.000415357	0.00221625
B1X7V4_ECODH	rlmJ	Ribosomal RNA large subunit methyltransferase J (EC 2.1.1.266) (23S rRNA (adenine(2030)-N6)-methyltransferase) (23S rRNA m6A2030 methyltransferase)	cytosol	carbon utilization; rRNA base methylation	48.929	9			18000000	15700000	17100000	14500000	14000000	18400000	18700000	15900000	19400000	20000000	18200000	18600000	18000000	19000000	0.282307	0.367729	0.454839	0.0120531	0.992341	0.993021
RLMKL_ECODH	rlmL	Ribosomal RNA large subunit methyltransferase K/L [Includes: 23S rRNA m2G2445 methyltransferase (EC 2.1.1.173) (rRNA (guanine-N(2)-)-methyltransferase RlmL); 23S rRNA m7G2069 methyltransferase (EC 2.1.1.264) (rRNA (guanine-N(7)-)-methyltransferase RlmK)]	cytoplasm	rRNA (guanine-N7)-methylation; rRNA base methylation; rRNA methylation	35.47	18			2.75256e+06	2.45151e+06	2.66872e+06	2.68961e+06	2.77796e+06	2.91547e+06	2.90326e+06	3.14276e+06	3.24686e+06	3762588	3983432	3712483	4.18309e+06	4210853	-0.0242816	0.799936	0.847468	0.193523	0.491795	0.595967
RLMM_ECODH	rlmM	Ribosomal RNA large subunit methyltransferase M (EC 2.1.1.186) (23S rRNA (cytidine2498-2'-O)-methyltransferase) (23S rRNA 2'-O-ribose methyltransferase RlmM)	cytoplasm	enzyme-directed rRNA 2'-O-methylation	18.579	6			1.15023e+06	1.10724e+06	996411	938564	1.20044e+06	1.25819e+06	1262714	1.32845e+06	1.32313e+06	1.60906e+06	1.63151e+06	1.61747e+06	1.61138e+06	1754489	0.0655303	0.960973	0.968926	0.0399021	0.902773	0.934741
RLMN_ECODH	rlmN	Dual-specificity RNA methyltransferase RlmN (EC 2.1.1.192) (23S rRNA (adenine(2503)-C(2))-methyltransferase) (23S rRNA m2A2503 methyltransferase) (Ribosomal RNA large subunit methyltransferase N) (tRNA (adenine(37)-C(2))-methyltransferase) (tRNA m2A37 methyltransferase)	cytosol	response to antibiotic; rRNA base methylation; tRNA methylation	21.094	7			2.81804e+06	2.94254e+06	2.62263e+06	2.94923e+06	2.95573e+06	3.09334e+06	3346288	3.32772e+06	3.29939e+06	4.03198e+06	3949784	3795262	3722532	4.05435e+06	0.0550607	0.996394	0.996394	0.0780026	0.788643	0.85092
B1X628_ECODH	rlpA	Rare lipoprotein A	cell outer membrane; plasma membrane	na	16.022	2			916883	796360	837413	795005	916315	1009414	1.1154e+06	1.13161e+06	1.09536e+06	959181	1.09386e+06	1.07639e+06	1.1561e+06	1.25175e+06	0.470783	0.126584	0.192802	-0.343557	0.238333	0.338361
B1XBL8_ECODH	rluB	Ribosomal large subunit pseudouridine synthase B (EC 5.4.99.22) (23S rRNA pseudouridine(2605) synthase) (rRNA pseudouridylate synthase B) (rRNA-uridine isomerase B)	cytosol	enzyme-directed rRNA pseudouridine synthesis	38.144	9			4.02121e+06	4.2981e+06	3744652	3.94152e+06	3.85182e+06	4541376	4840421	5.35388e+06	4261410	5921430	5298891	5413624	4945379	5135387	0.189634	0.642836	0.708233	-0.139082	0.670362	0.752163
B1X9J9_ECODH	rluC	Ribosomal large subunit pseudouridine synthase C (EC 5.4.99.24) (23S rRNA pseudouridine(955/2504/2580) synthase) (rRNA pseudouridylate synthase C) (rRNA-uridine isomerase C)	cytosol	enzyme-directed rRNA pseudouridine synthesis	26.959	9			2.01786e+06	1.94402e+06	2.02455e+06	2.34321e+06	2.20554e+06	2.08034e+06	2.06517e+06	2.21898e+06	2.10252e+06	2.73837e+06	2.96168e+06	3190152	3.18091e+06	3.05222e+06	-0.312994	0.201945	0.2797	0.43297	0.11322	0.185986
B1XBR7_ECODH	rluD	Ribosomal large subunit pseudouridine synthase D (EC 5.4.99.23) (23S rRNA pseudouridine(1911/1915/1917) synthase) (rRNA pseudouridylate synthase D) (rRNA-uridine isomerase D)	cytosol	enzyme-directed rRNA pseudouridine synthesis; ribosomal large subunit assembly	7.975	2			898638	881838	812715	870017	830314	832775	955629	842464	836609	1.07777e+06	1.09423e+06	1121860	1.02505e+06	1.05275e+06	-0.31272	0.20197	0.2797	0.414779	0.145957	0.228714
B1XC21_ECODH	rluF	Ribosomal large subunit pseudouridine synthase F (EC 5.4.99.21) (23S rRNA pseudouridine(2604) synthase) (rRNA pseudouridylate synthase F) (rRNA-uridine isomerase F)	cytosol	enzyme-directed rRNA pseudouridine synthesis	6.552	2			178808	198846	169526	177362	154282	321570	298478	280342	256415	322898	347010	301617	188737	193344	0.557199	0.0551455	0.0950975	-0.455199	0.0965762	0.163799
B1X8Q7_ECODH	rmf	Ribosome modulation factor (RMF) (Protein E)	cytoplasm	negative regulation of translation in response to stress	34.545	2			87856.5	82237.5	147280	172721	90447.8	602244	746325	672772	700868	30396.8	23664.9	16109.2	19659.9	26982.3	0.781284	0.00043052	0.00157539	-0.779683	0.00114228	0.0048226
B1XAJ6_ECODH	rmuC	DNA recombination protein RmuC	na	DNA recombination	11.158	4			166636	107172	145501	134955	127201	159188	164935	149281	150461	148549	122517	153545	157288	133752	0.44029	0.122872	0.187907	-0.268966	0.374149	0.47888
B1X608_ECODH	rna	Ribonuclease I (RNase I) (EC 3.1.27.6) (Enterobacter ribonuclease)	cytoplasm; periplasmic space	nucleic acid phosphodiester bond hydrolysis; RNA catabolic process	17.164	3			191238	139932	145694	227239	170078	243138	282371	274871	226567	316937	358306	213918	137921	158033	0.45447	0.127941	0.193835	-0.438021	0.113885	0.186689
RNB_ECODH	rnb	Exoribonuclease 2 (EC 3.1.13.1) (Exoribonuclease II) (RNase II) (Ribonuclease II)	cytosol	mRNA catabolic process; RNA phosphodiester bond hydrolysis, exonucleolytic; rRNA processing	37.578	17			9092584	9508954	10300000	9871927	9663885	8.04302e+06	8757910	8810860	8861357	11400000	11500000	11400000	11500000	12000000	-0.655514	0.00615269	0.0149671	0.741325	0.00189513	0.00703087
RNC_ECODH	rnc	Ribonuclease 3 (EC 3.1.26.3) (Ribonuclease III) (RNase III)	cytosol	mRNA processing; RNA phosphodiester bond hydrolysis; RNA phosphodiester bond hydrolysis, endonucleolytic; RNA processing; rRNA catabolic process; rRNA processing; tRNA processing	28.319	5			1.94145e+06	2.1535e+06	1.891e+06	2.05472e+06	2.07158e+06	2.04363e+06	1997975	1.94129e+06	1.995e+06	2.5386e+06	2.38003e+06	2.39424e+06	2.5627e+06	2318447	-0.36158	0.146281	0.216461	0.464504	0.102222	0.171977
B1XGR4_ECODH	rnd	Ribonuclease D (RNase D) (EC 3.1.13.5)	cytoplasm	RNA phosphodiester bond hydrolysis; tRNA 3'-end processing; tRNA processing	13.867	4			191053	190256	189143	188260	180104	1176491	1.00064e+06	1.52981e+06	986391	293985	302083	290214	286352	285550	0.979084	1.27711e-08	3.26382e-07	-0.898435	2.10657e-05	0.000304931
B1X9J7_ECODH	rne	Ribonuclease E (RNase E) (EC 3.1.26.12)	cytoplasm; cytoplasmic side of plasma membrane	mRNA catabolic process; RNA catabolic process; RNA phosphodiester bond hydrolysis; rRNA 5'-end processing; tRNA processing	35.25	24			21100000	20700000	22000000	18900000	20800000	25500000	25300000	29500000	27000000	24600000	25500000	27300000	25000000	26300000	0.630474	0.0244484	0.0476582	-0.516837	0.0690106	0.125178
RNFH_ECODH	rnfH	na	na	na	20.833	2			201124	171098	255435	272020	192479	144076	194265	103559	170794	162174	163154	186970	189649	146772	-0.530999	0.063247	0.107395	0.645459	0.0152082	0.0367287
B1XHL8_ECODH	rng	Ribonuclease G (RNase G) (EC 3.1.26.-) (Cytoplasmic axial filament protein)	cytoplasm; cytoskeleton	cell cycle; cell division; RNA phosphodiester bond hydrolysis; rRNA processing	13.292	4			246739	213760	260637	216744	269553	309409	388552	402787	410583	266650	263262	267457	303195	315846	0.858297	0.000150602	0.000645688	-0.746417	0.002722	0.00938575
RNH_ECODH	rnhA	Ribonuclease HI (RNase HI) (EC 3.1.26.4) (Ribonuclease H) (RNase H)	cytoplasm	DNA replication, removal of RNA primer; nucleic acid phosphodiester bond hydrolysis; RNA phosphodiester bond hydrolysis, endonucleolytic	22.581	2			85373.5	107949	103467	92554.6	117961	153000	165651	157377	136215	171668	153817	132847	94401.6	113350	0.634012	0.0235523	0.0462814	-0.588841	0.0254137	0.0557045
B1X607_ECODH	rnk	Regulator of nucleoside diphosphate kinase	na	biological regulation; regulation of DNA-templated transcription, elongation	34.559	2			513633	389380	486550	429969	581636	309599	391514	323832	396707	385481	390133	452674	579144	584564	-0.648602	0.0118567	0.0256428	0.65559	0.0118107	0.0302403
RNPA_ECODH	rnpA	Ribonuclease P protein component (RNase P protein) (RNaseP protein) (EC 3.1.26.5) (Protein C5)	na	RNA phosphodiester bond hydrolysis; RNA phosphodiester bond hydrolysis, endonucleolytic; RNA processing; tRNA 5'-leader removal; tRNA processing	22.689	2			963898	903952	828100	941508	886810	1.00247e+06	1.07801e+06	1.01042e+06	936100	1.16343e+06	1.10778e+06	1.04975e+06	1.37373e+06	1.25323e+06	0.0077858	0.87801	0.909746	0.129106	0.647587	0.733932
B1XDT0_ECODH	rnr	Ribonuclease R (RNase R) (EC 3.1.13.1) (Protein VacB)	cytosol	mRNA catabolic process; ncRNA processing; pathogenesis; response to cold; RNA phosphodiester bond hydrolysis; RNA phosphodiester bond hydrolysis, exonucleolytic; rRNA processing	26.199	18			3.59349e+06	3.57632e+06	3.92455e+06	3.59913e+06	4.00071e+06	4.22945e+06	4439052	4.62529e+06	4.21884e+06	3769092	4.01918e+06	3.8744e+06	4481417	4.47069e+06	0.643002	0.0207426	0.0413156	-0.55558	0.0483545	0.0940083
B1XFW3_ECODH	rnt	Ribonuclease T (EC 3.1.13.-) (Exoribonuclease T) (RNase T)	cytosol	tRNA processing	36.279	5			487758	562753	368227	547634	559354	982067	1.09068e+06	1.57252e+06	1.30349e+06	1.23339e+06	1159512	3.47509e+06	765875	906248	0.424815	0.166484	0.241229	-0.341246	0.238866	0.338686
B1XFK6_ECODH	rob	Right origin-binding protein	cytosol	regulation of transcription, DNA-templated	16.263	4			1.16244e+06	1.26435e+06	1.24322e+06	1.24882e+06	1.13845e+06	977539	823686	890447	838597	1.05832e+06	1006688	955208	980085	934320	-0.769795	0.00251374	0.0068951	0.613309	0.019613	0.0454425
RODZ_ECODH	rodZ	Cytoskeleton protein RodZ	Gram-negative-bacterium-type cell wall; integral component of plasma membrane	regulation of cell shape	19.585	4			3.94724e+06	4628361	4.46529e+06	4104491	4204773	6.73471e+06	5681908	6.42751e+06	5719142	4835104	4839342	4.94043e+06	4.90391e+06	4.80963e+06	0.902697	2.51276e-05	0.000139154	-0.801663	0.000738699	0.00341765
B1XA38_ECODH	roxA	50S ribosomal protein L16 3-hydroxylase (EC 1.14.11.47) (Ribosomal oxygenase RoxA) (ROX)	na	peptidyl-arginine hydroxylation; post-translational protein modification	17.158	4			613432	580599	663847	545073	561100	615705	440346	602672	609762	604845	592170	612302	694560	791677	-0.309149	0.281909	0.366682	0.409607	0.121141	0.1962
B1X733_ECODH	rpe	Ribulose-phosphate 3-epimerase (EC 5.1.3.1) (Pentose-5-phosphate 3-epimerase) (PPE) (R5P3E)	cytosol	cellular carbohydrate metabolic process; pentose catabolic process; pentose-phosphate shunt	19.111	3			1.61679e+06	1.6074e+06	1.67183e+06	1.81885e+06	1.42704e+06	1.22279e+06	1.32832e+06	1.16781e+06	1.15943e+06	1.06608e+06	1.12562e+06	1.47271e+06	1.18936e+06	1.18824e+06	-0.496016	0.103111	0.161228	0.390729	0.162775	0.249714
RPIA_ECODH	rpiA	Ribose-5-phosphate isomerase A (EC 5.3.1.6) (Phosphoriboisomerase A) (PRI)	cytosol	D-ribose metabolic process; pentose-phosphate shunt, non-oxidative branch	35.16	4			10300000	10800000	12100000	11800000	11000000	7928315	8204561	8.07558e+06	8.30221e+06	8942725	9583276	10300000	10800000	10700000	-0.889311	4.3511e-05	0.00022399	0.838014	0.000134948	0.000991426
B1XCX4_ECODH	rpiR	HTH-type transcriptional regulator RpiR (Als operon repressor)	na	carbohydrate metabolic process; negative regulation of transcription, DNA-templated; transcription, DNA-templated	7.432	2			149735	136323	158227	146504	138566	131504	138504	159478	154155	138165	119565	119208	132556	135457	0.230024	0.345264	0.433789	-0.27966	0.396196	0.498914
RL1_ECODH	rplA	50S ribosomal protein L1	cytosol; cytosolic large ribosomal subunit	negative regulation of translational initiation; translation	52.137	9			176000000	187000000	169000000	167000000	172000000	224000000	217000000	216000000	209000000	231000000	228000000	241000000	232000000	225000000	0.379644	0.249658	0.330317	-0.220475	0.447815	0.551046
RL2_ECODH	rplB	50S ribosomal protein L2	cytosol; cytosolic large ribosomal subunit	cytoplasmic translation	52.015	12			172000000	190000000	179000000	204000000	172000000	253000000	237000000	251000000	226000000	196000000	212000000	237000000	210000000	202000000	0.781422	0.00170961	0.00495073	-0.652026	0.0139882	0.0346037
RL3_ECODH	rplC	50S ribosomal protein L3	cytosol; cytosolic large ribosomal subunit	translation	53.11	9			107000000	108000000	102000000	99100000	102000000	120000000	124000000	128000000	115000000	134000000	141000000	154000000	142000000	145000000	0.112123	0.842404	0.880517	0.00716525	0.958818	0.969276
RL4_ECODH	rplD	50S ribosomal protein L4	cytosol; cytosolic large ribosomal subunit	DNA-templated transcription, termination; negative regulation of endoribonuclease activity; negative regulation of translation; regulation of transcription, DNA-templated; response to antibiotic; translation	54.229	8			101000000	105000000	107000000	102000000	113000000	130000000	130000000	142000000	140000000	133000000	145000000	139000000	150000000	147000000	0.444483	0.161035	0.234729	-0.285969	0.334612	0.443922
RL5_ECODH	rplE	50S ribosomal protein L5	cytosol; cytosolic large ribosomal subunit	ribosomal large subunit assembly; translation	59.777	9			108000000	104000000	101000000	106000000	111000000	121000000	128000000	138000000	135000000	139000000	137000000	143000000	155000000	158000000	0.268998	0.448625	0.534983	-0.113054	0.726246	0.801337
[truncated: 507 more rows]
